# Supplementary material for: Analysis of changes in intercellular communications in Alzheimer’s disease reveals conserved changes in glutamatergic transmission in mice and humans
Source: Sci Rep. 2025 Jul 19;15:26248. doi: 10.1038/s41598-025-10795-4 (PMC12276270; doi:10.1038/s41598-025-10795-4)
Supplement: Supplementary file 3 — Supplementary Material 3 [file 41598_2025_10795_MOESM3_ESM.xlsx]

## Sheet: Astrocytes-modules
	gene_name	module	color	kME_Astro-M1	kME_grey	kME_Astro-M2
XKR4	XKR4	Astro-M1	turquoise	0.104432	0.285689	-0.326357
MRPL15	MRPL15	grey	grey	0.0638963	0.0685548	0.0302324
LYPLA1	LYPLA1	grey	grey	0.0909424	0.0906159	0.0107651
TCEA1	TCEA1	grey	grey	0.121487	0.119972	-0.0183735
RGS20	RGS20	Astro-M2	blue	-0.0403466	-0.127292	0.650109
ATP6V1H	ATP6V1H	grey	grey	0.152553	0.180596	-0.0362047
RB1CC1	RB1CC1	Astro-M1	turquoise	0.195526	0.197656	-0.0523529
ST18	ST18	grey	grey	0.134919	0.0947567	-0.133534
PCMTD1	PCMTD1	grey	grey	0.174357	0.175856	0.0422311
SNTG1	SNTG1	Astro-M1	turquoise	0.0564242	0.24004	-0.254406
ADHFE1	ADHFE1	Astro-M2	blue	0.0573049	0.0402744	0.191099
VXN	VXN	grey	grey	0.0448747	0.114264	-0.142456
VCPIP1	VCPIP1	grey	grey	0.074114	0.0855654	0.0271822
C8orf44-SGK3	C8orf44-SGK3	grey	grey	0.188431	0.192049	-0.060655
MCMDC2	MCMDC2	grey	grey	0.0117214	0.0374467	-0.0490636
COPS5	COPS5	grey	grey	0.116627	0.133492	-0.0436753
CSPP1	CSPP1	grey	grey	0.117768	0.11716	0.0971771
ARFGEF1	ARFGEF1	Astro-M1	turquoise	0.187952	0.202581	-0.0285202
PREX2	PREX2	Astro-M2	blue	-0.0793181	-0.171651	0.666977
C8orf34	C8orf34	Astro-M1	turquoise	0.0127621	0.187624	-0.261779
SULF1	SULF1	grey	grey	0.243709	0.259662	-0.286616
NCOA2	NCOA2	Astro-M1	turquoise	0.159001	0.166524	0.0247128
TRAM1	TRAM1	grey	grey	0.0568921	0.0618833	-0.0608483
LACTB2	LACTB2	grey	grey	0.0995904	0.102406	-0.0279387
EYA1	EYA1	Astro-M1	turquoise	0.186444	0.164326	-0.0900345
KCNB2	KCNB2	grey	grey	0.304294	0.431925	-0.512199
TERF1	TERF1	grey	grey	0.10566	0.107635	-0.000290684
C8orf89	C8orf89	grey	grey	0.0252399	0.0498022	-0.0490588
RPL7	RPL7	grey	grey	0.0242964	0.0250741	-0.0120256
RDH10	RDH10	grey	grey	0.0551602	0.0613317	-0.0145717
STAU2	STAU2	Astro-M1	turquoise	0.13607	0.193986	-0.0833696
UBE2W	UBE2W	grey	grey	0.161067	0.195666	-0.0688454
ELOC	ELOC	grey	grey	0.0479662	0.0623346	-0.0330362
TMEM70	TMEM70	grey	grey	0.0534484	0.0615802	-0.0445649
JPH1	JPH1	Astro-M1	turquoise	0.0557575	0.114024	-0.159544
GDAP1	GDAP1	Astro-M1	turquoise	0.0230991	0.117635	-0.153617
CRISPLD1	CRISPLD1	grey	grey	0.193741	0.228351	-0.304181
PAQR8	PAQR8	Astro-M2	blue	-0.0118696	-0.0481739	0.464282
KCNQ5	KCNQ5	Astro-M1	turquoise	0.090858	0.2528	-0.297937
RIMS1	RIMS1	Astro-M1	turquoise	0.0462118	0.252327	-0.285566
OGFRL1	OGFRL1	grey	grey	0.0540953	0.0724704	-0.0620299
B3GAT2	B3GAT2	grey	grey	0.0491317	0.0598299	-0.00515488
SMAP1	SMAP1	grey	grey	0.135931	0.162727	-0.00488401
FAM135A	FAM135A	Astro-M1	turquoise	0.131182	0.131067	0.046523
COL19A1	COL19A1	grey	grey	0.0108267	0.0892084	-0.120977
LMBRD1	LMBRD1	grey	grey	0.0987383	0.12364	-0.0321892
ADGRB3	ADGRB3	grey	grey	-0.219722	-0.22604	0.451427
PHF3	PHF3	Astro-M1	turquoise	0.186099	0.187799	-0.068916
KHDRBS2	KHDRBS2	Astro-M1	turquoise	0.0111468	0.202705	-0.273122
PRIM2	PRIM2	grey	grey	0.0775964	0.0859411	-0.0362888
RAB23	RAB23	grey	grey	0.068674	0.0907166	-0.00797726
BAG2	BAG2	grey	grey	0.0348797	0.0592152	-0.0265309
ZNF451	ZNF451	grey	grey	0.142389	0.159138	-0.0626958
BEND6	BEND6	Astro-M1	turquoise	0.0585569	0.159116	-0.190514
DST	DST	Astro-M1	turquoise	0.175503	0.190871	0.107271
ARHGEF4	ARHGEF4	Astro-M2	blue	0.0216198	-0.02042	0.313325
FAM168B	FAM168B	grey	grey	0.0530716	0.0596616	0.0535605
PLEKHB2	PLEKHB2	grey	grey	0.0345557	0.0512512	-0.0026464
HS6ST1	HS6ST1	grey	grey	0.0453936	0.0526344	0.00412604
UGGT1	UGGT1	grey	grey	0.100118	0.125385	-0.0309516
KANSL3	KANSL3	grey	grey	0.102829	0.116613	-0.0349757
LMAN2L	LMAN2L	grey	grey	0.124765	0.157214	-0.141923
CNNM4	CNNM4	grey	grey	0.0734218	0.0847235	-0.080125
CNNM3	CNNM3	grey	grey	0.0414322	0.0497584	0.0296375
ANKRD39	ANKRD39	grey	grey	0.0497586	0.0610651	-0.0415786
COX5B	COX5B	grey	grey	0.0131949	0.0290881	-0.0373044
ACTR1B	ACTR1B	grey	grey	0.0346685	0.0893417	-0.0739372
TMEM131	TMEM131	grey	grey	0.123177	0.136688	-0.0238478
INPP4A	INPP4A	Astro-M1	turquoise	0.120913	0.17554	-0.143441
UNC50	UNC50	grey	grey	0.0158044	0.0207944	-0.0246394
MGAT4A	MGAT4A	Astro-M1	turquoise	0.0902581	0.118113	-0.157885
TSGA10	TSGA10	grey	grey	0.0729583	0.0943187	0.0214582
MITD1	MITD1	grey	grey	0.0686963	0.0670384	-0.0261957
MRPL30	MRPL30	grey	grey	0.0275356	0.0315392	-0.0182052
TXNDC9	TXNDC9	grey	grey	0.0647549	0.0716046	-0.0301791
EIF5B	EIF5B	grey	grey	0.126235	0.144643	-0.0609133
REV1	REV1	grey	grey	0.194861	0.228232	-0.121773
AFF3	AFF3	Astro-M1	turquoise	0.297325	0.371324	-0.456317
LONRF2	LONRF2	Astro-M1	turquoise	0.0733338	0.103205	-0.071025
CHST10	CHST10	grey	grey	0.0203087	0.025048	0.179457
NPAS2	NPAS2	grey	grey	0.0326174	0.0499067	0.196625
RPL31	RPL31	grey	grey	0.0398271	0.0599864	-0.0413483
TBC1D8	TBC1D8	grey	grey	0.12667	0.150172	-0.146582
CNOT11	CNOT11	grey	grey	0.0431862	0.049017	0.00636206
RNF149	RNF149	grey	grey	0.0567436	0.0785649	-0.0546709
CREG2	CREG2	grey	grey	0.0173712	0.0606678	-0.056377
MAP4K4	MAP4K4	grey	grey	0.118297	0.0769621	0.131763
SLC9A2	SLC9A2	grey	grey	0.297403	0.333569	-0.386561
PANTR1	PANTR1	Astro-M2	blue	0.041109	0.022385	0.239017
POU3F3	POU3F3	Astro-M2	blue	0.0188023	0.00996024	0.200756
MRPS9	MRPS9	grey	grey	0.112233	0.110607	0.00700105
GPR45	GPR45	Astro-M1	turquoise	0.0200018	0.128074	-0.163602
TGFBRAP1	TGFBRAP1	grey	grey	0.0738275	0.0984875	-0.030593
C2orf49	C2orf49	grey	grey	0.0337996	0.0461492	-0.0399668
FHL2	FHL2	grey	grey	0.167371	0.171804	-0.245346
NCK2	NCK2	grey	grey	0.154017	0.180518	-0.121547
UXS1	UXS1	grey	grey	0.0613319	0.0985353	-0.0438922
TPP2	TPP2	grey	grey	0.128311	0.152205	-0.0245565
POGLUT2	POGLUT2	grey	grey	0.0441948	0.0524607	0.012191
BIVM	BIVM	grey	grey	0.0770419	0.0958472	-0.0224443
ERCC5	ERCC5	grey	grey	0.0993524	0.113228	-0.027667
GULP1	GULP1	Astro-M1	turquoise	0.305461	0.316155	-0.22491
COL5A2	COL5A2	grey	grey	0.238459	0.238723	-0.258967
WDR75	WDR75	grey	grey	0.0877564	0.0917723	-0.0177294
SLC39A10	SLC39A10	grey	grey	0.0730277	0.0934224	-0.0586276
TMEFF2	TMEFF2	grey	grey	0.312985	0.411754	-0.507269
NABP1	NABP1	grey	grey	0.0385314	0.0507782	-0.0402831
MYO1B	MYO1B	grey	grey	0.123757	0.117472	-0.208553
STAT1	STAT1	grey	grey	0.105899	0.098141	-0.0381787
GLS	GLS	Astro-M1	turquoise	0.161465	0.227094	-0.102295
NAB1	NAB1	grey	grey	0.0936312	0.113362	-0.0267703
NEMP2	NEMP2	grey	grey	0.0290689	0.032715	-0.00431846
MFSD6	MFSD6	Astro-M1	turquoise	0.0210988	0.0868248	-0.134842
INPP1	INPP1	grey	grey	0.052354	0.0605916	0.0495137
HIBCH	HIBCH	grey	grey	0.0548606	0.0540847	0.0665781
C2orf88	C2orf88	grey	grey	0.00123614	-0.000668092	0.0449087
PMS1	PMS1	grey	grey	0.0411056	0.0456901	-0.00915716
OSGEPL1	OSGEPL1	grey	grey	0.0720468	0.0918064	-0.00694936
HECW2	HECW2	Astro-M1	turquoise	0.100116	0.233128	-0.304149
GTF3C3	GTF3C3	grey	grey	0.0620504	0.0845816	-0.0264469
PGAP1	PGAP1	grey	grey	0.0413634	0.0909591	-0.0114901
ANKRD44	ANKRD44	grey	grey	0.18114	0.18625	-0.186822
SF3B1	SF3B1	Astro-M1	turquoise	0.169481	0.175774	-0.0615775
COQ10B	COQ10B	grey	grey	0.118026	0.131253	-0.101013
HSPD1	HSPD1	grey	grey	0.0537494	0.0642216	-0.0259002
MOB4	MOB4	grey	grey	0.101067	0.104227	-0.000745573
RFTN2	RFTN2	Astro-M2	blue	0.0575432	0.0196443	0.251637
MARS2	MARS2	grey	grey	0.0400046	0.0352895	0.076496
PLCL1	PLCL1	grey	grey	0.174106	0.130286	0.0203494
SATB2	SATB2	grey	grey	0.00582901	0.106061	-0.135425
TYW5	TYW5	grey	grey	0.0382478	0.0490379	0.0381372
MAIP1	MAIP1	grey	grey	0.0574176	0.0734175	-0.0274397
SPATS2L	SPATS2L	grey	grey	0.188756	0.207601	-0.166807
KCTD18	KCTD18	grey	grey	0.0497722	0.0645121	-0.0416568
AOX1	AOX1	grey	grey	0.164702	0.156729	0.0120239
BZW1	BZW1	grey	grey	0.165928	0.203223	-0.221445
CLK1	CLK1	Astro-M1	turquoise	0.22515	0.242837	-0.157861
PPIL3	PPIL3	grey	grey	0.0907172	0.0960924	-0.023829
NIF3L1	NIF3L1	grey	grey	0.053131	0.063493	-0.00683219
ORC2	ORC2	grey	grey	0.116717	0.127358	-0.0203701
NDUFB3	NDUFB3	grey	grey	0.0551222	0.0805975	-0.0317663
CFLAR	CFLAR	grey	grey	0.0850772	0.0816236	-0.0471087
TRAK2	TRAK2	grey	grey	0.0724702	0.100249	0.0144494
STRADB	STRADB	grey	grey	0.0647228	0.0683813	-0.0154631
TMEM237	TMEM237	grey	grey	0.0496169	0.0547383	0.000375473
MPP4	MPP4	grey	grey	0.0276491	0.054951	-0.0130421
ALS2	ALS2	grey	grey	0.123819	0.128586	-0.0664562
KIAA2012	KIAA2012	Astro-M2	blue	0.053334	0.0165808	0.257915
SUMO1	SUMO1	grey	grey	0.132599	0.141252	-0.0138919
NOP58	NOP58	grey	grey	0.0596435	0.0996374	-0.0538636
BMPR2	BMPR2	Astro-M1	turquoise	0.187291	0.198389	-0.0144807
FAM117B	FAM117B	grey	grey	0.0927661	0.115723	-0.088514
ICA1L	ICA1L	Astro-M1	turquoise	0.019519	0.130648	-0.142007
WDR12	WDR12	grey	grey	0.0665995	0.104849	-0.0261215
CARF	CARF	grey	grey	0.122262	0.144553	-0.0548502
NBEAL1	NBEAL1	Astro-M1	turquoise	0.261032	0.256655	-0.0973821
CYP20A1	CYP20A1	grey	grey	0.0453301	0.0337494	0.00353374
ABI2	ABI2	Astro-M1	turquoise	0.157369	0.194759	-0.0603006
RAPH1	RAPH1	Astro-M1	turquoise	0.159835	0.198606	-0.198581
PARD3B	PARD3B	Astro-M2	blue	0.171113	0.117445	0.188448
NRP2	NRP2	grey	grey	0.18528	0.187063	-0.134517
INO80D	INO80D	grey	grey	0.145035	0.158242	-0.0382221
NDUFS1	NDUFS1	grey	grey	0.113459	0.121411	0.00917953
EEF1B2	EEF1B2	grey	grey	0.027224	0.0446586	-0.0452317
ZDBF2	ZDBF2	grey	grey	0.014365	0.0891402	-0.0731665
ADAM23	ADAM23	grey	grey	0.0529078	0.0964219	0.085009
FASTKD2	FASTKD2	grey	grey	0.0518015	0.0677442	-0.0365424
KLF7	KLF7	grey	grey	0.159914	0.143256	0.0926015
CREB1	CREB1	Astro-M1	turquoise	0.159624	0.157786	-0.0360477
CCNYL1	CCNYL1	grey	grey	0.151182	0.172487	-0.15336
PLEKHM3	PLEKHM3	grey	grey	0.155817	0.196622	-0.119649
C2orf80	C2orf80	Astro-M1	turquoise	0.000791899	0.0498584	-0.111002
IDH1	IDH1	grey	grey	0.063694	0.0644255	0.105015
PIKFYVE	PIKFYVE	grey	grey	0.133651	0.156716	-0.044884
MAP2	MAP2	Astro-M1	turquoise	0.127373	0.168284	0.182909
UNC80	UNC80	Astro-M1	turquoise	0.0334494	0.228346	-0.270169
RPE	RPE	grey	grey	0.073511	0.0875726	-0.00628335
KANSL1L	KANSL1L	grey	grey	0.188145	0.180313	0.027003
LANCL1	LANCL1	grey	grey	0.100728	0.143718	-0.124249
ERBB4	ERBB4	grey	grey	0.0600604	0.0707853	0.116524
IKZF2	IKZF2	grey	grey	0.162999	0.163484	-0.0174442
VWC2L	VWC2L	grey	grey	-0.00133608	0.101087	-0.145495
ATIC	ATIC	grey	grey	0.0490836	0.0635596	-0.00608924
FN1	FN1	grey	grey	0.275359	0.316336	-0.351476
PECR	PECR	grey	grey	0.0380896	0.04297	-0.0204692
TMEM169	TMEM169	grey	grey	0.0230825	0.0365313	-0.0467953
XRCC5	XRCC5	grey	grey	0.0943309	0.0932875	-0.0146851
SMARCAL1	SMARCAL1	grey	grey	0.078957	0.0924719	-0.0102256
RPL37A	RPL37A	grey	grey	0.0398122	0.0620777	-0.0683109
IGFBP5	IGFBP5	grey	grey	0.160763	0.193054	-0.232012
ARPC2	ARPC2	grey	grey	0.101231	0.133822	-0.10794
AAMP	AAMP	grey	grey	0.0323574	0.0425677	0.0110903
PNKD	PNKD	grey	grey	0.0158894	0.0404107	0.0518481
USP37	USP37	Astro-M1	turquoise	0.149111	0.166114	-0.0378498
CNOT9	CNOT9	grey	grey	0.0693475	0.0813138	-0.0236054
ZNF142	ZNF142	grey	grey	0.0495123	0.0521978	0.000945295
BCS1L	BCS1L	grey	grey	0.0039867	0.0243762	-0.0202246
RNF25	RNF25	grey	grey	0.0773681	0.108608	-0.0589422
TTLL4	TTLL4	grey	grey	0.0768247	0.0850166	-0.0418216
CFAP65	CFAP65	grey	grey	0.0190444	0.0540283	-0.0607934
CNPPD1	CNPPD1	grey	grey	0.00597318	0.0148974	0.00391312
RETREG2	RETREG2	grey	grey	0.0395114	0.0705549	-0.024613
ZFAND2B	ZFAND2B	grey	grey	0.0343059	0.0637343	-0.056359
ABCB6	ABCB6	grey	grey	0.0012968	0.0166745	-0.0318955
ATG9A	ATG9A	grey	grey	0.0487616	0.0757886	-0.0227338
ANKZF1	ANKZF1	grey	grey	0.040754	0.0575127	-0.0248912
GLB1L	GLB1L	grey	grey	0.0773468	0.0729934	0.00484266
STK16	STK16	grey	grey	0.0184149	0.0241376	0.0255456
TUBA4A	TUBA4A	grey	grey	0.025125	0.0358718	0.00902018
DNAJB2	DNAJB2	grey	grey	0.0580638	0.0496388	-0.0306554
PTPRN	PTPRN	Astro-M1	turquoise	0.0247541	0.184559	-0.22111
RESP18	RESP18	grey	grey	0.0219356	0.0641911	-0.0732937
SPEG	SPEG	Astro-M1	turquoise	0.060644	0.118368	-0.07258
GMPPA	GMPPA	grey	grey	0.0220123	0.0420245	-0.0427344
OBSL1	OBSL1	grey	grey	0.0473643	0.0555155	-0.0665165
TMEM198	TMEM198	grey	grey	0.00211228	0.0281224	-0.0347205
INHA	INHA	Astro-M1	turquoise	0.054205	0.100954	-0.123052
STK11IP	STK11IP	grey	grey	0.0113143	0.0341985	-0.0248858
SLC4A3	SLC4A3	grey	grey	0.021622	0.0724907	-0.0464274
EPHA4	EPHA4	Astro-M1	turquoise	0.138582	0.189159	-0.140415
SGPP2	SGPP2	grey	grey	0.0473692	0.0785415	-0.0597923
FARSB	FARSB	grey	grey	0.100003	0.117737	-0.0463545
ACSL3	ACSL3	Astro-M2	blue	-0.0384464	-0.0977353	0.463634
AP1S3	AP1S3	grey	grey	0.0840877	0.0933637	-0.128307
WDFY1	WDFY1	grey	grey	0.0745779	0.0921593	-0.0186741
SERPINE2	SERPINE2	Astro-M2	blue	-0.00634988	-0.0133494	0.254074
CUL3	CUL3	grey	grey	0.184909	0.185988	0.0227313
DOCK10	DOCK10	grey	grey	0.150491	0.137501	-0.126899
NYAP2	NYAP2	Astro-M1	turquoise	0.0170436	0.174235	-0.247698
IRS1	IRS1	grey	grey	0.192936	0.203798	-0.131901
RHBDD1	RHBDD1	grey	grey	0.0737075	0.0698762	0.0386019
MFF	MFF	grey	grey	0.0865393	0.0991747	0.0439976
AGFG1	AGFG1	grey	grey	0.14287	0.170267	-0.0559493
SPHKAP	SPHKAP	Astro-M1	turquoise	0.0198378	0.155859	-0.23403
PID1	PID1	Astro-M1	turquoise	0.227534	0.222636	-0.101392
DNER	DNER	grey	grey	0.0424185	0.0400561	0.171023
TRIP12	TRIP12	Astro-M1	turquoise	0.23983	0.230835	-0.0792178
FBXO36	FBXO36	grey	grey	0.0824356	0.099559	-0.039981
SLC16A14	SLC16A14	grey	grey	0.0347477	0.0492863	-0.0690179
CAB39	CAB39	grey	grey	0.145178	0.164613	-0.0703238
ITM2C	ITM2C	grey	grey	0.069679	0.0875298	-0.0760145
PSMD1	PSMD1	grey	grey	0.11544	0.139505	0.0209328
HTR2B	HTR2B	grey	grey	0.0431937	0.0537094	-0.0433317
ARMC9	ARMC9	Astro-M1	turquoise	0.0651509	0.113024	-0.0786286
NCL	NCL	grey	grey	0.0976258	0.115338	-0.0368268
PTMA	PTMA	grey	grey	0.0467032	0.0429687	-0.024071
PDE6D	PDE6D	grey	grey	0.152126	0.161974	-0.106135
COPS7B	COPS7B	grey	grey	0.0598886	0.0746271	0.00471409
DIS3L2	DIS3L2	Astro-M1	turquoise	0.168282	0.196307	-0.0748157
EIF4E2	EIF4E2	grey	grey	0.0745423	0.0848998	-0.036208
GIGYF2	GIGYF2	Astro-M1	turquoise	0.184508	0.190015	-0.0258934
NGEF	NGEF	grey	grey	-0.0170654	-0.00779112	0.172541
ATG16L1	ATG16L1	grey	grey	0.0601543	0.0914624	-0.017056
DGKD	DGKD	grey	grey	0.0882529	0.116344	-0.0314183
USP40	USP40	grey	grey	0.110322	0.124666	-0.033641
HJURP	HJURP	grey	grey	0.0849638	0.0953442	-0.0276764
SH3BP4	SH3BP4	grey	grey	0.0810886	0.107239	-0.142734
AGAP1	AGAP1	Astro-M1	turquoise	0.167201	0.19962	-0.129348
COPS8	COPS8	grey	grey	0.0695349	0.0736051	-0.00282587
LRRFIP1	LRRFIP1	Astro-M1	turquoise	0.0795132	0.174336	-0.162556
RAMP1	RAMP1	grey	grey	0.0600041	0.0689493	0.0174071
UBE2F	UBE2F	grey	grey	0.0661905	0.0741313	-0.0381877
SCLY	SCLY	grey	grey	0.0423849	0.049893	-0.0167883
ILKAP	ILKAP	grey	grey	0.106379	0.113307	-0.0373141
PER2	PER2	grey	grey	0.0475726	0.059682	-0.0246431
TRAF3IP1	TRAF3IP1	grey	grey	0.0551414	0.0623788	-0.0225734
HDAC4	HDAC4	grey	grey	0.168007	0.17328	-0.0515132
NDUFA10	NDUFA10	grey	grey	0.0589508	0.0855047	-0.0363489
GPC1	GPC1	grey	grey	0.0513197	0.0726571	-0.0772233
RNPEPL1	RNPEPL1	grey	grey	0.059469	0.0945663	-0.0859642
CAPN10	CAPN10	grey	grey	0.0343101	0.0510979	-0.00684428
KIF1A	KIF1A	grey	grey	0.0294794	0.056666	0.140969
SNED1	SNED1	Astro-M1	turquoise	0.298745	0.306044	-0.362685
PPP1R7	PPP1R7	grey	grey	0.0653307	0.0791001	-0.0243898
HDLBP	HDLBP	grey	grey	0.156036	0.178511	-0.119353
FARP2	FARP2	grey	grey	0.0719314	0.0758926	0.0374173
STK25	STK25	grey	grey	0.0299742	0.0686724	-0.0348031
THAP4	THAP4	grey	grey	0.0556634	0.0674826	0.0189338
ATG4B	ATG4B	grey	grey	0.0741845	0.0902932	-0.00382388
DTYMK	DTYMK	grey	grey	0.0469799	0.0723112	-0.0205303
FAM174A	FAM174A	grey	grey	0.076964	0.0880376	-0.0425996
ST8SIA4	ST8SIA4	grey	grey	0.0636393	0.108065	-0.0864647
SLCO4C1	SLCO4C1	grey	grey	0.00304024	0.0536092	-0.047983
PPIP5K2	PPIP5K2	Astro-M1	turquoise	0.171653	0.192444	-0.124982
GIN1	GIN1	grey	grey	0.0629769	0.0768392	0.0064624
PAM	PAM	Astro-M1	turquoise	0.149019	0.203278	-0.188754
CDH20	CDH20	Astro-M2	blue	0.028206	8.2232147663174e-05	0.439365
RNF152	RNF152	grey	grey	0.140939	0.146017	-0.129583
PIGN	PIGN	grey	grey	0.172055	0.17177	0.00323924
RELCH	RELCH	Astro-M1	turquoise	0.190788	0.195278	-0.0622592
TNFRSF11A	TNFRSF11A	grey	grey	0.0484927	0.0453361	-0.0419664
ZCCHC2	ZCCHC2	grey	grey	0.0831481	0.0959784	-0.0141232
PHLPP1	PHLPP1	Astro-M2	blue	0.0263334	-0.0526883	0.515721
BCL2	BCL2	Astro-M2	blue	0.070738	0.0386515	0.33614
KDSR	KDSR	grey	grey	0.0614974	0.0961815	-0.0670471
VPS4B	VPS4B	grey	grey	0.108746	0.115901	0.0125383
CDH7	CDH7	grey	grey	0.0271721	0.114226	-0.138645
CDH19	CDH19	Astro-M2	blue	0.00430352	-0.0280261	0.392286
DSEL	DSEL	grey	grey	0.0496107	0.0738717	-0.0783472
CNTNAP5	CNTNAP5	Astro-M1	turquoise	0.0131854	0.173761	-0.227592
TSN	TSN	grey	grey	0.0993143	0.112264	-0.0577007
CLASP1	CLASP1	Astro-M1	turquoise	0.163093	0.161697	0.0778148
GLI2	GLI2	Astro-M2	blue	0.0491115	0.0382465	0.264472
RALB	RALB	grey	grey	0.0387206	0.0434679	-0.00790983
EPB41L5	EPB41L5	grey	grey	0.128153	0.110889	0.0717832
PTPN4	PTPN4	Astro-M2	blue	0.110739	0.116741	0.241544
INSIG2	INSIG2	grey	grey	0.0406996	0.0523525	-0.0360334
CCDC93	CCDC93	grey	grey	0.0630926	0.0776072	0.000149814
DDX18	DDX18	grey	grey	0.0689751	0.0843458	-0.0461807
DPP10	DPP10	Astro-M1	turquoise	0.0270202	0.187605	-0.251902
ACTR3	ACTR3	grey	grey	0.13412	0.158349	-0.0807414
SLC35F5	SLC35F5	grey	grey	0.0766851	0.0980086	-0.0478004
LYPD1	LYPD1	Astro-M1	turquoise	0.00450549	0.0521669	-0.0884734
NCKAP5	NCKAP5	Astro-M2	blue	0.0107413	-0.0650634	0.611897
MGAT5	MGAT5	grey	grey	0.0878358	0.086163	0.213639
TMEM163	TMEM163	grey	grey	0.0846301	0.13918	-0.126383
CCNT2	CCNT2	Astro-M1	turquoise	0.152613	0.156629	-0.0538889
RAB3GAP1	RAB3GAP1	grey	grey	0.139776	0.167883	-0.0214154
ZRANB3	ZRANB3	grey	grey	0.0374512	0.050677	0.0528795
R3HDM1	R3HDM1	Astro-M1	turquoise	0.176277	0.230081	-0.0154214
UBXN4	UBXN4	grey	grey	0.124674	0.142207	-0.0582099
DARS1	DARS1	grey	grey	0.0962205	0.11475	-0.0103904
THSD7B	THSD7B	grey	grey	0.0921777	0.22059	-0.249314
PFKFB2	PFKFB2	grey	grey	0.0820922	0.0963001	0.0295716
YOD1	YOD1	grey	grey	0.0568935	0.0611622	0.0076702
MAPKAPK2	MAPKAPK2	grey	grey	0.0610234	0.0662846	0.0118703
DYRK3	DYRK3	grey	grey	0.011038	0.0163727	0.00787925
EIF2D	EIF2D	grey	grey	0.0735694	0.0876831	-0.031185
RASSF5	RASSF5	grey	grey	0.06683	0.102322	-0.0920717
SRGAP2	SRGAP2	Astro-M1	turquoise	0.27097	0.273304	-0.112097
SLC41A1	SLC41A1	grey	grey	0.105507	0.10116	-0.0555566
NUCKS1	NUCKS1	grey	grey	0.113581	0.124957	-0.0658583
ELK4	ELK4	grey	grey	0.0664654	0.0741817	-0.0679364
MFSD4A	MFSD4A	grey	grey	0.081366	0.1293	-0.0988119
CDK18	CDK18	grey	grey	0.0352514	0.0662784	-0.0774233
TMCC2	TMCC2	grey	grey	0.0529039	0.0542772	0.00558252
DSTYK	DSTYK	grey	grey	0.0979595	0.102613	0.0269593
RBBP5	RBBP5	grey	grey	0.0794438	0.0908718	0.0351778
CNTN2	CNTN2	grey	grey	0.0555691	0.0656394	-0.100995
NFASC	NFASC	Astro-M1	turquoise	0.0757645	0.148363	-0.116946
LRRN2	LRRN2	Astro-M1	turquoise	0.0267311	0.08922	-0.0831195
MDM4	MDM4	Astro-M1	turquoise	0.166021	0.177232	-0.0501658
PIK3C2B	PIK3C2B	grey	grey	0.142518	0.165429	-0.146497
PLEKHA6	PLEKHA6	Astro-M1	turquoise	0.187924	0.253451	-0.252854
ZC3H11A	ZC3H11A	grey	grey	0.0757051	0.0706024	-0.0505746
ATP2B4	ATP2B4	Astro-M1	turquoise	0.0454856	0.104818	-0.0829556
BTG2	BTG2	grey	grey	0.0662829	0.0864101	-0.0479844
ADORA1	ADORA1	grey	grey	0.0138854	0.0347078	0.0566888
PPFIA4	PPFIA4	grey	grey	0.0534756	0.110166	-0.122171
TMEM183A	TMEM183A	grey	grey	0.0637021	0.0659839	-0.0210184
ADIPOR1	ADIPOR1	grey	grey	0.0767388	0.084461	-0.0444015
KLHL12	KLHL12	grey	grey	0.0904476	0.108032	-0.0469241
KDM5B	KDM5B	grey	grey	0.0739565	0.0956958	0.101026
PPP1R12B	PPP1R12B	Astro-M1	turquoise	0.195177	0.21334	-0.138676
ARL8A	ARL8A	grey	grey	0.00775979	0.0109768	0.0630871
GPR37L1	GPR37L1	grey	grey	-0.12743	-0.134943	0.309229
RNPEP	RNPEP	grey	grey	0.0673506	0.0669338	-0.00912962
TIMM17A	TIMM17A	grey	grey	0.0305475	0.045798	0.0256094
SHISA4	SHISA4	grey	grey	0.0273931	0.039306	0.139518
IPO9	IPO9	grey	grey	0.0782764	0.100271	-0.0126999
NAV1	NAV1	Astro-M1	turquoise	0.153826	0.230144	-0.258954
IGFN1	IGFN1	grey	grey	0.0138196	0.0561238	-0.0914318
TMEM9	TMEM9	grey	grey	0.0192097	0.0318798	-0.029625
KIF21B	KIF21B	grey	grey	0.00929373	0.0351491	0.0727624
CAMSAP2	CAMSAP2	grey	grey	0.119948	0.141662	0.0403646
ZNF281	ZNF281	grey	grey	0.0517779	0.0583552	-0.0177889
NEK7	NEK7	grey	grey	0.194974	0.18678	-0.00569808
DENND1B	DENND1B	Astro-M1	turquoise	0.155602	0.165578	0.0397135
CRB1	CRB1	grey	grey	0.0251602	0.0375209	-0.0416466
ZBTB41	ZBTB41	grey	grey	0.0727886	0.0746243	0.0472046
CFH	CFH	Astro-M1	turquoise	0.250795	0.222042	-0.406081
KCNT2	KCNT2	grey	grey	0.180285	0.217254	-0.380751
CDC73	CDC73	grey	grey	0.128465	0.134662	0.0432861
B3GALT2	B3GALT2	grey	grey	0.0142915	0.0170566	0.065926
GLRX2	GLRX2	grey	grey	0.0337796	0.0619349	0.0266745
RO60	RO60	grey	grey	0.0551335	0.0783473	0.0454663
UCHL5	UCHL5	grey	grey	0.0794162	0.0844527	-0.00817893
BRINP3	BRINP3	grey	grey	0.0498735	0.123086	0.158285
ODR4	ODR4	grey	grey	0.0889608	0.106083	-0.0112791
TPR	TPR	grey	grey	0.132949	0.157629	-0.0822242
HMCN1	HMCN1	grey	grey	0.309068	0.346421	-0.408755
IVNS1ABP	IVNS1ABP	grey	grey	0.0998595	0.0986898	-0.0178495
SWT1	SWT1	grey	grey	0.105139	0.129078	-0.0283612
TRMT1L	TRMT1L	grey	grey	0.105905	0.12449	-0.0294718
RNF2	RNF2	grey	grey	0.0896061	0.0919546	-0.0202668
EDEM3	EDEM3	grey	grey	0.158671	0.185465	-0.0574692
C1orf21	C1orf21	Astro-M1	turquoise	0.0519502	0.12433	-0.073888
TSEN15	TSEN15	grey	grey	0.0340354	0.0523797	-0.00162552
COLGALT2	COLGALT2	grey	grey	0.0362924	0.0269523	0.10246
RGL1	RGL1	Astro-M1	turquoise	0.145226	0.17279	-0.0254619
APOBEC4	APOBEC4	grey	grey	0.0145742	0.0328496	-0.0427347
ARPC5	ARPC5	grey	grey	0.0553302	0.0793383	-0.0474988
SMG7	SMG7	grey	grey	0.139169	0.171505	-0.0505641
NMNAT2	NMNAT2	Astro-M1	turquoise	0.226936	0.327734	-0.359609
LAMC2	LAMC2	grey	grey	0.0284695	0.0496516	-0.0676592
LAMC1	LAMC1	Astro-M1	turquoise	0.199944	0.19691	-0.2389
DHX9	DHX9	grey	grey	0.105481	0.128841	-0.0164948
RGS8	RGS8	grey	grey	0.00606265	0.0477097	-0.0825802
RNASEL	RNASEL	grey	grey	0.0239545	0.0267137	-0.0697369
RGSL1	RGSL1	grey	grey	0.0187555	0.054639	-0.0348953
GLUL	GLUL	Astro-M2	blue	-0.015249	-0.0401957	0.286835
CACNA1E	CACNA1E	Astro-M1	turquoise	0.0422936	0.229217	-0.311822
STX6	STX6	grey	grey	0.096138	0.115969	-0.0286988
XPR1	XPR1	grey	grey	0.0629131	0.0770145	0.208743
ACBD6	ACBD6	grey	grey	0.0876973	0.118878	-0.0307031
QSOX1	QSOX1	grey	grey	0.00780759	0.0209848	-0.0375895
CEP350	CEP350	Astro-M1	turquoise	0.175144	0.182652	-0.0369039
TOR1AIP1	TOR1AIP1	grey	grey	0.115798	0.101271	0.0666594
TOR1AIP2	TOR1AIP2	grey	grey	0.130148	0.140099	-0.0564842
TDRD5	TDRD5	grey	grey	0.0311383	0.102665	-0.135329
SOAT1	SOAT1	grey	grey	0.0509511	0.0384831	0.182871
ABL2	ABL2	grey	grey	0.0975173	0.110254	0.127498
FAM20B	FAM20B	grey	grey	0.049751	0.0673035	0.00361345
RALGPS2	RALGPS2	grey	grey	0.0737425	0.0691788	-0.0366204
ANGPTL1	ANGPTL1	grey	grey	0.0107778	0.0237057	-0.0416211
RASAL2	RASAL2	Astro-M1	turquoise	0.163754	0.182427	-0.00546984
BRINP2	BRINP2	Astro-M1	turquoise	0.0106158	0.104159	-0.0985971
ASTN1	ASTN1	Astro-M1	turquoise	0.0389455	0.0770026	0.229331
COP1	COP1	Astro-M1	turquoise	0.18291	0.200896	-0.0434033
TNR	TNR	Astro-M1	turquoise	0.0757594	0.197761	-0.237522
MRPS14	MRPS14	grey	grey	0.0365645	0.049075	0.00107311
CACYBP	CACYBP	grey	grey	0.014624	0.0359522	-0.022022
RABGAP1L	RABGAP1L	Astro-M1	turquoise	0.227244	0.245065	-0.0413708
RC3H1	RC3H1	Astro-M1	turquoise	0.133874	0.134683	-0.0131449
ZBTB37	ZBTB37	grey	grey	0.0892131	0.0902939	0.0421662
GAS5	GAS5	grey	grey	0.0700094	0.0970119	-0.0362272
DARS2	DARS2	grey	grey	0.0416541	0.0674914	-0.00202871
KLHL20	KLHL20	grey	grey	0.071211	0.0730439	0.00422101
ANKRD45	ANKRD45	grey	grey	0.0127113	0.0568713	-0.0386316
SUCO	SUCO	grey	grey	0.113685	0.115498	0.00596691
DNM3	DNM3	grey	grey	0.154322	0.189382	-0.0678551
VAMP4	VAMP4	grey	grey	0.0908644	0.0934342	0.0320965
PRRC2C	PRRC2C	Astro-M1	turquoise	0.192998	0.199431	-0.0309447
PRRX1	PRRX1	grey	grey	0.153165	0.127833	0.0931911
KIFAP3	KIFAP3	Astro-M1	turquoise	0.182532	0.200021	-0.0529067
SCYL3	SCYL3	grey	grey	0.0456084	0.0495433	0.0128004
SLC19A2	SLC19A2	grey	grey	0.0509228	0.0576872	-0.0639014
BLZF1	BLZF1	grey	grey	0.0710867	0.0630234	-0.014494
NME7	NME7	grey	grey	0.120298	0.118853	0.070816
ATP1B1	ATP1B1	grey	grey	0.162362	0.240067	-0.262746
TIPRL	TIPRL	grey	grey	0.0684583	0.0863947	-0.02328
GPR161	GPR161	grey	grey	0.0149098	0.0279725	-0.0246793
DCAF6	DCAF6	Astro-M1	turquoise	0.241164	0.2672	-0.142916
MPC2	MPC2	grey	grey	0.106645	0.117484	-0.04079
ADCY10	ADCY10	grey	grey	0.030404	0.0302993	-0.015692
MPZL1	MPZL1	grey	grey	0.0758396	0.0703257	0.0382238
POU2F1	POU2F1	Astro-M2	blue	0.104379	0.0900944	0.243007
ILDR2	ILDR2	grey	grey	0.335942	0.377202	-0.370606
TADA1	TADA1	grey	grey	0.0745293	0.0863306	-0.0339036
POGK	POGK	grey	grey	0.0383986	0.0468863	0.011009
FAM78B	FAM78B	Astro-M1	turquoise	0.0395596	0.0980695	-0.110405
UCK2	UCK2	Astro-M1	turquoise	0.0876295	0.123361	-0.136474
TMCO1	TMCO1	grey	grey	0.0153817	0.0228124	-0.0219694
ALDH9A1	ALDH9A1	grey	grey	0.0209801	0.0182544	0.0953265
MGST3	MGST3	grey	grey	0.0207828	0.0490327	-0.0210806
PBX1	PBX1	grey	grey	-0.0299488	-0.109743	0.366558
RGS4	RGS4	grey	grey	0.00224034	0.0102042	-0.0420744
UAP1	UAP1	grey	grey	0.10583	0.121749	-0.0988576
UHMK1	UHMK1	grey	grey	0.0434017	0.0566925	-0.0664325
NOS1AP	NOS1AP	Astro-M1	turquoise	0.0709839	0.114505	0.0295812
ATF6	ATF6	grey	grey	0.127745	0.153098	-0.0341921
DUSP12	DUSP12	grey	grey	0.0704075	0.0736108	0.00273584
SDHC	SDHC	grey	grey	0.0735551	0.0864846	0.00623876
TOMM40L	TOMM40L	grey	grey	0.0142178	0.0279238	0.00813465
NDUFS2	NDUFS2	grey	grey	0.035222	0.0462902	0.00114171
B4GALT3	B4GALT3	grey	grey	0.045999	0.0543867	-0.0149753
PPOX	PPOX	grey	grey	0.0191654	0.0231046	0.00482269
USP21	USP21	grey	grey	0.0335675	0.0493746	-0.00980153
UFC1	UFC1	grey	grey	0.0606047	0.0651047	-0.0479565
DEDD	DEDD	grey	grey	0.0735265	0.0708217	0.00556668
NIT1	NIT1	grey	grey	0.0228076	0.0535445	-0.0260307
PFDN2	PFDN2	grey	grey	0.0468146	0.0504317	-0.0281469
USF1	USF1	grey	grey	0.0489441	0.0612865	-0.010937
VANGL2	VANGL2	grey	grey	-0.00153421	0.00373396	0.0151903
NCSTN	NCSTN	grey	grey	0.0641371	0.0853391	-0.0210545
COPA	COPA	grey	grey	0.146303	0.159279	-0.0607827
PEX19	PEX19	grey	grey	0.0551898	0.0616991	0.0110972
DCAF8	DCAF8	grey	grey	0.147525	0.151882	0.012069
PEA15	PEA15	grey	grey	0.0384471	0.0586054	-0.0299763
IGSF8	IGSF8	grey	grey	0.0917985	0.0956455	0.00110878
ATP1A2	ATP1A2	grey	grey	-0.156527	-0.236968	0.296068
KCNJ9	KCNJ9	Astro-M1	turquoise	0.0253367	0.0842502	-0.0999809
ACKR1	ACKR1	grey	grey	-0.00468178	0.0245397	-0.051486
CADM3	CADM3	Astro-M1	turquoise	0.00152643	0.0755941	-0.102566
FMN2	FMN2	Astro-M2	blue	-0.0101247	-0.0513786	0.553314
GREM2	GREM2	grey	grey	0.0569742	0.0683798	-0.141743
RGS7	RGS7	Astro-M1	turquoise	0.0666929	0.124011	0.258624
FH	FH	grey	grey	0.0469146	0.0491989	0.00210781
PLD5	PLD5	grey	grey	0.0273954	0.0786767	-0.0642392
CEP170	CEP170	grey	grey	0.146675	0.162278	-0.00144798
SDCCAG8	SDCCAG8	Astro-M1	turquoise	0.128393	0.158859	-0.033211
AKT3	AKT3	Astro-M1	turquoise	0.126788	0.0947791	0.210509
ZBTB18	ZBTB18	grey	grey	0.0874079	0.105272	-0.043032
ADSS2	ADSS2	grey	grey	0.0858439	0.107436	-0.0720842
CATSPERE	CATSPERE	Astro-M1	turquoise	0.0921728	0.121183	-0.0583768
DESI2	DESI2	grey	grey	0.132184	0.137743	0.106513
COX20	COX20	grey	grey	0.0466901	0.0519186	-0.011983
HNRNPU	HNRNPU	grey	grey	0.165989	0.180253	0.0167392
EFCAB2	EFCAB2	grey	grey	0.0583995	0.0676612	-0.0549192
KIF26B	KIF26B	Astro-M1	turquoise	0.064818	0.168959	-0.171102
SMYD3	SMYD3	Astro-M1	turquoise	0.259068	0.272242	-0.181767
TFB2M	TFB2M	grey	grey	0.0652724	0.0796131	-0.0298276
CNST	CNST	grey	grey	0.0838884	0.105927	-0.0504959
SCCPDH	SCCPDH	grey	grey	0.0460847	0.0445177	0.0296452
AHCTF1	AHCTF1	grey	grey	0.125288	0.154306	-0.101851
CDC42BPA	CDC42BPA	Astro-M1	turquoise	0.183508	0.172806	0.0903556
PSEN2	PSEN2	grey	grey	0.0213698	0.0299336	-0.0102722
ITPKB	ITPKB	Astro-M2	blue	0.0805149	0.0492721	0.181104
STUM	STUM	Astro-M1	turquoise	0.00428469	0.0834518	-0.137693
PARP1	PARP1	grey	grey	0.0353499	0.0656242	-0.0355696
LIN9	LIN9	grey	grey	0.067349	0.0716971	-0.0132333
ACBD3	ACBD3	grey	grey	0.098713	0.114825	-0.0413644
SDE2	SDE2	grey	grey	0.0535674	0.0629757	-0.0406169
PYCR2	PYCR2	grey	grey	0.00587583	0.0251878	0.0088276
NVL	NVL	grey	grey	0.103606	0.136264	-0.0604724
CNIH4	CNIH4	grey	grey	0.0783943	0.0849268	-0.000931479
WDR26	WDR26	Astro-M1	turquoise	0.184438	0.191447	-0.0480875
CNIH3	CNIH3	Astro-M1	turquoise	0.0125257	0.124326	-0.178259
DNAH14	DNAH14	grey	grey	0.0248122	0.0314791	0.0149438
LBR	LBR	grey	grey	0.118788	0.12058	-0.0836348
ENAH	ENAH	Astro-M2	blue	-0.0160588	-0.0381017	0.47288
SRP9	SRP9	grey	grey	0.0241704	0.0435623	-0.0233769
FBXO28	FBXO28	grey	grey	0.07645	0.0895091	-0.0114471
TP53BP2	TP53BP2	grey	grey	0.0414203	0.022948	0.190748
CAPN2	CAPN2	grey	grey	0.0927168	0.0982228	0.0296804
SUSD4	SUSD4	Astro-M1	turquoise	0.0645084	0.19032	-0.229837
DISP1	DISP1	grey	grey	0.136701	0.135692	-0.0644245
BROX	BROX	grey	grey	0.0797267	0.0843738	-0.032829
AIDA	AIDA	grey	grey	0.0715153	0.0745803	-0.0182402
MIA3	MIA3	grey	grey	0.104183	0.120304	-0.0647419
TAF1A	TAF1A	grey	grey	0.0534257	0.0678337	-0.00434725
MARK1	MARK1	grey	grey	0.230969	0.277589	-0.301047
RAB3GAP2	RAB3GAP2	grey	grey	0.114399	0.147509	-0.0169736
IARS2	IARS2	grey	grey	0.0643526	0.0797595	-0.0496915
BPNT1	BPNT1	grey	grey	0.0500926	0.0646292	-0.0232319
EPRS1	EPRS1	grey	grey	0.0994885	0.116086	-0.0267614
SLC30A10	SLC30A10	grey	grey	0.0257184	0.00966181	0.132606
TGFB2	TGFB2	grey	grey	0.0274602	0.0158593	0.10406
RRP15	RRP15	grey	grey	0.0153281	0.0316561	-0.0198233
GPATCH2	GPATCH2	grey	grey	0.113129	0.115355	0.0311052
ESRRG	ESRRG	grey	grey	0.0680115	0.147509	-0.0814059
KCTD3	KCTD3	grey	grey	0.0693002	0.0862776	-0.0294295
KCNK2	KCNK2	grey	grey	0.12884	0.101187	-0.144394
PTPN14	PTPN14	Astro-M1	turquoise	0.226882	0.211363	-0.287788
SMYD2	SMYD2	grey	grey	0.0616408	0.0855577	-0.0705357
PROX1	PROX1	grey	grey	0.054499	0.0533983	-0.0116523
RPS6KC1	RPS6KC1	Astro-M1	turquoise	0.100647	0.139081	-0.0264326
ANGEL2	ANGEL2	grey	grey	0.0834862	0.0980496	-0.0307446
FLVCR1	FLVCR1	grey	grey	0.089357	0.119297	-0.0334451
TATDN3	TATDN3	grey	grey	0.0420431	0.053188	0.0436878
NENF	NENF	grey	grey	0.0472539	0.0583658	-0.0866888
PACC1	PACC1	grey	grey	0.0328732	0.0350744	-0.0257471
PPP2R5A	PPP2R5A	grey	grey	0.096603	0.0782093	0.183747
INTS7	INTS7	grey	grey	0.0638218	0.0945836	-0.10014
LPGAT1	LPGAT1	Astro-M1	turquoise	0.16977	0.220827	-0.24337
RCOR3	RCOR3	grey	grey	0.121559	0.137623	-0.0620111
KCNH1	KCNH1	Astro-M1	turquoise	0.0166012	0.121853	-0.194345
SYT14	SYT14	Astro-M1	turquoise	0.0313644	0.143158	-0.143922
UTP25	UTP25	grey	grey	0.0359798	0.0497261	-0.00466357
CAMK1G	CAMK1G	grey	grey	-0.00557665	0.0631974	-0.0711838
PLXNA2	PLXNA2	Astro-M1	turquoise	0.257974	0.266085	-0.438163
CD46	CD46	grey	grey	0.111797	0.140884	-0.0173377
CR1	CR1	grey	grey	0.11558	0.127897	-0.0171002
FAM171A1	FAM171A1	grey	grey	0.0655817	0.089281	0.0576873
NMT2	NMT2	grey	grey	0.114073	0.134328	-0.0162087
DCLRE1C	DCLRE1C	grey	grey	0.0732961	0.086774	-0.00197989
HSPA14	HSPA14	grey	grey	0.0491133	0.0651773	-0.00610026
FRMD4A	FRMD4A	Astro-M2	blue	-0.0974321	-0.124932	0.662306
PRPF18	PRPF18	grey	grey	0.0769141	0.0984033	-0.0246129
SEPHS1	SEPHS1	grey	grey	0.0569754	0.0775674	-0.00593111
PHYH	PHYH	grey	grey	0.0488113	0.0355801	0.0243784
OPTN	OPTN	grey	grey	0.045527	0.0483942	0.000347439
CCDC3	CCDC3	grey	grey	0.0391314	0.039339	-0.0773982
CAMK1D	CAMK1D	Astro-M1	turquoise	0.181706	0.209215	-0.0403247
CDC123	CDC123	grey	grey	0.0893712	0.0903318	-0.0667048
NUDT5	NUDT5	grey	grey	0.0806398	0.0919008	-0.0117339
SEC61A2	SEC61A2	Astro-M1	turquoise	0.110441	0.137559	-0.0288049
DHTKD1	DHTKD1	grey	grey	0.0333063	0.0402771	0.124326
UPF2	UPF2	grey	grey	0.168619	0.183198	-0.0367101
USP6NL	USP6NL	grey	grey	0.131184	0.108078	0.0255385
CELF2	CELF2	Astro-M1	turquoise	0.0897774	0.158828	-0.105517
TAF3	TAF3	grey	grey	0.11675	0.128125	-0.0174565
ATP5F1C	ATP5F1C	grey	grey	0.0887027	0.102142	0.0452344
KIN	KIN	grey	grey	0.0556571	0.054064	-0.0184204
SFMBT2	SFMBT2	grey	grey	0.0425924	0.0766634	0.00275522
PFKFB3	PFKFB3	grey	grey	0.0336086	0.0184617	0.0683094
RBM17	RBM17	grey	grey	0.072263	0.0792999	-0.0144664
IL15RA	IL15RA	grey	grey	0.0520642	0.0520221	0.0851183
FBH1	FBH1	grey	grey	0.0412977	0.0470294	0.0273972
ANKRD16	ANKRD16	grey	grey	0.0634255	0.0787297	-0.00295732
ITGA8	ITGA8	Astro-M1	turquoise	0.0207955	0.1278	-0.208145
MINDY3	MINDY3	grey	grey	0.159094	0.18501	-0.04738
C1QL3	C1QL3	grey	grey	0.0239939	0.104841	-0.118375
RSU1	RSU1	Astro-M1	turquoise	0.193132	0.190479	-0.0930137
TRDMT1	TRDMT1	grey	grey	0.0646544	0.0641554	-0.0105446
HACD1	HACD1	grey	grey	0.107528	0.119877	-0.0257196
STAM	STAM	grey	grey	0.128765	0.155923	-0.024638
SLC39A12	SLC39A12	Astro-M2	blue	-0.00839925	-0.0432768	0.47671
CACNB2	CACNB2	Astro-M1	turquoise	0.137215	0.22048	-0.17098
NSUN6	NSUN6	grey	grey	0.0671765	0.0935526	-0.0366861
ARL5B	ARL5B	grey	grey	0.0683572	0.0827464	0.00497564
PLXDC2	PLXDC2	grey	grey	0.220939	0.183434	-0.0846793
NEBL	NEBL	Astro-M1	turquoise	0.17003	0.115896	0.115915
MLLT10	MLLT10	Astro-M1	turquoise	0.232835	0.200135	0.0359538
DNAJC1	DNAJC1	grey	grey	0.144866	0.151767	0.00950802
COMMD3	COMMD3	grey	grey	0.0740654	0.0944178	-0.0448717
BMI1	BMI1	grey	grey	0.0474488	0.0757871	-0.0388498
PIP4K2A	PIP4K2A	grey	grey	0.160162	0.142576	0.054516
MSRB2	MSRB2	grey	grey	0.0403958	0.0429608	0.00871641
KIAA1217	KIAA1217	Astro-M1	turquoise	0.237567	0.367397	-0.426628
ARHGAP21	ARHGAP21	Astro-M1	turquoise	0.201141	0.20681	-0.0620341
THNSL1	THNSL1	grey	grey	0.0129175	0.0459602	-0.0127388
GPR158	GPR158	Astro-M1	turquoise	0.0350426	0.195945	-0.207394
GAD2	GAD2	grey	grey	0.00576633	0.066704	-0.0725068
APBB1IP	APBB1IP	grey	grey	0.107072	0.0702254	-0.0548717
PDSS1	PDSS1	grey	grey	0.0501025	0.0760841	0.0542252
ABI1	ABI1	grey	grey	0.185218	0.18615	0.0821096
ACBD5	ACBD5	grey	grey	0.109567	0.116804	0.0346359
YME1L1	YME1L1	grey	grey	0.131619	0.148812	-0.0265902
SPOPL	SPOPL	grey	grey	0.162453	0.180614	-0.0963954
HNMT	HNMT	grey	grey	0.0724721	0.0840274	-0.0252512
CACNA1B	CACNA1B	Astro-M1	turquoise	0.0143878	0.190367	-0.263008
EHMT1	EHMT1	Astro-M1	turquoise	0.163243	0.185038	0.0208215
ARRDC1	ARRDC1	grey	grey	0.0658972	0.0792483	-0.0712194
DPH7	DPH7	grey	grey	0.0394246	0.055486	-0.0181929
MRPL41	MRPL41	grey	grey	0.0245541	0.0603558	-0.020704
PNPLA7	PNPLA7	Astro-M2	blue	-0.00291991	-0.0271691	0.311271
NSMF	NSMF	grey	grey	-0.011339	0.0114465	0.140507
NELFB	NELFB	grey	grey	0.0552731	0.0675329	-0.0328794
TUBB4B	TUBB4B	grey	grey	0.046146	0.0680371	-0.0744971
RNF208	RNF208	grey	grey	0.00084743	0.0134995	-0.0185243
NDOR1	NDOR1	grey	grey	0.0616095	0.0798872	-0.0248423
SSNA1	SSNA1	grey	grey	0.0333166	0.0462521	-0.0354724
ANAPC2	ANAPC2	grey	grey	0.0648055	0.0681104	-0.0349153
GRIN1	GRIN1	Astro-M1	turquoise	0.0242718	0.198061	-0.224357
MAN1B1	MAN1B1	grey	grey	0.0619074	0.0722284	-0.0159896
DPP7	DPP7	grey	grey	0.0198115	0.0270268	-0.00478998
NPDC1	NPDC1	grey	grey	0.0521447	0.0763647	-0.0378906
ABCA2	ABCA2	grey	grey	0.00858912	0.0187016	0.0118017
PAXX	PAXX	grey	grey	0.0663134	0.0706421	-0.0772157
PTGDS	PTGDS	grey	grey	0.207076	0.204794	-0.453054
FBXW5	FBXW5	grey	grey	0.0148336	0.039477	0.0132843
EDF1	EDF1	grey	grey	0.00673845	0.0224649	-0.00321224
AJM1	AJM1	grey	grey	-0.0374448	-0.0178832	0.052489
RABL6	RABL6	grey	grey	0.0963617	0.114184	-0.000188645
KCNT1	KCNT1	grey	grey	0.088171	0.11182	-0.124606
CAMSAP1	CAMSAP1	grey	grey	0.0771963	0.0972297	-0.0489133
UBAC1	UBAC1	grey	grey	0.0241993	0.0362549	0.0284778
NACC2	NACC2	grey	grey	0.0514125	0.0420076	0.0813144
QSOX2	QSOX2	grey	grey	0.033587	0.0568963	-0.0348354
GPSM1	GPSM1	grey	grey	0.0534237	0.0619754	-0.0991401
DNLZ	DNLZ	grey	grey	0.0116931	0.0279646	0.0110625
SNAPC4	SNAPC4	grey	grey	0.031818	0.0652142	-0.0402633
ENTR1	ENTR1	grey	grey	0.0730188	0.105456	-0.0579648
PMPCA	PMPCA	grey	grey	0.0313196	0.0452568	0.000533174
INPP5E	INPP5E	grey	grey	0.0320452	0.0345948	-0.0240255
SEC16A	SEC16A	grey	grey	0.107623	0.118995	-0.0198221
NOTCH1	NOTCH1	Astro-M2	blue	0.0030876	-0.01285	0.243483
DIPK1B	DIPK1B	grey	grey	0.0141381	0.0399047	-0.0424584
RPL7A	RPL7A	grey	grey	0.0369083	0.058856	-0.0535869
SURF2	SURF2	grey	grey	0.0125488	0.0217084	0.0042461
REXO4	REXO4	grey	grey	0.0729805	0.096001	-0.0413993
CACFD1	CACFD1	grey	grey	0.0355909	0.0489762	-0.0149141
SLC2A6	SLC2A6	grey	grey	0.0166627	0.0549967	-0.0665216
FAM163B	FAM163B	grey	grey	-0.00395255	0.0251808	-0.0693892
VAV2	VAV2	grey	grey	0.126001	0.11737	-0.107227
BRD3	BRD3	grey	grey	0.116352	0.130982	-0.0576726
WDR5	WDR5	grey	grey	0.0430264	0.0670614	-0.0295228
COL5A1	COL5A1	grey	grey	0.0747726	0.0957169	-0.14021
OLFM1	OLFM1	Astro-M1	turquoise	0.0152009	0.106656	-0.143138
RALGDS	RALGDS	grey	grey	0.0336633	0.0460038	0.0380778
GTF3C5	GTF3C5	grey	grey	0.0273106	0.0394455	-0.00504426
TSC1	TSC1	grey	grey	0.0630997	0.10427	0.0253039
GTF3C4	GTF3C4	grey	grey	0.0514169	0.0536725	-0.0148111
DDX31	DDX31	grey	grey	0.0728715	0.077233	0.014779
TTF1	TTF1	grey	grey	0.0671431	0.0744348	-0.0170942
SETX	SETX	grey	grey	0.0999192	0.124806	0.00326956
NTNG2	NTNG2	grey	grey	0.0278203	0.0631386	0.00517542
MED27	MED27	grey	grey	0.0967933	0.122076	-0.0160675
RAPGEF1	RAPGEF1	grey	grey	0.124103	0.150591	-0.0441449
TRUB2	TRUB2	grey	grey	0.0298403	0.0493821	-0.011548
COQ4	COQ4	grey	grey	0.0155119	0.0185834	0.0143064
SLC27A4	SLC27A4	grey	grey	0.0224036	0.0366625	-0.0264267
URM1	URM1	grey	grey	0.00859229	0.0192978	0.00845757
ODF2	ODF2	Astro-M1	turquoise	0.0935922	0.116985	0.00417464
GLE1	GLE1	grey	grey	0.0419292	0.0568231	0.00790072
SPTAN1	SPTAN1	Astro-M1	turquoise	0.201377	0.249614	-0.149322
SET	SET	grey	grey	0.0314993	0.0490081	-0.0146076
ZER1	ZER1	grey	grey	0.0635707	0.0977967	0.0297867
TBC1D13	TBC1D13	grey	grey	0.035641	0.0524806	0.0154206
SPOUT1	SPOUT1	grey	grey	0.0108562	0.0333017	-0.0116229
KYAT1	KYAT1	grey	grey	0.0217053	0.0254199	0.0301873
LRRC8A	LRRC8A	grey	grey	0.0212473	0.0283933	0.0427095
PHYHD1	PHYHD1	grey	grey	0.035467	0.0295416	0.0362945
NUP188	NUP188	grey	grey	0.0865547	0.0969303	-0.0319022
SH3GLB2	SH3GLB2	grey	grey	-0.000469912	0.0262936	0.00830426
MIGA2	MIGA2	grey	grey	0.0582595	0.0836845	0.0058407
DOLPP1	DOLPP1	grey	grey	0.0183098	0.0215162	0.0106715
CRAT	CRAT	grey	grey	0.0136083	0.0287983	-0.00134978
PTPA	PTPA	grey	grey	0.0952463	0.106692	-0.03363
NTMT1	NTMT1	grey	grey	0.0261687	0.0489401	-0.0536056
ASB6	ASB6	grey	grey	0.027257	0.0364449	0.000548718
TOR1B	TOR1B	grey	grey	0.070982	0.071395	-0.0388157
TOR1A	TOR1A	grey	grey	0.0150325	0.0191707	-0.010761
C9orf78	C9orf78	grey	grey	0.0665784	0.0893508	-0.0589561
USP20	USP20	grey	grey	0.0410008	0.0723362	-0.0321258
FNBP1	FNBP1	Astro-M2	blue	0.0576138	0.0194031	0.377974
GPR107	GPR107	grey	grey	0.0868703	0.0984212	-0.0193297
NCS1	NCS1	grey	grey	0.0285158	0.0708972	0.0052206
FUBP3	FUBP3	grey	grey	0.081927	0.120146	-0.0463319
EXOSC2	EXOSC2	grey	grey	0.0175695	0.0268115	-0.00450425
ABL1	ABL1	grey	grey	0.139761	0.150291	-0.0706946
NUP214	NUP214	grey	grey	0.0706735	0.0914611	-0.0200456
PLPP7	PLPP7	grey	grey	0.0257516	0.0400766	0.00978995
PRRC2B	PRRC2B	Astro-M1	turquoise	0.122012	0.140725	-0.0696299
POMT1	POMT1	grey	grey	0.0157711	0.0270494	0.0330786
UCK1	UCK1	grey	grey	-0.00844938	-0.000138109	0.00845233
SWI5	SWI5	grey	grey	0.0678112	0.0806816	-0.0581566
GOLGA2	GOLGA2	grey	grey	0.0662974	0.0672828	-0.0194372
DNM1	DNM1	Astro-M1	turquoise	0.021264	0.137403	-0.177802
CIZ1	CIZ1	grey	grey	0.0693449	0.0930566	-0.0353509
PTGES2	PTGES2	grey	grey	0.0204935	0.0256152	-0.00318889
SLC25A25	SLC25A25	grey	grey	0.128706	0.159803	-0.158467
DPM2	DPM2	grey	grey	0.0523325	0.0659041	-0.0261486
PIP5KL1	PIP5KL1	grey	grey	0.0267607	0.0526395	-0.0308521
ST6GALNAC6	ST6GALNAC6	grey	grey	0.0525866	0.0480847	0.00481566
FPGS	FPGS	grey	grey	0.0405317	0.052481	-0.0505581
CDK9	CDK9	grey	grey	0.00470179	0.0255474	-0.00214646
SH2D3C	SH2D3C	grey	grey	0.0341286	0.0434246	-0.120198
STXBP1	STXBP1	Astro-M1	turquoise	0.103786	0.20308	-0.207893
LRSAM1	LRSAM1	grey	grey	0.0665448	0.0660174	0.0130806
RPL12	RPL12	grey	grey	0.0318767	0.0405927	-0.0503829
SLC2A8	SLC2A8	grey	grey	0.0220455	0.0391451	0.00301677
GARNL3	GARNL3	grey	grey	0.0531965	0.132602	-0.11948
RALGPS1	RALGPS1	Astro-M1	turquoise	0.0703737	0.094798	0.0386266
ANGPTL2	ANGPTL2	grey	grey	0.0615145	0.0649085	-0.118711
ZBTB34	ZBTB34	grey	grey	0.0383199	0.0448902	-0.00811593
ZBTB43	ZBTB43	grey	grey	0.0570267	0.0596081	-0.0149693
MVB12B	MVB12B	grey	grey	0.0948152	0.0886821	0.0558026
PBX3	PBX3	Astro-M1	turquoise	0.331518	0.351252	-0.461999
MAPKAP1	MAPKAP1	Astro-M1	turquoise	0.149931	0.152643	0.00432557
GAPVD1	GAPVD1	Astro-M1	turquoise	0.176852	0.17819	-0.0306197
HSPA5	HSPA5	grey	grey	0.0554317	0.0703507	-0.0716971
RABEPK	RABEPK	grey	grey	0.0429072	0.0564178	-0.0210895
FBXW2	FBXW2	grey	grey	0.116202	0.124866	-0.0398794
PSMD5	PSMD5	grey	grey	0.0518726	0.0651897	-0.0122275
CNTRL	CNTRL	grey	grey	0.0702669	0.0763651	0.00678459
RAB14	RAB14	Astro-M1	turquoise	0.153918	0.168127	-0.0553038
DAB2IP	DAB2IP	grey	grey	0.0699127	0.0919117	-0.0580176
TTLL11	TTLL11	Astro-M1	turquoise	0.0462622	0.116521	-0.101574
NDUFA8	NDUFA8	grey	grey	0.0205578	0.0298008	-0.0115772
RBM18	RBM18	grey	grey	0.0649087	0.0714273	0.0179718
MRRF	MRRF	grey	grey	0.0495292	0.0628046	-0.020241
RC3H2	RC3H2	Astro-M1	turquoise	0.161997	0.169993	-0.079544
ZBTB26	ZBTB26	grey	grey	0.0525229	0.0567728	0.0154002
RABGAP1	RABGAP1	Astro-M1	turquoise	0.195693	0.214855	-0.0854295
STRBP	STRBP	Astro-M1	turquoise	0.254252	0.265482	-0.0268726
GPR21	GPR21	grey	grey	0.0433837	0.0428078	-0.0153838
DENND1A	DENND1A	grey	grey	0.074673	0.0345236	0.319952
LHX2	LHX2	grey	grey	0.00048864	-0.00337211	0.129414
NEK6	NEK6	grey	grey	0.0634358	0.0598024	-0.00292469
PSMB7	PSMB7	grey	grey	0.102502	0.104314	-0.00529478
NR6A1	NR6A1	Astro-M1	turquoise	0.201243	0.239192	-0.151368
ARPC5L	ARPC5L	grey	grey	0.0426446	0.0423142	-0.0176226
GOLGA1	GOLGA1	grey	grey	0.100144	0.119799	-0.0305122
SCAI	SCAI	Astro-M1	turquoise	0.154405	0.179939	-0.108347
PPP6C	PPP6C	grey	grey	0.12594	0.134742	-0.0215135
LRP1B	LRP1B	grey	grey	-0.133221	-0.174507	0.644184
ARHGAP15	ARHGAP15	grey	grey	0.0652	0.11462	-0.124768
GTDC1	GTDC1	Astro-M1	turquoise	0.167609	0.212805	-0.115731
ZEB2	ZEB2	grey	grey	0.276373	0.310793	0.00177408
ACVR2A	ACVR2A	Astro-M1	turquoise	0.111303	0.176253	-0.110725
ORC4	ORC4	Astro-M1	turquoise	0.145078	0.166584	-0.0344537
MBD5	MBD5	Astro-M1	turquoise	0.193746	0.163462	0.109432
EPC2	EPC2	Astro-M1	turquoise	0.181107	0.1723	-0.0594404
KIF5C	KIF5C	Astro-M1	turquoise	0.0787153	0.16516	-0.164593
LYPD6B	LYPD6B	grey	grey	0.0831725	0.0815522	-0.15846
LYPD6	LYPD6	Astro-M2	blue	0.075179	0.0586288	0.170083
MMADHC	MMADHC	grey	grey	0.0826222	0.0869409	-0.00466018
RND3	RND3	grey	grey	0.0660855	0.050012	0.021313
RIF1	RIF1	grey	grey	0.097424	0.1041	0.00739628
ARL5A	ARL5A	grey	grey	0.0762247	0.0727717	-0.00375891
CACNB4	CACNB4	Astro-M1	turquoise	0.0963459	0.243274	-0.286775
STAM2	STAM2	grey	grey	0.114064	0.121207	-0.0356017
FMNL2	FMNL2	Astro-M1	turquoise	0.230404	0.19525	0.0691908
PRPF40A	PRPF40A	Astro-M1	turquoise	0.141842	0.161334	-0.0429472
ARL6IP6	ARL6IP6	grey	grey	0.0662196	0.0733917	-0.0061521
GALNT13	GALNT13	grey	grey	0.233019	0.35651	-0.423782
KCNJ3	KCNJ3	Astro-M1	turquoise	0.0875449	0.14235	-0.0784817
NR4A2	NR4A2	grey	grey	0.145686	0.196573	-0.238505
GPD2	GPD2	grey	grey	0.110846	0.099536	0.157088
ACVR1C	ACVR1C	grey	grey	0.000442583	0.0600724	-0.0453147
ACVR1	ACVR1	grey	grey	0.115638	0.140173	-0.0729727
UPP2	UPP2	Astro-M1	turquoise	0.173861	0.222616	-0.133293
CCDC148	CCDC148	Astro-M1	turquoise	0.103022	0.146378	-0.117682
PKP4	PKP4	Astro-M1	turquoise	0.268916	0.265368	-0.236181
TANC1	TANC1	Astro-M1	turquoise	0.217804	0.22366	-0.231918
WDSUB1	WDSUB1	grey	grey	0.0787968	0.0808278	-0.00218578
BAZ2B	BAZ2B	Astro-M1	turquoise	0.232633	0.183809	0.0821417
RBMS1	RBMS1	Astro-M1	turquoise	0.278684	0.265113	-0.280292
TANK	TANK	grey	grey	0.183525	0.191436	-0.0719928
PSMD14	PSMD14	grey	grey	0.157055	0.185911	-0.0170502
TBR1	TBR1	grey	grey	-0.00944486	0.03629	-0.055581
SLC4A10	SLC4A10	grey	grey	0.315531	0.43239	-0.534664
GCA	GCA	grey	grey	0.0270366	0.0276225	0.144939
KCNH7	KCNH7	Astro-M1	turquoise	0.0336528	0.225746	-0.266707
FIGN	FIGN	grey	grey	0.189236	0.167805	-0.276877
GRB14	GRB14	Astro-M1	turquoise	0.0700997	0.137931	-0.201267
COBLL1	COBLL1	grey	grey	0.158841	0.154382	-0.113554
SCN3A	SCN3A	Astro-M1	turquoise	0.0295048	0.19036	-0.248135
SCN2A	SCN2A	Astro-M1	turquoise	0.0509384	0.21297	-0.262442
CSRNP3	CSRNP3	Astro-M1	turquoise	0.0271211	0.230329	-0.278392
GALNT3	GALNT3	grey	grey	0.0585449	0.0742633	-0.088324
TTC21B	TTC21B	grey	grey	0.084406	0.107759	-0.0626151
SCN1A	SCN1A	Astro-M1	turquoise	0.000300503	0.160457	-0.230936
SCN9A	SCN9A	grey	grey	0.00106345	0.0830694	-0.107031
B3GALT1	B3GALT1	Astro-M2	blue	-0.0493836	-0.131902	0.503347
STK39	STK39	grey	grey	0.346784	0.391702	-0.494877
CERS6	CERS6	Astro-M1	turquoise	0.108485	0.234379	-0.287415
BBS5	BBS5	grey	grey	0.0444274	0.0858103	-0.0680577
FASTKD1	FASTKD1	grey	grey	0.0527827	0.055461	0.0553891
PPIG	PPIG	grey	grey	0.124089	0.147323	-0.0360955
PHOSPHO2	PHOSPHO2	grey	grey	0.0327918	0.0393615	0.0154297
KLHL23	KLHL23	grey	grey	0.0284823	0.0343138	-0.0469113
SSB	SSB	grey	grey	0.108492	0.11683	-0.0338053
METTL5	METTL5	grey	grey	0.0530289	0.0592403	-0.021443
UBR3	UBR3	Astro-M1	turquoise	0.207578	0.224301	-0.0182889
GAD1	GAD1	grey	grey	0.0222194	0.0403964	-0.023772
GORASP2	GORASP2	grey	grey	0.106816	0.131006	-0.0788873
TLK1	TLK1	grey	grey	0.215781	0.223221	-0.0690158
METTL8	METTL8	grey	grey	0.0628523	0.0824873	-0.00714294
DCAF17	DCAF17	grey	grey	0.110632	0.11943	-0.0548191
DYNC1I2	DYNC1I2	Astro-M1	turquoise	0.134533	0.188678	-0.173063
SLC25A12	SLC25A12	grey	grey	0.12278	0.139774	0.0748029
HAT1	HAT1	grey	grey	0.0770144	0.0772419	-0.00854501
METAP1D	METAP1D	grey	grey	0.115591	0.105874	0.0459306
ITGA6	ITGA6	Astro-M2	blue	0.0389466	0.0132092	0.310123
PDK1	PDK1	grey	grey	0.135047	0.142992	-0.185983
RAPGEF4	RAPGEF4	Astro-M1	turquoise	0.230916	0.300808	-0.458993
MAP3K20	MAP3K20	grey	grey	0.101242	0.0880536	-0.0179061
SP3	SP3	grey	grey	0.156171	0.168884	-0.0161099
OLA1	OLA1	grey	grey	0.0997134	0.118942	0.0345622
CIR1	CIR1	grey	grey	0.0671448	0.0861722	-0.0659589
SCRN3	SCRN3	grey	grey	0.0670914	0.0776658	0.00613342
GPR155	GPR155	grey	grey	0.0473941	0.095208	-0.0410731
WIPF1	WIPF1	grey	grey	0.180921	0.159946	-0.0874296
CHN1	CHN1	Astro-M1	turquoise	0.0804024	0.114654	0.0795066
ATF2	ATF2	Astro-M1	turquoise	0.179959	0.195217	-0.0702785
ATP5MC3	ATP5MC3	grey	grey	0.0453605	0.059241	-0.0171245
LNPK	LNPK	grey	grey	0.0845747	0.123525	-0.0475197
MTX2	MTX2	grey	grey	0.091918	0.114409	-0.0247131
HNRNPA3	HNRNPA3	grey	grey	0.103708	0.109048	-0.0313902
AGPS	AGPS	Astro-M1	turquoise	0.167966	0.172203	-0.066457
PDE11A	PDE11A	grey	grey	0.114781	0.162429	-0.187694
RBM45	RBM45	grey	grey	0.0399478	0.0614033	-0.0313071
OSBPL6	OSBPL6	Astro-M1	turquoise	0.127083	0.188402	-0.0607598
PRKRA	PRKRA	grey	grey	0.0601235	0.0441091	0.0310903
PLEKHA3	PLEKHA3	grey	grey	0.0826284	0.0877358	-0.0243856
CCDC141	CCDC141	Astro-M2	blue	0.0693159	0.0443545	0.333496
SESTD1	SESTD1	Astro-M1	turquoise	0.0879409	0.130019	-0.0470989
ZNF385B	ZNF385B	Astro-M1	turquoise	0.0332991	0.172716	-0.224457
UBE2E3	UBE2E3	grey	grey	0.152912	0.158676	-0.0322786
ITGA4	ITGA4	Astro-M1	turquoise	0.0286647	0.0783599	-0.116207
CERKL	CERKL	Astro-M1	turquoise	0.0103812	0.0472999	-0.0771952
NEUROD1	NEUROD1	grey	grey	0.0109633	0.0328604	-0.0405235
ITPRID2	ITPRID2	grey	grey	0.095376	0.0686554	0.1152
PDE1A	PDE1A	Astro-M1	turquoise	0.284981	0.360826	-0.535856
DNAJC10	DNAJC10	grey	grey	0.113929	0.13014	-0.0982875
NCKAP1	NCKAP1	Astro-M1	turquoise	0.165055	0.159646	0.0877874
NUP35	NUP35	grey	grey	0.0596635	0.0643532	0.0276463
ZNF804A	ZNF804A	grey	grey	0.0192439	0.187034	-0.222052
ZC3H15	ZC3H15	grey	grey	0.10666	0.116297	-0.054743
ITGAV	ITGAV	grey	grey	0.0648305	0.0541323	0.139966
FAM171B	FAM171B	Astro-M2	blue	-0.0119771	-0.0100457	0.3434
CALCRL	CALCRL	grey	grey	0.119492	0.0957106	-0.173133
CTNND1	CTNND1	Astro-M1	turquoise	0.175749	0.167255	0.00808717
TMX2	TMX2	grey	grey	-0.0069099	0.00992182	0.000790154
ZDHHC5	ZDHHC5	grey	grey	0.100142	0.111907	-0.00361606
YPEL4	YPEL4	Astro-M1	turquoise	0.0161835	0.0920832	-0.134244
SSRP1	SSRP1	grey	grey	0.027335	0.0558027	-0.0503046
TNKS1BP1	TNKS1BP1	grey	grey	0.0543395	0.0692986	-0.0165771
PTPRJ	PTPRJ	Astro-M1	turquoise	0.105589	0.139278	-0.0111792
NUP160	NUP160	grey	grey	0.0936539	0.120126	-0.0477426
FNBP4	FNBP4	Astro-M1	turquoise	0.115476	0.12498	-0.0461511
MTCH2	MTCH2	grey	grey	0.0695752	0.0798903	0.0541973
C1QTNF4	C1QTNF4	Astro-M1	turquoise	0.0280861	0.0963713	-0.131395
NDUFS3	NDUFS3	grey	grey	0.0655712	0.0767989	0.00636712
PTPMT1	PTPMT1	grey	grey	0.0218091	0.0278322	-0.00413003
CELF1	CELF1	Astro-M1	turquoise	0.203865	0.21845	-0.0443511
PSMC3	PSMC3	grey	grey	0.0808917	0.0941686	-0.033912
SLC39A13	SLC39A13	grey	grey	0.0881153	0.0912971	-0.0169665
MADD	MADD	Astro-M1	turquoise	0.0547752	0.135863	-0.122297
ACP2	ACP2	grey	grey	0.0375967	0.0365026	-0.00767996
DDB2	DDB2	grey	grey	0.0691216	0.0756122	-0.010864
ARFGAP2	ARFGAP2	grey	grey	0.0418895	0.0482194	-0.00896713
LRP4	LRP4	grey	grey	0.0208158	-0.0262952	0.21297
CKAP5	CKAP5	grey	grey	0.0642832	0.0693019	0.225732
ZNF408	ZNF408	grey	grey	0.0286438	0.035698	-0.0160565
ARHGAP1	ARHGAP1	grey	grey	0.0515537	0.0789737	-0.0575552
ATG13	ATG13	grey	grey	0.0709	0.0916113	-0.00527166
AMBRA1	AMBRA1	Astro-M1	turquoise	0.186941	0.194951	-0.01441
DGKZ	DGKZ	Astro-M1	turquoise	0.0281615	0.0711132	-0.0362839
PHF21A	PHF21A	Astro-M1	turquoise	0.203905	0.155215	0.128978
PEX16	PEX16	grey	grey	0.0326571	0.0448284	-0.00892975
MAPK8IP1	MAPK8IP1	grey	grey	0.0406782	0.055723	0.00583535
CRY2	CRY2	grey	grey	0.0464145	0.0648754	0.0959332
CHST1	CHST1	grey	grey	-0.034522	-0.0105841	0.144621
SYT13	SYT13	Astro-M1	turquoise	0.00637311	0.08709	-0.118704
PRDM11	PRDM11	grey	grey	0.101072	0.110493	-0.101968
TP53I11	TP53I11	grey	grey	0.148181	0.155055	-0.159716
EXT2	EXT2	grey	grey	0.0786117	0.109982	-0.0573597
ALKBH3	ALKBH3	grey	grey	0.0707525	0.0706552	0.006135
HSD17B12	HSD17B12	grey	grey	0.0501998	0.0618619	0.0405091
TTC17	TTC17	grey	grey	0.13128	0.155289	-0.0320669
API5	API5	grey	grey	0.092088	0.104235	-0.0250823
LRRC4C	LRRC4C	Astro-M1	turquoise	0.00162607	-0.00843289	0.418136
TRAF6	TRAF6	grey	grey	0.0801731	0.0759888	-0.0219508
LDLRAD3	LDLRAD3	grey	grey	0.15757	0.13072	0.00942956
TRIM44	TRIM44	Astro-M1	turquoise	0.176812	0.171239	-0.0235768
PAMR1	PAMR1	grey	grey	0.103192	0.0934036	-0.027647
SLC1A2	SLC1A2	Astro-M2	blue	-0.236795	-0.337476	0.707669
CD44	CD44	grey	grey	0.0794227	0.0826006	-0.0138848
PDHX	PDHX	grey	grey	0.0599186	0.0736773	0.00343407
APIP	APIP	grey	grey	0.0522	0.0573673	-0.0153797
ABTB2	ABTB2	Astro-M2	blue	0.119877	0.0925232	0.183417
NAT10	NAT10	grey	grey	0.00771217	0.0370786	0.0076351
CAPRIN1	CAPRIN1	grey	grey	0.12244	0.147445	-0.0515982
FBXO3	FBXO3	grey	grey	0.125739	0.137129	-0.0331633
KIAA1549L	KIAA1549L	Astro-M1	turquoise	0.0179359	0.198751	-0.267489
HIPK3	HIPK3	grey	grey	0.180283	0.179712	-0.133341
CSTF3	CSTF3	Astro-M1	turquoise	0.168049	0.178191	-0.0440576
TCP11L1	TCP11L1	grey	grey	0.0763425	0.0987435	0.0393606
QSER1	QSER1	grey	grey	0.102726	0.116617	-0.0368082
CCDC73	CCDC73	grey	grey	0.0438706	0.0621545	-0.0270845
EIF3M	EIF3M	grey	grey	0.0577594	0.0600035	-0.01904
ELP4	ELP4	grey	grey	0.129135	0.131874	0.119493
IMMP1L	IMMP1L	grey	grey	0.119988	0.115026	0.0423118
DNAJC24	DNAJC24	grey	grey	0.0645123	0.0747579	0.012541
MPPED2	MPPED2	Astro-M1	turquoise	0.314203	0.339335	-0.370619
ARL14EP	ARL14EP	grey	grey	0.0776807	0.07396	-0.038823
KCNA4	KCNA4	grey	grey	-0.00646387	0.0717091	-0.118151
METTL15	METTL15	grey	grey	0.096731	0.0831296	0.0633903
BDNF	BDNF	grey	grey	-0.0100115	0.0219725	-0.00774762
LIN7C	LIN7C	grey	grey	0.0618516	0.07188	0.0220558
LGR4	LGR4	grey	grey	0.158092	0.146151	0.108404
CCDC34	CCDC34	grey	grey	0.0705645	0.0758953	-0.0183969
ANO3	ANO3	Astro-M1	turquoise	0.0128716	0.171425	-0.221909
LPCAT4	LPCAT4	Astro-M1	turquoise	0.015082	0.0724813	-0.100611
SLC12A6	SLC12A6	grey	grey	0.133368	0.161673	-0.0585299
EMC4	EMC4	grey	grey	0.0289268	0.048845	-0.0203264
KATNBL1	KATNBL1	grey	grey	0.186947	0.181577	-0.0874993
EMC7	EMC7	grey	grey	0.053149	0.0671817	-0.0198873
AVEN	AVEN	grey	grey	0.114463	0.116392	-0.0640052
RYR3	RYR3	Astro-M1	turquoise	0.0406862	0.227296	-0.259305
FMN1	FMN1	grey	grey	0.277065	0.339195	-0.405478
SCG5	SCG5	Astro-M1	turquoise	0.0208412	0.0627521	-0.0357096
AQR	AQR	grey	grey	0.0992947	0.105529	-0.00299887
ZNF770	ZNF770	grey	grey	0.0490461	0.0524533	0.00530287
DPH6	DPH6	grey	grey	0.127439	0.135169	-0.0994376
MEIS2	MEIS2	grey	grey	0.0419165	0.0580483	0.326621
SPRED1	SPRED1	grey	grey	0.102467	0.108061	0.227328
FAM98B	FAM98B	grey	grey	0.0753634	0.0922637	-0.0043022
RASGRP1	RASGRP1	grey	grey	0.0284641	0.0979209	-0.060937
GPR176	GPR176	grey	grey	0.00601584	0.0729563	-0.086733
EIF2AK4	EIF2AK4	grey	grey	0.0854833	0.117912	-0.00439937
SRP14	SRP14	grey	grey	0.0466785	0.065349	-0.0535911
BUB1B-PAK6	BUB1B-PAK6	Astro-M1	turquoise	0.00463889	0.0733465	-0.117775
DISP2	DISP2	Astro-M1	turquoise	-0.00450517	0.0689214	-0.124773
IVD	IVD	grey	grey	0.0713227	0.074966	0.114694
BAHD1	BAHD1	grey	grey	0.0447957	0.0462594	-0.0380174
RMDN3	RMDN3	grey	grey	0.0356344	0.0539658	-0.0280983
DNAJC17	DNAJC17	grey	grey	0.0524962	0.061988	-0.0242878
ZFYVE19	ZFYVE19	grey	grey	0.0343693	0.0338532	-0.00165719
INO80	INO80	Astro-M1	turquoise	0.187003	0.203963	-0.0647059
CHP1	CHP1	grey	grey	0.100738	0.121596	-0.0270912
RTF1	RTF1	grey	grey	0.100011	0.128223	-0.034242
ITPKA	ITPKA	Astro-M1	turquoise	0.020917	0.108586	-0.14044
LTK	LTK	Astro-M1	turquoise	0.0158073	0.0392643	-0.0737943
RPAP1	RPAP1	grey	grey	0.0494368	0.063878	-0.00535654
TYRO3	TYRO3	Astro-M1	turquoise	-0.00298416	0.050019	-0.0539793
MGA	MGA	Astro-M1	turquoise	0.15661	0.163083	-0.0548388
MAPKBP1	MAPKBP1	grey	grey	0.113481	0.137951	-0.107188
PLA2G4E	PLA2G4E	Astro-M1	turquoise	0.00473945	0.0834555	-0.115421
VPS39	VPS39	grey	grey	0.0590395	0.0799766	-0.00309222
TMEM87A	TMEM87A	grey	grey	0.125116	0.144634	-0.0258911
GANC	GANC	grey	grey	0.0661958	0.0610823	0.0647051
ZNF106	ZNF106	grey	grey	0.10893	0.131992	-0.0829079
SNAP23	SNAP23	grey	grey	0.0834908	0.0961084	-0.025596
LRRC57	LRRC57	grey	grey	0.0530201	0.0940244	-0.0710198
HAUS2	HAUS2	grey	grey	0.0134105	0.0260944	-0.0195993
STARD9	STARD9	grey	grey	0.110161	0.112771	-0.0981907
CDAN1	CDAN1	grey	grey	0.0332091	0.0565315	-0.0400075
TTBK2	TTBK2	grey	grey	0.0809221	0.0923794	0.00236847
UBR1	UBR1	Astro-M1	turquoise	0.167985	0.174084	-0.0344838
TMEM62	TMEM62	grey	grey	0.0818786	0.106131	-0.0168154
CCNDBP1	CCNDBP1	grey	grey	0.0339263	0.0494229	0.0030183
ADAL	ADAL	grey	grey	0.0494816	0.0493103	0.0114186
TUBGCP4	TUBGCP4	grey	grey	0.0661468	0.0761218	-0.0246207
TP53BP1	TP53BP1	grey	grey	0.0981625	0.117654	-0.00530708
MAP1A	MAP1A	grey	grey	0.026698	0.0296288	-0.0178525
PPIP5K1	PPIP5K1	Astro-M1	turquoise	0.103725	0.13781	-0.0331037
CKMT1A	CKMT1A	grey	grey	0.019403	0.0784372	-0.104968
CATSPER2	CATSPER2	grey	grey	0.0409615	0.0522774	-0.0312398
PDIA3	PDIA3	grey	grey	0.0844939	0.101551	-0.0672761
SERF2	SERF2	grey	grey	0.0620915	0.0819793	-0.0449543
HYPK	HYPK	grey	grey	0.029577	0.0358752	-0.0404234
MFAP1	MFAP1	grey	grey	0.0587585	0.0680276	-0.024996
WDR76	WDR76	grey	grey	0.0538668	0.0543622	0.0109888
FRMD5	FRMD5	grey	grey	0.129184	0.215759	-0.257609
CTDSPL2	CTDSPL2	Astro-M1	turquoise	0.152838	0.167165	-0.0500335
SPG11	SPG11	grey	grey	0.0999682	0.0999536	-0.00129305
SHF	SHF	grey	grey	0.013809	0.0507125	-0.024566
GATM	GATM	grey	grey	0.073712	0.0495499	-0.0581339
SLC30A4	SLC30A4	grey	grey	0.071344	0.0844365	-0.026895
SEMA6D	SEMA6D	Astro-M2	blue	0.0457347	-0.00869822	0.452447
SLC24A5	SLC24A5	grey	grey	0.0644292	0.0965344	-0.117407
DUT	DUT	grey	grey	0.0547528	0.0592379	-0.0436289
FBN1	FBN1	grey	grey	0.177908	0.192384	-0.261737
CEP152	CEP152	grey	grey	0.0325251	0.0308563	0.0201858
EID1	EID1	grey	grey	0.055794	0.0584622	-0.0138353
SECISBP2L	SECISBP2L	grey	grey	0.135429	0.139173	-0.0645331
COPS2	COPS2	grey	grey	0.103576	0.113982	-0.0311068
GALK2	GALK2	grey	grey	0.109226	0.121414	-0.0908717
DTWD1	DTWD1	grey	grey	0.0346968	0.0623782	-0.0215468
SLC27A2	SLC27A2	grey	grey	0.00678758	0.0593706	-0.10651
GABPB1	GABPB1	grey	grey	0.104181	0.111527	-0.0544184
USP8	USP8	grey	grey	0.106841	0.137247	-0.0189284
USP50	USP50	grey	grey	0.0934248	0.115992	-0.0762896
TRPM7	TRPM7	Astro-M1	turquoise	0.158813	0.174647	-0.0137259
SPPL2A	SPPL2A	grey	grey	0.143158	0.168781	-0.115785
AP4E1	AP4E1	grey	grey	0.136556	0.139303	-0.0274785
BLVRA	BLVRA	grey	grey	0.0473124	0.0534162	-0.0529633
SNRNP200	SNRNP200	grey	grey	0.0638045	0.0628277	-0.0158935
CIAO1	CIAO1	grey	grey	0.0491113	0.0643342	0.00016809
TMEM127	TMEM127	grey	grey	0.074255	0.0745576	-0.0353587
STARD7	STARD7	grey	grey	0.0888784	0.106463	-0.0104871
KCNIP3	KCNIP3	grey	grey	0.113876	0.139012	0.061682
MRPS5	MRPS5	grey	grey	0.027092	0.0490646	0.0481006
NPHP1	NPHP1	grey	grey	0.0718478	0.0806731	0.0249265
ANAPC1	ANAPC1	grey	grey	0.148354	0.162213	-0.0578464
MERTK	MERTK	Astro-M2	blue	-0.0919266	-0.162385	0.653449
TMEM87B	TMEM87B	grey	grey	0.145038	0.150554	-0.103562
ZC3H8	ZC3H8	grey	grey	0.0135576	0.0224351	0.0141783
ZC3H6	ZC3H6	grey	grey	0.100309	0.125763	-0.0641926
TTL	TTL	grey	grey	0.0484655	0.0548156	-0.0301755
POLR1B	POLR1B	grey	grey	0.0350811	0.03995	-0.0126202
SLC20A1	SLC20A1	grey	grey	0.0415608	0.0324825	0.156511
SIRPA	SIRPA	grey	grey	0.00791637	0.00167473	0.186247
STK35	STK35	grey	grey	0.0436145	0.0626461	-0.0174476
SNRPB	SNRPB	grey	grey	0.0779449	0.096241	-0.0247297
NOP56	NOP56	grey	grey	0.012056	0.0528266	-0.0210826
IDH3B	IDH3B	grey	grey	0.0387014	0.0643039	0.0258599
EBF4	EBF4	grey	grey	0.0676309	0.0881268	0.0237833
PCED1A	PCED1A	grey	grey	0.0500313	0.0580375	-0.0099954
VPS16	VPS16	grey	grey	0.0643128	0.0872821	-0.0275257
PTPRA	PTPRA	grey	grey	0.152825	0.151094	0.134559
MRPS26	MRPS26	grey	grey	0.0106144	0.0291508	-0.0105942
UBOX5	UBOX5	grey	grey	0.0431056	0.0534658	-0.0194648
LZTS3	LZTS3	grey	grey	0.0466223	0.0731549	-0.0414279
DDRGK1	DDRGK1	grey	grey	0.0523739	0.0551999	-0.0389146
ITPA	ITPA	grey	grey	0.0440218	0.0597481	-0.0233636
ATRN	ATRN	Astro-M1	turquoise	0.111822	0.132854	-0.0190583
CDC25B	CDC25B	grey	grey	0.0420166	0.0568648	-0.0603348
PANK2	PANK2	grey	grey	0.103547	0.117431	0.0396162
RNF24	RNF24	grey	grey	0.0379664	0.0359813	0.158301
SMOX	SMOX	grey	grey	0.00138435	-0.0195897	0.172209
PRNP	PRNP	grey	grey	-0.02449	-0.0273631	0.203028
RASSF2	RASSF2	grey	grey	0.199487	0.197126	-0.181872
SLC23A2	SLC23A2	grey	grey	0.298968	0.351316	-0.350688
TMEM230	TMEM230	grey	grey	0.0568506	0.0751796	-0.0472904
CDS2	CDS2	grey	grey	0.0899048	0.0974215	0.0335945
GPCPD1	GPCPD1	grey	grey	0.245082	0.266542	-0.117451
SHLD1	SHLD1	grey	grey	0.0835544	0.0871487	-0.0427542
CHGB	CHGB	grey	grey	0.00701554	0.0625761	-0.0463064
TRMT6	TRMT6	grey	grey	0.0395016	0.0624683	-0.0332154
CRLS1	CRLS1	grey	grey	0.0781935	0.0871498	-0.0265971
TMX4	TMX4	grey	grey	0.0679815	0.0892973	-0.0428005
PLCB1	PLCB1	grey	grey	-0.0502758	-0.0355744	0.513588
PLCB4	PLCB4	grey	grey	0.160134	0.133534	0.151163
LAMP5	LAMP5	Astro-M1	turquoise	0.0107622	0.0690546	-0.0975867
SNAP25	SNAP25	Astro-M1	turquoise	0.00964426	0.191811	-0.269183
SLX4IP	SLX4IP	grey	grey	0.0954024	0.112588	-0.0912064
BTBD3	BTBD3	grey	grey	0.067839	0.0783442	0.0223149
TASP1	TASP1	grey	grey	0.237816	0.289285	-0.195448
ESF1	ESF1	grey	grey	0.103578	0.132958	-0.0649618
NDUFAF5	NDUFAF5	grey	grey	0.0765549	0.102705	-0.0207427
MACROD2	MACROD2	Astro-M1	turquoise	0.133868	0.156605	0.123181
FLRT3	FLRT3	grey	grey	0.0636917	0.0972896	-0.124035
KIF16B	KIF16B	grey	grey	0.157171	0.176944	-0.0641251
SNRPB2	SNRPB2	grey	grey	0.0462152	0.0359554	0.000199919
PCSK2	PCSK2	Astro-M1	turquoise	0.0334464	0.231935	-0.280777
DSTN	DSTN	grey	grey	0.0875304	0.094405	-0.0740724
RRBP1	RRBP1	grey	grey	0.155394	0.14489	-0.0308775
SNX5	SNX5	grey	grey	0.104944	0.128704	-0.081123
OVOL2	OVOL2	grey	grey	0.00908243	0.0394969	-0.0418179
KAT14	KAT14	grey	grey	0.060567	0.0779438	-0.0282696
DZANK1	DZANK1	Astro-M1	turquoise	0.0519872	0.128954	-0.100405
POLR3F	POLR3F	grey	grey	0.0516042	0.0687616	-0.0269627
RBBP9	RBBP9	grey	grey	0.0285396	0.0262748	-0.0183028
SEC23B	SEC23B	grey	grey	0.0606738	0.0783624	-0.068214
DTD1	DTD1	Astro-M1	turquoise	0.106658	0.131827	-0.0780561
SLC24A3	SLC24A3	Astro-M1	turquoise	0.358244	0.365826	-0.50463
RIN2	RIN2	grey	grey	0.157192	0.135045	-0.119632
NAA20	NAA20	grey	grey	0.100983	0.117586	-0.0641922
CRNKL1	CRNKL1	grey	grey	0.0649314	0.0687203	-0.0307767
RALGAPA2	RALGAPA2	Astro-M1	turquoise	0.15702	0.217079	-0.176379
KIZ	KIZ	grey	grey	0.0742398	0.0652325	0.0727976
XRN2	XRN2	grey	grey	0.134523	0.14197	-0.000500606
GZF1	GZF1	grey	grey	0.0506674	0.063317	-0.0339563
NAPB	NAPB	grey	grey	0.0591928	0.109687	-0.0246193
CST3	CST3	grey	grey	-0.138816	-0.168369	0.256248
SYNDIG1	SYNDIG1	grey	grey	0.0292033	0.0665343	-0.0218681
APMAP	APMAP	grey	grey	0.024771	0.0428995	-0.0176904
ACSS1	ACSS1	Astro-M2	blue	-0.0138321	-0.0347587	0.39226
ENTPD6	ENTPD6	grey	grey	0.0776755	0.109984	-0.0953179
PYGB	PYGB	Astro-M2	blue	0.0768509	0.0569876	0.192777
ABHD12	ABHD12	grey	grey	0.0833615	0.08509	0.058757
NINL	NINL	grey	grey	0.0867711	0.0770239	-0.0431145
NSFL1C	NSFL1C	grey	grey	0.0452233	0.0591552	0.00597542
FKBP1A	FKBP1A	grey	grey	0.079645	0.0992412	-0.0520317
SNPH	SNPH	grey	grey	0.0390921	0.0842757	0.101461
PSMF1	PSMF1	grey	grey	0.0632326	0.0761336	-0.0190961
CSNK2A1	CSNK2A1	grey	grey	0.129407	0.143517	-0.0354153
TBC1D20	TBC1D20	grey	grey	0.0740684	0.0865794	-0.0570257
RBCK1	RBCK1	grey	grey	0.0455382	0.0629735	-0.0321487
SOX12	SOX12	grey	grey	0.0252143	0.0291824	0.0405193
HM13	HM13	grey	grey	0.0879598	0.112932	-0.0842189
BCL2L1	BCL2L1	grey	grey	0.118201	0.108923	0.00730747
DUSP15	DUSP15	grey	grey	-0.00632926	0.0160754	-0.0112447
PDRG1	PDRG1	grey	grey	0.0498114	0.0721937	0.00445538
TM9SF4	TM9SF4	grey	grey	0.121735	0.132829	-0.0330116
PLAGL2	PLAGL2	grey	grey	0.0595104	0.0704925	-0.0234704
POFUT1	POFUT1	grey	grey	0.0644444	0.0738838	-0.0331208
KIF3B	KIF3B	grey	grey	0.0750552	0.0947172	-0.0225506
ASXL1	ASXL1	Astro-M1	turquoise	0.176916	0.171546	-0.0738234
NOL4L	NOL4L	Astro-M1	turquoise	0.0844769	0.145998	-0.126044
COMMD7	COMMD7	grey	grey	0.0482472	0.061233	-0.00158204
MAPRE1	MAPRE1	grey	grey	0.0544428	0.0566749	0.0166161
CDK5RAP1	CDK5RAP1	grey	grey	0.0800782	0.0873345	0.000425244
SNTA1	SNTA1	grey	grey	0.0896116	0.0810197	0.0482971
CBFA2T2	CBFA2T2	Astro-M1	turquoise	0.138194	0.13636	0.0295032
NECAB3	NECAB3	grey	grey	0.0208625	0.0696448	-0.0257517
PXMP4	PXMP4	grey	grey	0.0627923	0.0734335	-0.00114931
ZNF341	ZNF341	grey	grey	0.0360519	0.0623544	-0.0297432
CHMP4B	CHMP4B	grey	grey	0.0795315	0.0901512	0.0164737
EIF2S2	EIF2S2	grey	grey	0.0911685	0.103712	-0.0272347
ITCH	ITCH	Astro-M1	turquoise	0.173654	0.190146	-0.0438701
DYNLRB1	DYNLRB1	grey	grey	0.0361788	0.0427715	-0.0135179
MAP1LC3A	MAP1LC3A	grey	grey	0.0111393	0.0360456	-0.0347166
PIGU	PIGU	grey	grey	0.0825614	0.0891805	-0.0270544
TP53INP2	TP53INP2	grey	grey	0.0398124	0.0567958	-0.00734137
NCOA6	NCOA6	grey	grey	0.161382	0.166148	0.00629021
GGT7	GGT7	grey	grey	-0.0129323	0.0361291	0.00842889
ACSS2	ACSS2	grey	grey	0.0291707	0.0345381	0.189349
GSS	GSS	grey	grey	0.0295243	0.0480317	-0.0191544
TRPC4AP	TRPC4AP	grey	grey	0.116304	0.135777	-0.0525467
EDEM2	EDEM2	grey	grey	0.0362105	0.0436422	-0.000992421
MMP24	MMP24	grey	grey	0.0288049	0.0980959	-0.119011
UQCC1	UQCC1	grey	grey	0.111459	0.113307	-0.00815737
CEP250	CEP250	grey	grey	0.0689539	0.0938399	-0.0162012
ERGIC3	ERGIC3	grey	grey	0.0524264	0.0576676	-0.04714
CPNE1	CPNE1	grey	grey	0.120618	0.117518	0.0121689
NFS1	NFS1	grey	grey	0.0722326	0.0817651	0.0185557
RBM39	RBM39	Astro-M1	turquoise	0.184906	0.159303	0.00898153
PHF20	PHF20	grey	grey	0.139342	0.145027	0.0394286
CNBD2	CNBD2	grey	grey	0.0444097	0.0579493	0.00884771
EPB41L1	EPB41L1	Astro-M1	turquoise	0.120145	0.212872	-0.24211
AAR2	AAR2	grey	grey	0.0313729	0.0449134	-0.00382071
DLGAP4	DLGAP4	Astro-M1	turquoise	0.114429	0.166904	-0.130192
RAB5IF	RAB5IF	grey	grey	0.0584553	0.0769351	0.00128418
NDRG3	NDRG3	grey	grey	0.194757	0.2367	-0.158924
SOGA1	SOGA1	grey	grey	0.0647292	0.0665921	0.0129653
SAMHD1	SAMHD1	grey	grey	0.0977399	0.0917078	-0.0390476
RPN2	RPN2	grey	grey	0.0434217	0.0635444	0.0364762
MANBAL	MANBAL	grey	grey	0.0421164	0.0408118	0.0460512
SRC	SRC	grey	grey	0.027168	0.0461096	0.128913
BLCAP	BLCAP	grey	grey	0.0524037	0.0566096	0.00416805
NNAT	NNAT	grey	grey	0.0642858	0.0781489	0.0508149
CTNNBL1	CTNNBL1	grey	grey	0.0772472	0.0948581	0.0481005
VSTM2L	VSTM2L	grey	grey	0.00681267	0.0555261	-0.069005
TTI1	TTI1	grey	grey	0.0561348	0.0587475	0.0285536
RPRD1B	RPRD1B	grey	grey	0.0814247	0.0952923	0.0125797
SNHG11	SNHG11	Astro-M1	turquoise	0.13303	0.30592	-0.425628
RALGAPB	RALGAPB	grey	grey	0.113875	0.13666	-0.0069849
ACTR5	ACTR5	grey	grey	0.0415849	0.0537927	0.0192172
PPP1R16B	PPP1R16B	grey	grey	0.0656187	0.0738078	0.0145211
DHX35	DHX35	grey	grey	0.023957	0.0439955	0.0632071
TOP1	TOP1	Astro-M1	turquoise	0.196823	0.205533	-0.0619272
PLCG1	PLCG1	grey	grey	0.0410933	0.0486033	0.019944
ZHX3	ZHX3	Astro-M2	blue	0.0408183	0.028606	0.255596
CHD6	CHD6	Astro-M1	turquoise	0.168553	0.17521	-0.00281716
PTPRT	PTPRT	Astro-M2	blue	-0.0510967	-0.117967	0.642568
SRSF6	SRSF6	grey	grey	0.0575471	0.0710614	0.0180138
L3MBTL1	L3MBTL1	Astro-M1	turquoise	-0.00844302	0.0485983	-0.0936409
IFT52	IFT52	grey	grey	0.0893269	0.0934524	-0.00863342
TOX2	TOX2	grey	grey	0.0245086	0.0213148	0.199255
GDAP1L1	GDAP1L1	grey	grey	0.0141285	0.0560189	-0.0298285
TTPAL	TTPAL	grey	grey	0.0501729	0.0579096	-0.078823
SERINC3	SERINC3	grey	grey	0.114879	0.110199	-0.172218
PKIG	PKIG	Astro-M1	turquoise	0.111746	0.156991	-0.165039
RIMS4	RIMS4	Astro-M1	turquoise	-0.00750795	0.098397	-0.118508
YWHAB	YWHAB	grey	grey	0.0952694	0.122589	-0.0908029
TOMM34	TOMM34	grey	grey	0.0678599	0.0739177	-0.0343729
STK4	STK4	grey	grey	0.0919356	0.108102	-0.0219184
MATN4	MATN4	grey	grey	0.017273	0.000354566	0.0545982
SYS1	SYS1	grey	grey	0.056719	0.0713369	-0.0558891
DBNDD2	DBNDD2	grey	grey	0.0313905	0.0504888	-0.0221356
PIGT	PIGT	grey	grey	0.00833956	0.0244533	-0.00390639
DNTTIP1	DNTTIP1	grey	grey	0.0572056	0.0690982	-0.0249153
SNX21	SNX21	grey	grey	0.0652573	0.0723654	-0.0357557
ACOT8	ACOT8	grey	grey	0.0516471	0.0615319	-0.0360291
ZSWIM3	ZSWIM3	grey	grey	0.0307281	0.0421188	-0.069255
CTSA	CTSA	grey	grey	0.0555786	0.05896	-0.0355095
PCIF1	PCIF1	grey	grey	0.036254	0.0496614	0.0254822
ZNF335	ZNF335	grey	grey	0.0333382	0.0465139	0.00803639
SLC12A5	SLC12A5	Astro-M1	turquoise	0.0239612	0.148769	-0.178597
NCOA5	NCOA5	grey	grey	0.114352	0.143833	-0.0637699
CDH22	CDH22	grey	grey	0.0010624	0.0442088	-0.078687
SLC35C2	SLC35C2	grey	grey	0.0538678	0.0617613	-0.00745102
ELMO2	ELMO2	grey	grey	-0.0138635	-0.0102304	0.0773178
ZNF334	ZNF334	grey	grey	0.00715564	0.0149043	0.00444762
EYA2	EYA2	grey	grey	0.349264	0.375201	-0.547515
ZMYND8	ZMYND8	Astro-M1	turquoise	0.178697	0.214745	-0.112759
NCOA3	NCOA3	Astro-M1	turquoise	0.232991	0.230026	-0.265143
SULF2	SULF2	grey	grey	0.10154	0.110752	-0.124699
PREX1	PREX1	grey	grey	0.00392211	-0.00156403	0.235657
ARFGEF2	ARFGEF2	grey	grey	0.104297	0.137512	0.0155283
CSE1L	CSE1L	grey	grey	0.0766503	0.0906906	-0.0545853
STAU1	STAU1	grey	grey	0.124162	0.125337	-0.0519332
DDX27	DDX27	grey	grey	0.0430862	0.0749534	-0.0595793
ZNFX1	ZNFX1	grey	grey	0.0857409	0.101981	-0.0839234
ZFAS1	ZFAS1	grey	grey	0.0237309	0.044513	-0.068777
KCNB1	KCNB1	Astro-M1	turquoise	0.0781882	0.148376	-0.163223
PTGIS	PTGIS	grey	grey	0.167636	0.189055	-0.22452
B4GALT5	B4GALT5	grey	grey	0.0795297	0.109314	-0.0700188
SLC9A8	SLC9A8	grey	grey	0.0698509	0.0823526	-0.0293296
SPATA2	SPATA2	grey	grey	0.0228953	0.0283642	-0.0136914
RNF114	RNF114	grey	grey	0.0596895	0.0743498	-0.0614257
UBE2V1	UBE2V1	grey	grey	0.0370094	0.0468398	-0.0399244
PTPN1	PTPN1	grey	grey	0.0781761	0.107305	-0.0601661
ADNP	ADNP	grey	grey	0.152921	0.171	-0.0641693
DPM1	DPM1	grey	grey	0.078653	0.116039	-0.0721107
KCNG1	KCNG1	grey	grey	0.0024833	0.065622	-0.0933705
NFATC2	NFATC2	grey	grey	0.0757626	0.0827785	-0.0727892
ATP9A	ATP9A	Astro-M1	turquoise	0.118618	0.212404	-0.239961
ZFP64	ZFP64	grey	grey	0.0891706	0.100067	-0.0154221
TSHZ2	TSHZ2	grey	grey	0.259247	0.314998	-0.294483
PFDN4	PFDN4	grey	grey	0.0192381	0.0297745	-0.0123163
DOK5	DOK5	grey	grey	0.012665	0.0517113	0.0310274
RTF2	RTF2	grey	grey	0.0381097	0.0484256	-0.0516597
RAE1	RAE1	grey	grey	0.0428026	0.0605812	-0.0337991
PMEPA1	PMEPA1	grey	grey	0.167754	0.166349	-0.208942
RAB22A	RAB22A	grey	grey	0.105231	0.104668	-0.0405052
VAPB	VAPB	grey	grey	0.109224	0.140479	-0.064852
STX16	STX16	grey	grey	0.117562	0.12338	0.00363852
GNAS	GNAS	Astro-M1	turquoise	0.21067	0.22649	-0.166619
ZNF831	ZNF831	Astro-M1	turquoise	0.0106827	0.116306	-0.152693
PHACTR3	PHACTR3	grey	grey	0.0155841	0.0270666	0.357619
SYCP2	SYCP2	grey	grey	0.00572831	0.00281083	0.252605
CDH4	CDH4	grey	grey	0.0745547	0.0914165	0.126434
TAF4	TAF4	grey	grey	0.0896911	0.105386	-0.0366042
LSM14B	LSM14B	grey	grey	0.0412277	0.0411249	-0.00646879
PSMA7	PSMA7	grey	grey	0.0628916	0.0801691	-0.0633243
SS18L1	SS18L1	grey	grey	0.0284002	0.0588264	-0.0315009
MTG2	MTG2	grey	grey	0.0574052	0.0614012	-0.0196807
HRH3	HRH3	grey	grey	0.00150255	0.0237687	-0.0459862
OSBPL2	OSBPL2	grey	grey	0.0731954	0.0893085	-0.0259963
RPS21	RPS21	grey	grey	0.0489498	0.079606	-0.121212
CABLES2	CABLES2	grey	grey	0.0263298	0.0354741	-0.012316
NTSR1	NTSR1	grey	grey	-0.0130669	0.0189367	-0.0610772
MRGBP	MRGBP	grey	grey	0.0404374	0.0569867	-0.00433077
DIDO1	DIDO1	grey	grey	0.104485	0.11839	0.0287136
YTHDF1	YTHDF1	grey	grey	0.0636734	0.0709565	-0.0221849
ARFGAP1	ARFGAP1	grey	grey	0.0864285	0.134642	-0.080275
COL20A1	COL20A1	grey	grey	0.0580941	0.0665168	-0.089631
KCNQ2	KCNQ2	Astro-M1	turquoise	0.0167085	0.161481	-0.217956
EEF1A2	EEF1A2	grey	grey	0.0129236	0.0584112	-0.0769185
GMEB2	GMEB2	grey	grey	0.0728361	0.0826003	-0.018892
STMN3	STMN3	Astro-M1	turquoise	0.0370854	0.107022	-0.102235
RTEL1	RTEL1	grey	grey	0.0466631	0.0464633	-0.00343308
ARFRP1	ARFRP1	grey	grey	0.0581542	0.0797519	-0.00202853
ZGPAT	ZGPAT	grey	grey	0.0699309	0.0760355	-0.0187531
ZBTB46	ZBTB46	grey	grey	0.100254	0.131913	-0.130925
TPD52L2	TPD52L2	grey	grey	0.0631926	0.0582445	0.0383253
DNAJC5	DNAJC5	grey	grey	0.11436	0.137555	-0.0495517
UCKL1	UCKL1	grey	grey	0.0492533	0.0665732	-0.0223253
ZNF512B	ZNF512B	grey	grey	0.0376144	0.0567377	-0.0591707
PRPF6	PRPF6	grey	grey	0.100509	0.110683	-0.0513473
SAMD10	SAMD10	grey	grey	0.0374926	0.0646257	-0.0745542
TCEA2	TCEA2	grey	grey	0.0304655	0.0578369	-0.0480397
OPRL1	OPRL1	grey	grey	0.00316458	0.0421155	-0.0447225
MYT1	MYT1	grey	grey	0.0619839	0.109	-0.125656
PCMTD2	PCMTD2	grey	grey	0.105824	0.129832	0.000645232
POLR3K	POLR3K	grey	grey	0.0562545	0.0666296	-0.0163367
ZFHX4	ZFHX4	Astro-M1	turquoise	0.31744	0.302394	-0.396052
PEX2	PEX2	grey	grey	0.0878531	0.0744288	0.0192324
PKIA	PKIA	grey	grey	0.0987638	0.140524	-0.0200572
ZC2HC1A	ZC2HC1A	grey	grey	0.166498	0.187505	-0.133326
STMN2	STMN2	Astro-M1	turquoise	0.00698749	0.0985843	-0.156711
MRPS28	MRPS28	grey	grey	0.107306	0.109157	0.0225528
TPD52	TPD52	Astro-M1	turquoise	0.0710359	0.102532	-0.0746748
ZBTB10	ZBTB10	grey	grey	0.0636396	0.0695909	-0.0802275
ZNF704	ZNF704	Astro-M1	turquoise	0.112397	0.139729	-0.124624
PAG1	PAG1	Astro-M2	blue	0.0883507	0.0621331	0.186891
IMPA1	IMPA1	grey	grey	0.091993	0.0940319	0.00472979
ZFAND1	ZFAND1	grey	grey	0.077029	0.0709102	0.0123503
SNX16	SNX16	grey	grey	0.0618062	0.0722408	-0.00611647
RALYL	RALYL	Astro-M1	turquoise	0.0399088	0.22997	-0.276138
LRRCC1	LRRCC1	grey	grey	0.0825724	0.0908224	0.0326519
E2F5	E2F5	grey	grey	0.0876603	0.0912319	-0.0447163
RBIS	RBIS	grey	grey	0.0498752	0.0663798	-0.00526212
CA2	CA2	grey	grey	0.0464448	0.0254582	0.13828
YTHDF3	YTHDF3	Astro-M1	turquoise	0.217605	0.217902	-0.0131742
CYP7B1	CYP7B1	Astro-M2	blue	0.0486009	0.0160927	0.241548
ARMC1	ARMC1	grey	grey	0.0657838	0.0705869	0.00299865
PDE7A	PDE7A	grey	grey	0.181137	0.205611	-0.121228
CP	CP	Astro-M1	turquoise	0.164785	0.136873	-0.401864
HPS3	HPS3	grey	grey	0.0995291	0.115935	-0.0832879
HLTF	HLTF	grey	grey	0.119719	0.128308	-0.136184
GYG1	GYG1	grey	grey	0.0384921	0.0580821	-0.0344751
TBL1XR1	TBL1XR1	Astro-M1	turquoise	0.185861	0.162621	0.0434449
NAALADL2	NAALADL2	Astro-M1	turquoise	0.270222	0.263648	-0.228556
NLGN1	NLGN1	Astro-M1	turquoise	-0.173589	-0.173498	0.429339
NCEH1	NCEH1	grey	grey	0.101193	0.138376	-0.179058
FNDC3B	FNDC3B	Astro-M1	turquoise	0.232409	0.231181	-0.0822757
PLD1	PLD1	grey	grey	0.212015	0.18176	-0.235666
TNIK	TNIK	Astro-M2	blue	-0.060814	-0.096074	0.617556
RPL22L1	RPL22L1	grey	grey	0.0478946	0.0717768	-0.0486795
EGFEM1P	EGFEM1P	Astro-M1	turquoise	0.0569561	0.167645	-0.10966
MYNN	MYNN	grey	grey	0.062674	0.07782	0.000455709
SEC62	SEC62	grey	grey	0.13134	0.144437	-0.0291428
PHC3	PHC3	grey	grey	0.159097	0.177047	-0.0722414
PRKCI	PRKCI	grey	grey	0.0838567	0.118204	-0.0802401
SKIL	SKIL	grey	grey	0.172553	0.199306	-0.250045
SLC7A14	SLC7A14	grey	grey	0.0836118	0.176022	-0.189181
KCNMB2	KCNMB2	grey	grey	0.0687182	0.145744	-0.170471
ZMAT3	ZMAT3	grey	grey	0.0542112	0.0718994	0.0386028
PIK3CA	PIK3CA	grey	grey	0.153438	0.155568	-0.0135553
ZNF639	ZNF639	grey	grey	0.0487245	0.0629011	0.0156173
MFN1	MFN1	grey	grey	0.026542	0.0311421	0.229762
GNB4	GNB4	grey	grey	0.0796537	0.0742165	-0.0848249
ACTL6A	ACTL6A	grey	grey	0.0824483	0.0974879	-0.00424641
MRPL47	MRPL47	grey	grey	0.0212238	0.0272377	-0.00539552
NDUFB5	NDUFB5	grey	grey	0.0420573	0.0471905	-0.0337872
USP13	USP13	grey	grey	0.0921086	0.153068	-0.149034
PEX5L	PEX5L	Astro-M1	turquoise	0.0559512	0.19726	-0.269788
TTC14	TTC14	Astro-M1	turquoise	0.146746	0.146258	0.0859453
CCDC39	CCDC39	grey	grey	0.0294604	0.0716341	-0.0299745
FXR1	FXR1	grey	grey	0.158556	0.177652	-0.0303804
DNAJC19	DNAJC19	grey	grey	0.0973636	0.0999603	-0.009077
SOX2-OT	SOX2-OT	grey	grey	0.0936115	0.0712829	0.173556
ATP11B	ATP11B	grey	grey	0.0976588	0.138031	0.0430091
MCCC1	MCCC1	grey	grey	0.073044	0.086531	0.0654437
ACAD9	ACAD9	grey	grey	0.0292076	0.0350159	-0.022011
ZNF267	ZNF267	grey	grey	0.0437884	0.0453369	0.0375638
QRFPR	QRFPR	grey	grey	0.00278917	0.0623344	-0.0878433
EXOSC9	EXOSC9	grey	grey	0.0651377	0.0719966	0.000965673
BBS7	BBS7	grey	grey	0.0695367	0.0869729	-0.0218359
TRPC3	TRPC3	grey	grey	0.0454861	0.06265	-0.0232894
BBS12	BBS12	grey	grey	0.0512076	0.0549434	-0.0249557
ANKRD50	ANKRD50	grey	grey	0.123331	0.1165	-0.0940554
FAT4	FAT4	Astro-M1	turquoise	0.197463	0.193101	-0.169294
INTU	INTU	grey	grey	0.0866447	0.10361	0.00996488
HSPA4L	HSPA4L	grey	grey	0.0716435	0.0999	0.0571907
PLK4	PLK4	grey	grey	-0.00122269	0.00241108	-0.00542884
MFSD8	MFSD8	grey	grey	0.0455464	0.0466033	0.0227244
ABHD18	ABHD18	grey	grey	0.0781198	0.112542	-0.000863249
LARP1B	LARP1B	grey	grey	0.104507	0.127518	-0.0382278
PGRMC2	PGRMC2	grey	grey	0.051885	0.0566375	-0.0273964
JADE1	JADE1	grey	grey	0.0500727	0.0643845	-0.00915167
SCLT1	SCLT1	Astro-M1	turquoise	0.139529	0.155805	-0.0456727
C4orf33	C4orf33	grey	grey	0.118654	0.126488	0.0437747
PCDH10	PCDH10	Astro-M2	blue	0.0230059	0.0181919	0.329935
SLC7A11	SLC7A11	grey	grey	0.097559	0.0355339	-0.000622116
NOCT	NOCT	grey	grey	0.0296241	0.0378595	-0.0109245
ELF2	ELF2	grey	grey	0.134375	0.132155	-0.0476462
NAA15	NAA15	grey	grey	0.134868	0.152317	-0.00591957
SETD7	SETD7	grey	grey	0.16446	0.173574	-0.0974714
MAML3	MAML3	Astro-M1	turquoise	0.234767	0.213857	-0.234919
FOXO1	FOXO1	grey	grey	0.0940574	0.0678058	0.102568
COG6	COG6	grey	grey	0.0668689	0.081296	-0.0191512
NHLRC3	NHLRC3	grey	grey	0.0357172	0.0324513	-0.0101367
PROSER1	PROSER1	grey	grey	0.0502019	0.0714076	-0.0330439
TRPC4	TRPC4	grey	grey	0.039076	0.150195	-0.167942
SUPT20H	SUPT20H	grey	grey	0.143022	0.152557	-0.0662065
EXOSC8	EXOSC8	grey	grey	0.0284635	0.0432303	-0.0797781
ALG5	ALG5	grey	grey	0.0335526	0.0474524	-0.00921453
SERTM1	SERTM1	grey	grey	0.00310674	0.0687502	-0.102495
DCLK1	DCLK1	grey	grey	-0.042684	-0.0309384	0.457204
NBEA	NBEA	Astro-M1	turquoise	0.223375	0.28959	-0.158654
WWTR1	WWTR1	grey	grey	0.169476	0.130428	0.0137561
RNF13	RNF13	Astro-M1	turquoise	0.168813	0.162793	-0.0391789
PFN2	PFN2	grey	grey	0.0935192	0.0943686	0.047944
TSC22D2	TSC22D2	Astro-M1	turquoise	0.245536	0.238657	-0.137071
EIF2A	EIF2A	grey	grey	0.091929	0.10417	-0.0268262
SELENOT	SELENOT	grey	grey	0.126995	0.13466	-0.0807716
SIAH2	SIAH2	grey	grey	0.0554581	0.0627473	-0.0706416
MED12L	MED12L	Astro-M1	turquoise	0.0880941	0.100579	0.0984363
P2RY14	P2RY14	grey	grey	0.0402409	0.0702446	0.0109801
P2RY12	P2RY12	grey	grey	0.0722679	0.0421794	-0.0107825
MBNL1	MBNL1	Astro-M1	turquoise	0.262363	0.261173	-0.0875523
RAP2B	RAP2B	grey	grey	0.0277088	0.0396164	-0.00312941
ARHGEF26	ARHGEF26	Astro-M2	blue	-0.00940301	-0.0605232	0.454889
DHX36	DHX36	grey	grey	0.108349	0.12368	0.0361485
MME	MME	grey	grey	-0.00411706	0.0165581	-0.0345037
PLCH1	PLCH1	grey	grey	0.0395622	0.0274167	0.150863
SLC33A1	SLC33A1	grey	grey	0.0986241	0.107749	0.0164945
GMPS	GMPS	grey	grey	0.0856008	0.0972255	0.00830521
KCNAB1	KCNAB1	Astro-M1	turquoise	0.0454602	0.156499	-0.202221
SSR3	SSR3	grey	grey	0.051718	0.0484703	-0.00359928
TIPARP	TIPARP	Astro-M2	blue	0.0565144	0.0343866	0.181738
LEKR1	LEKR1	grey	grey	0.0920222	0.111783	-0.0108645
CCNL1	CCNL1	grey	grey	0.141726	0.1477	-0.0475822
RSRC1	RSRC1	Astro-M1	turquoise	0.172553	0.17552	-0.0694444
GFM1	GFM1	grey	grey	0.0486307	0.0559534	0.0262686
MFSD1	MFSD1	grey	grey	0.0584435	0.0739986	-0.0472166
SCHIP1	SCHIP1	Astro-M1	turquoise	0.111903	0.230962	-0.194412
IFT80	IFT80	grey	grey	0.0687104	0.0823302	0.0096236
SMC4	SMC4	grey	grey	0.146374	0.142964	-0.0763061
KPNA4	KPNA4	Astro-M1	turquoise	0.181988	0.18761	-0.0361393
PPM1L	PPM1L	Astro-M1	turquoise	0.134777	0.188882	-0.144972
B3GALNT1	B3GALNT1	grey	grey	0.0456508	0.0614135	-0.0851754
NMD3	NMD3	grey	grey	0.0873683	0.102469	-0.00756199
SLITRK3	SLITRK3	grey	grey	0.016328	0.0657586	-0.0873232
BCHE	BCHE	grey	grey	0.189845	0.218478	-0.251199
ZBBX	ZBBX	grey	grey	0.0218163	0.0742026	-0.0984271
PDCD10	PDCD10	grey	grey	0.0863664	0.0839606	0.0094248
SERPINI1	SERPINI1	Astro-M1	turquoise	0.0189909	0.110033	-0.120898
GOLIM4	GOLIM4	grey	grey	0.13922	0.118004	-0.0388587
FSTL5	FSTL5	Astro-M1	turquoise	0.0279369	0.155929	-0.204104
RAPGEF2	RAPGEF2	Astro-M1	turquoise	0.215524	0.253211	-0.146267
FNIP2	FNIP2	grey	grey	0.136675	0.140809	0.0141084
PPID	PPID	grey	grey	0.0424326	0.0514547	-0.0406555
ETFDH	ETFDH	grey	grey	0.0219276	0.037147	0.00914574
RXFP1	RXFP1	grey	grey	0.00969005	0.109175	-0.131664
GRIA2	GRIA2	grey	grey	-0.206449	-0.171011	0.639103
GLRB	GLRB	grey	grey	0.0967568	0.108636	0.0290261
PDGFC	PDGFC	grey	grey	0.0502734	0.0598322	0.114665
CTSO	CTSO	grey	grey	0.0212587	0.0129688	0.117946
GUCY1B1	GUCY1B1	grey	grey	0.0486287	0.0918721	0.0329018
GUCY1A1	GUCY1A1	grey	grey	0.0333414	0.0491049	0.0725525
MAP9	MAP9	grey	grey	0.0209557	0.0468408	-0.011234
DCHS2	DCHS2	grey	grey	0.0304084	0.0625921	-0.108154
TMEM131L	TMEM131L	grey	grey	0.0553829	0.0780165	-0.0395049
TRIM2	TRIM2	Astro-M1	turquoise	0.0714549	0.10075	-0.039666
FBXW7	FBXW7	Astro-M1	turquoise	0.163605	0.197304	-0.0730167
GATB	GATB	grey	grey	0.0560549	0.0675522	0.0147432
SH3D19	SH3D19	grey	grey	0.228696	0.211627	-0.369303
RPS3A	RPS3A	grey	grey	0.0719671	0.105807	-0.0762172
LRBA	LRBA	Astro-M1	turquoise	0.169639	0.171263	0.115383
DCLK2	DCLK2	grey	grey	0.0347401	0.0380177	0.207135
KIRREL1	KIRREL1	grey	grey	0.164232	0.149815	-0.161767
ETV3	ETV3	grey	grey	0.0527856	0.0687412	-0.0160388
ARHGEF11	ARHGEF11	Astro-M1	turquoise	0.130824	0.137262	-0.017655
PRCC	PRCC	grey	grey	0.0676487	0.0682428	-0.0247806
HDGF	HDGF	grey	grey	0.0375767	0.0548771	-0.0331456
MRPL24	MRPL24	grey	grey	0.0656351	0.0657667	-0.0484087
ISG20L2	ISG20L2	grey	grey	0.0385694	0.0530828	-0.0280095
BCAN	BCAN	Astro-M2	blue	-0.167717	-0.212563	0.577876
GPATCH4	GPATCH4	grey	grey	0.0480753	0.0595286	-0.0170853
NAXE	NAXE	grey	grey	0.0341911	0.0432654	-0.0232853
MEF2D	MEF2D	grey	grey	0.0956565	0.123141	-0.0612383
TSACC	TSACC	grey	grey	0.0765855	0.0770777	-0.0191738
CCT3	CCT3	grey	grey	0.0650556	0.083354	-0.0479836
SMG5	SMG5	grey	grey	0.0334119	0.0589127	0.00731852
SLC25A44	SLC25A44	grey	grey	0.013894	0.0321009	-0.0189414
SEMA4A	SEMA4A	Astro-M2	blue	-0.0129416	-0.0113032	0.214225
LMNA	LMNA	grey	grey	0.0950201	0.126141	-0.116085
LAMTOR2	LAMTOR2	grey	grey	0.046517	0.0406288	-0.0095201
UBQLN4	UBQLN4	grey	grey	0.033886	0.0594436	-0.0262487
ARHGEF2	ARHGEF2	Astro-M1	turquoise	0.112969	0.13232	-0.113904
KHDC4	KHDC4	grey	grey	0.130246	0.14764	-0.0159129
RIT1	RIT1	grey	grey	0.0599901	0.0600817	-0.00915476
SYT11	SYT11	grey	grey	-0.0132649	0.0155027	0.155265
GON4L	GON4L	grey	grey	0.102396	0.127568	-0.055326
MSTO1	MSTO1	grey	grey	0.0329448	0.043312	-0.0261394
DAP3	DAP3	grey	grey	0.0796821	0.0928055	-0.0487524
ASH1L	ASH1L	Astro-M1	turquoise	0.204482	0.201236	0.0256737
RUSC1	RUSC1	grey	grey	0.0537098	0.0980115	-0.0974566
HCN3	HCN3	grey	grey	0.0142958	0.0285935	-0.00948618
CLK2	CLK2	grey	grey	0.0864916	0.0906543	-0.0223914
SCAMP3	SCAMP3	grey	grey	0.0247693	0.0275685	-0.00150233
MTX1	MTX1	grey	grey	0.0310484	0.0382063	0.0560447
THBS3	THBS3	grey	grey	0.0169983	0.0451181	0.0149383
TRIM46	TRIM46	Astro-M1	turquoise	0.0331023	0.132916	-0.11161
SLC50A1	SLC50A1	grey	grey	0.0632865	0.0870534	-0.067468
EFNA3	EFNA3	grey	grey	0.0159461	0.0664186	-0.0558978
ADAM15	ADAM15	grey	grey	0.0572583	0.0829308	-0.066819
FLAD1	FLAD1	grey	grey	0.0476746	0.0551324	-0.00876777
SHC1	SHC1	grey	grey	0.0848492	0.0982889	-0.11826
PYGO2	PYGO2	grey	grey	0.0836227	0.0823461	-0.0446986
PBXIP1	PBXIP1	Astro-M2	blue	0.000515307	0.00156691	0.194245
PMVK	PMVK	grey	grey	0.0393056	0.0491514	-0.00111359
KCNN3	KCNN3	grey	grey	0.048979	0.0662437	0.206791
ADAR	ADAR	Astro-M1	turquoise	0.0569529	0.109252	-0.0428146
UBE2Q1	UBE2Q1	grey	grey	0.0350691	0.0464992	-0.0124362
IL6R	IL6R	grey	grey	0.0974004	0.0793856	-0.189502
ATP8B2	ATP8B2	grey	grey	0.0284092	0.0671488	-0.0419413
HAX1	HAX1	grey	grey	0.0333458	0.0441112	-0.0263704
UBAP2L	UBAP2L	Astro-M1	turquoise	0.187224	0.190011	-0.0893723
C1orf43	C1orf43	grey	grey	0.0859822	0.0892994	-0.0288384
TPM3	TPM3	grey	grey	0.107269	0.12957	-0.0840054
JTB	JTB	grey	grey	0.035687	0.0441331	0.00100416
CRTC2	CRTC2	grey	grey	0.0283007	0.0298365	-0.0326666
DENND4B	DENND4B	grey	grey	0.0285396	0.0479448	-0.00285945
GATAD2B	GATAD2B	grey	grey	0.144963	0.167657	-0.0285541
INTS3	INTS3	grey	grey	0.0935177	0.103012	-0.0607933
ILF2	ILF2	grey	grey	0.0759522	0.0847202	-0.0560668
SNAPIN	SNAPIN	grey	grey	0.0485463	0.0536808	0.00720785
CHTOP	CHTOP	grey	grey	0.0987006	0.0901219	4.97158586398481e-05
THEM4	THEM4	grey	grey	0.0627375	0.0639408	0.0577236
TDRKH	TDRKH	grey	grey	0.0217311	0.0268688	0.0433487
MRPL9	MRPL9	grey	grey	0.0405176	0.045617	-0.01249
CELF3	CELF3	Astro-M1	turquoise	0.00261773	0.114765	-0.161986
SNX27	SNX27	grey	grey	0.121632	0.138216	0.0101118
CGN	CGN	grey	grey	0.00391824	0.0139305	-0.00397389
POGZ	POGZ	grey	grey	0.118861	0.12414	-0.0191964
RFX5	RFX5	grey	grey	0.0418559	0.0428751	0.0414709
PI4KB	PI4KB	grey	grey	0.088152	0.109278	-0.0693035
PSMD4	PSMD4	grey	grey	0.0252505	0.0655927	-0.0263165
PIP5K1A	PIP5K1A	Astro-M1	turquoise	0.134387	0.152422	-0.067351
VPS72	VPS72	grey	grey	0.0641166	0.0729638	-0.0379442
SEMA6C	SEMA6C	grey	grey	0.0141937	0.0295277	-0.0500294
GABPB2	GABPB2	grey	grey	0.147021	0.15029	-0.106233
MLLT11	MLLT11	grey	grey	0.0618578	0.0794473	-0.032657
PRUNE1	PRUNE1	grey	grey	0.0584785	0.0545019	-0.0232958
CERS2	CERS2	grey	grey	0.0441036	0.0504985	-0.0369462
SETDB1	SETDB1	grey	grey	0.093959	0.118335	-0.0414437
ARNT	ARNT	Astro-M1	turquoise	0.15856	0.170616	-0.0753741
GOLPH3L	GOLPH3L	grey	grey	0.078072	0.081074	-0.029891
ENSA	ENSA	grey	grey	0.0588243	0.077531	-0.0520737
MCL1	MCL1	grey	grey	0.137296	0.146654	-0.11568
TARS2	TARS2	grey	grey	0.0220366	0.0393151	-0.0302942
RPRD2	RPRD2	Astro-M1	turquoise	0.165489	0.170487	-0.0708672
PRPF3	PRPF3	grey	grey	0.0576193	0.084155	-0.0592099
MRPS21	MRPS21	grey	grey	0.0472337	0.0519197	-0.0445883
CIART	CIART	grey	grey	0.0231786	0.0366919	-0.00724996
APH1A	APH1A	grey	grey	0.0397728	0.0625266	-0.0322738
PLEKHO1	PLEKHO1	grey	grey	0.0333554	0.0297922	0.0217294
VPS45	VPS45	grey	grey	0.0739332	0.0828182	0.0092513
OTUD7B	OTUD7B	grey	grey	0.166019	0.16151	-0.0495831
SV2A	SV2A	Astro-M1	turquoise	0.0418452	0.103949	-0.122136
POLR3GL	POLR3GL	grey	grey	0.0634671	0.0784154	-0.0443574
LIX1L	LIX1L	grey	grey	0.0842954	0.0890845	-0.0496068
ITGA10	ITGA10	grey	grey	0.127534	0.165256	-0.202755
PIAS3	PIAS3	grey	grey	0.0439811	0.0372752	-0.029162
POLR3C	POLR3C	grey	grey	0.0526634	0.0627926	-0.0140714
RNF115	RNF115	grey	grey	0.16669	0.183341	-0.0755914
GPR89A	GPR89A	grey	grey	0.05292	0.0700584	-0.00593668
ACP6	ACP6	grey	grey	0.0548417	0.0559338	0.030202
BCL9	BCL9	grey	grey	0.090162	0.106148	0.044191
CHD1L	CHD1L	grey	grey	0.0734501	0.0784716	-0.0144359
PRKAB2	PRKAB2	grey	grey	0.0470768	0.0759726	-0.0150079
PDE4DIP	PDE4DIP	Astro-M1	turquoise	0.0756661	0.178916	-0.174425
SEC22B	SEC22B	grey	grey	0.0882241	0.104852	-0.0472193
NOTCH2	NOTCH2	Astro-M1	turquoise	0.244031	0.2197	-0.204408
ZNF697	ZNF697	Astro-M1	turquoise	0.0596588	0.103398	-0.103784
WARS2	WARS2	grey	grey	0.15557	0.166871	-0.125461
WDR3	WDR3	grey	grey	0.0604072	0.0706064	-0.0129072
GDAP2	GDAP2	grey	grey	0.069016	0.0840138	-0.05104
MAN1A2	MAN1A2	Astro-M1	turquoise	0.206087	0.237997	-0.137392
PTGFRN	PTGFRN	grey	grey	0.0648191	0.0902864	-0.094998
IGSF3	IGSF3	grey	grey	0.109738	0.133143	-0.11278
ATP1A1	ATP1A1	grey	grey	0.0805492	0.125558	-0.19823
SLC22A15	SLC22A15	grey	grey	0.108519	0.128548	-0.0616467
TSPAN2	TSPAN2	grey	grey	0.0849846	0.0536897	-0.0731751
SIKE1	SIKE1	grey	grey	0.0823228	0.0802186	-0.0290406
CSDE1	CSDE1	Astro-M1	turquoise	0.150422	0.162244	-0.0338603
NRAS	NRAS	grey	grey	0.0756389	0.0863078	-0.0467953
BCAS2	BCAS2	grey	grey	0.0459938	0.0782528	-0.0486201
TRIM33	TRIM33	Astro-M1	turquoise	0.173208	0.191988	-0.0396027
HIPK1	HIPK1	grey	grey	0.165654	0.177542	-0.117837
RSBN1	RSBN1	grey	grey	0.147557	0.146979	-0.0240984
PHTF1	PHTF1	grey	grey	0.0771612	0.111562	-0.00129144
MAGI3	MAGI3	grey	grey	0.181213	0.173564	0.0476251
LRIG2	LRIG2	grey	grey	0.105245	0.129664	-0.00565181
SLC16A1	SLC16A1	grey	grey	0.140303	0.162924	-0.14825
MOV10	MOV10	grey	grey	0.0860927	0.104503	-0.101338
CAPZA1	CAPZA1	grey	grey	0.127758	0.138145	-0.0475356
ST7L	ST7L	grey	grey	0.114003	0.133349	-0.0148029
CTTNBP2NL	CTTNBP2NL	grey	grey	0.0760553	0.0709886	0.00930158
KCND3	KCND3	Astro-M1	turquoise	0.0648699	0.141678	-0.0739166
DDX20	DDX20	grey	grey	0.0431961	0.065401	-0.0357569
INKA2	INKA2	grey	grey	0.0270802	0.0503861	-0.0345694
RAP1A	RAP1A	grey	grey	0.209926	0.215717	-0.106134
WDR77	WDR77	grey	grey	-0.00366737	0.0149207	-0.0034904
OVGP1	OVGP1	grey	grey	0.00211018	0.00552829	0.0129987
CEPT1	CEPT1	grey	grey	0.161725	0.160021	-0.0662731
DRAM2	DRAM2	grey	grey	0.0949242	0.089059	-0.000544354
LRIF1	LRIF1	grey	grey	0.111743	0.124425	-0.0479494
KCNA2	KCNA2	grey	grey	0.0265725	0.0230852	0.156645
LAMTOR5	LAMTOR5	grey	grey	0.0126083	0.0222262	-0.0180155
SLC16A4	SLC16A4	grey	grey	0.0360355	0.052656	-0.0275707
RBM15	RBM15	grey	grey	0.108327	0.119302	0.0122639
KCNC4	KCNC4	grey	grey	-0.00232018	0.0150174	0.0165182
SLC6A17	SLC6A17	Astro-M1	turquoise	0.086163	0.169952	-0.212355
STRIP1	STRIP1	grey	grey	0.0550746	0.0693075	-0.00215909
AHCYL1	AHCYL1	grey	grey	0.0922758	0.0934279	0.168583
AMPD2	AMPD2	grey	grey	-0.0107294	0.000686514	0.102828
GNAI3	GNAI3	grey	grey	0.0876623	0.100156	-0.0190613
GPR61	GPR61	grey	grey	-0.0140252	0.0190632	-0.0486043
ATXN7L2	ATXN7L2	grey	grey	0.00873302	0.0321791	0.0412465
PSMA5	PSMA5	grey	grey	0.0600806	0.0772297	-0.0232286
SORT1	SORT1	grey	grey	0.085958	0.112385	0.011348
CELSR2	CELSR2	grey	grey	-0.00248959	0.0231658	0.0663321
SARS1	SARS1	grey	grey	0.0680205	0.100189	-0.0297311
TAF13	TAF13	grey	grey	0.0268841	0.0334165	0.0226103
WDR47	WDR47	Astro-M1	turquoise	0.0363762	0.0756274	-0.00891006
CLCC1	CLCC1	grey	grey	0.0445892	0.0460521	0.0106053
GPSM2	GPSM2	grey	grey	0.0478107	0.0326529	0.0543414
STXBP3	STXBP3	grey	grey	0.0820299	0.0695599	0.0700429
PRPF38B	PRPF38B	grey	grey	0.102928	0.108819	-0.0208475
VAV3	VAV3	Astro-M2	blue	0.0705284	0.0577573	0.29217
NTNG1	NTNG1	Astro-M1	turquoise	0.0291815	0.0973569	0.00135235
RNPC3	RNPC3	grey	grey	0.16297	0.161397	-0.0396487
COL11A1	COL11A1	grey	grey	0.129814	0.143665	-0.11701
OLFM3	OLFM3	grey	grey	0.0181841	0.103815	-0.0811304
S1PR1	S1PR1	Astro-M2	blue	-0.0261447	-0.031981	0.272497
DPH5	DPH5	grey	grey	0.0429364	0.0603136	-0.00905817
SLC30A7	SLC30A7	grey	grey	0.0885884	0.102709	-0.017599
EXTL2	EXTL2	grey	grey	0.0261366	0.0416436	-0.0160665
CDC14A	CDC14A	grey	grey	0.174193	0.155024	-0.0114335
RTCA	RTCA	grey	grey	0.05783	0.0764242	-0.0326228
DBT	DBT	grey	grey	0.0513645	0.0434926	0.0504502
TRMT13	TRMT13	grey	grey	0.07084	0.0745365	-0.0166385
SASS6	SASS6	grey	grey	0.0833537	0.0825638	-0.0293106
MFSD14A	MFSD14A	grey	grey	0.111688	0.11389	0.0182828
SLC35A3	SLC35A3	grey	grey	0.0767604	0.0954637	0.0703415
AGL	AGL	Astro-M2	blue	0.0610384	0.0407891	0.278299
PALMD	PALMD	grey	grey	0.173683	0.206501	-0.190387
PLPPR4	PLPPR4	Astro-M1	turquoise	0.0204509	0.162848	-0.218742
PLPPR5	PLPPR5	Astro-M1	turquoise	0.0311817	0.139247	-0.152999
SNX7	SNX7	grey	grey	0.133083	0.155357	-0.159207
DPYD	DPYD	grey	grey	0.192283	0.215671	-0.240723
PTBP2	PTBP2	Astro-M1	turquoise	0.193095	0.200177	-0.0682371
RWDD3	RWDD3	grey	grey	0.00591442	0.0118583	0.00175358
ALG14	ALG14	grey	grey	0.103616	0.10354	-0.0839137
CNN3	CNN3	grey	grey	0.0935941	0.0656041	0.0642099
F3	F3	grey	grey	0.0916972	0.106767	0.0836555
ABCD3	ABCD3	grey	grey	0.216762	0.23785	-0.131498
ARHGAP29	ARHGAP29	Astro-M1	turquoise	0.262833	0.239005	-0.433203
GCLM	GCLM	grey	grey	0.0688645	0.0765458	0.0259113
BCAR3	BCAR3	grey	grey	0.0684567	0.0494941	0.106853
FNBP1L	FNBP1L	Astro-M1	turquoise	0.0863559	0.153169	-0.105814
PDE5A	PDE5A	grey	grey	0.26268	0.290588	-0.324763
C4orf3	C4orf3	grey	grey	0.0664626	0.0767518	-0.066809
USP53	USP53	grey	grey	0.152266	0.134839	0.062201
SYNPO2	SYNPO2	grey	grey	0.0954321	0.0648728	0.0367575
SEC24D	SEC24D	grey	grey	0.182778	0.193395	-0.223074
METTL14	METTL14	grey	grey	0.033403	0.0396131	-0.0289017
PRSS12	PRSS12	grey	grey	0.0170187	0.0686946	-0.0826742
SNHG8	SNHG8	grey	grey	0.0481992	0.0603671	-0.0362162
NDST3	NDST3	Astro-M1	turquoise	0.0472705	0.151265	-0.178586
NDST4	NDST4	grey	grey	0.0127453	0.0838769	-0.127671
UGT8	UGT8	grey	grey	0.112702	0.067068	-0.116705
ARSJ	ARSJ	grey	grey	0.0114723	0.0442165	-0.0588817
CAMK2D	CAMK2D	Astro-M1	turquoise	0.292756	0.330772	-0.0782723
ANK2	ANK2	Astro-M1	turquoise	0.118204	0.140309	-0.119593
ZGRF1	ZGRF1	grey	grey	0.0574224	0.0554874	-0.00142207
TIFA	TIFA	grey	grey	0.0389161	0.0467588	0.0305961
AP1AR	AP1AR	grey	grey	0.068305	0.0981672	-0.0108028
ELOVL6	ELOVL6	grey	grey	0.0371949	0.0626005	0.150218
PLA2G12A	PLA2G12A	grey	grey	0.0519605	0.0602964	-0.0162754
SEC24B	SEC24B	grey	grey	0.166199	0.198214	-0.115803
COL25A1	COL25A1	grey	grey	0.316487	0.37844	-0.442379
OSTC	OSTC	grey	grey	0.0376091	0.0477795	-0.018624
LEF1	LEF1	grey	grey	0.117857	0.0925257	-0.126344
CYP2U1	CYP2U1	grey	grey	0.0397032	0.0579384	-0.00181631
PAPSS1	PAPSS1	grey	grey	0.0632645	0.0816115	-0.0278755
AIMP1	AIMP1	grey	grey	0.0739847	0.0828302	-0.0331444
TBCK	TBCK	grey	grey	0.155686	0.171984	0.00594008
GSTCD	GSTCD	grey	grey	0.0754607	0.0786055	0.0213462
PPA2	PPA2	grey	grey	0.0391188	0.0575628	0.0157962
TET2	TET2	grey	grey	0.133009	0.140423	0.0467991
CXXC4	CXXC4	grey	grey	0.0193686	0.0574799	-0.0438191
SLC9B2	SLC9B2	grey	grey	0.212527	0.261792	-0.316389
CISD2	CISD2	grey	grey	0.131635	0.148171	-0.0796596
UBE2D3	UBE2D3	Astro-M1	turquoise	0.197892	0.207932	-0.091138
MANBA	MANBA	grey	grey	0.0891293	0.101597	-0.0257433
NFKB1	NFKB1	grey	grey	0.169302	0.153593	-0.0176222
PPP3CA	PPP3CA	Astro-M1	turquoise	0.10035	0.103965	0.251156
DNAJB14	DNAJB14	grey	grey	0.0954364	0.108953	-0.0319195
LAMTOR3	LAMTOR3	grey	grey	0.0741888	0.0906206	-0.0310161
MTTP	MTTP	grey	grey	0.0652392	0.0749173	0.0601126
TRMT10A	TRMT10A	grey	grey	0.0374753	0.0526205	-0.0404721
ADH5	ADH5	grey	grey	0.0481487	0.046421	-0.00680815
METAP1	METAP1	grey	grey	0.0820114	0.0887525	-0.0335082
EIF4E	EIF4E	grey	grey	0.0824818	0.114519	-0.0141889
TSPAN5	TSPAN5	Astro-M1	turquoise	0.247456	0.278365	-0.14342
RAP1GDS1	RAP1GDS1	Astro-M1	turquoise	0.174686	0.195755	-0.0919714
UNC5C	UNC5C	grey	grey	0.293744	0.317751	-0.255774
BMPR1B	BMPR1B	Astro-M2	blue	-0.0531455	-0.130978	0.605693
PDLIM5	PDLIM5	grey	grey	0.230466	0.208302	0.00547185
GTF2B	GTF2B	grey	grey	0.0587757	0.0719407	-0.031425
PKN2	PKN2	Astro-M1	turquoise	0.169736	0.174827	-0.0320276
LMO4	LMO4	grey	grey	0.193165	0.247068	-0.278118
HS2ST1	HS2ST1	grey	grey	0.113361	0.129913	0.11651
SELENOF	SELENOF	grey	grey	0.0680826	0.0594174	-0.0118322
SH3GLB1	SH3GLB1	grey	grey	0.116999	0.1299	-0.029283
ODF2L	ODF2L	grey	grey	0.0749066	0.0842266	0.0188732
ZNHIT6	ZNHIT6	grey	grey	0.0489377	0.0630943	0.00161595
DDAH1	DDAH1	Astro-M2	blue	0.0365634	0.0148325	0.329047
C1orf52	C1orf52	grey	grey	0.0280185	0.0344369	-0.0130597
SSX2IP	SSX2IP	grey	grey	0.0438278	0.0493485	0.0482325
CTBS	CTBS	grey	grey	0.0559202	0.0581391	0.0323537
SPATA1	SPATA1	grey	grey	0.0641105	0.0621348	-0.0183454
RPF1	RPF1	grey	grey	0.0439681	0.0428453	-0.0152605
PRKACB	PRKACB	grey	grey	0.117562	0.155556	-0.0740611
TTLL7	TTLL7	Astro-M1	turquoise	0.0697757	0.117551	-0.123419
ADGRL2	ADGRL2	grey	grey	0.245176	0.289416	-0.230027
DNAJB4	DNAJB4	grey	grey	0.0926283	0.11645	-0.0399193
FUBP1	FUBP1	Astro-M1	turquoise	0.21048	0.216269	-0.126335
MIGA1	MIGA1	grey	grey	0.0627077	0.0958793	-0.0420543
USP33	USP33	Astro-M1	turquoise	0.11303	0.141495	-0.0831435
ZZZ3	ZZZ3	grey	grey	0.18478	0.178967	-0.0925242
AK5	AK5	Astro-M1	turquoise	0.0257328	0.200667	-0.253184
PIGK	PIGK	grey	grey	0.101252	0.14445	0.0402929
ST6GALNAC5	ST6GALNAC5	grey	grey	0.0493962	0.0945072	0.28083
ST6GALNAC3	ST6GALNAC3	Astro-M1	turquoise	0.133213	0.184601	-0.186001
RABGGTB	RABGGTB	grey	grey	0.0630888	0.0797486	-0.00742374
ACADM	ACADM	grey	grey	0.109433	0.105033	-0.0280367
SLC44A5	SLC44A5	grey	grey	0.0253034	0.170057	-0.207706
ERICH3	ERICH3	grey	grey	0.0182277	0.0370652	-0.00429074
FPGT	FPGT	grey	grey	0.0640736	0.0680171	-0.0108954
NEGR1	NEGR1	Astro-M1	turquoise	-0.0639703	-0.0506538	0.501868
ZRANB2	ZRANB2	Astro-M1	turquoise	0.150248	0.188301	-0.0299358
PTGER3	PTGER3	grey	grey	0.0672365	0.0961187	-0.111644
ANKRD13C	ANKRD13C	grey	grey	0.116881	0.150896	-0.0374785
SRSF11	SRSF11	Astro-M1	turquoise	0.201946	0.2166	-0.0860644
LRRC40	LRRC40	grey	grey	0.0466293	0.0772895	-0.0608098
LRRC7	LRRC7	Astro-M1	turquoise	0.0194911	0.201431	-0.212251
WLS	WLS	Astro-M1	turquoise	0.256317	0.264119	-0.224813
TMEM68	TMEM68	grey	grey	0.0774093	0.0875195	0.0275887
TGS1	TGS1	grey	grey	0.112167	0.125866	-0.0599517
LYN	LYN	grey	grey	0.107371	0.0618259	0.0136458
RPS20	RPS20	grey	grey	0.0550575	0.074906	-0.0850569
PLAG1	PLAG1	grey	grey	0.0152278	0.0460601	-0.0964466
CHCHD7	CHCHD7	grey	grey	0.0378325	0.0377521	0.0014029
FAM110B	FAM110B	grey	grey	0.123351	0.143967	-0.0177898
UBXN2B	UBXN2B	grey	grey	0.0857117	0.102127	-0.0405955
SDCBP	SDCBP	grey	grey	0.119779	0.13142	-0.0678971
NSMAF	NSMAF	grey	grey	0.123718	0.136193	-0.0144373
TOX	TOX	Astro-M2	blue	-0.0331785	-0.0620622	0.54829
RAB2A	RAB2A	grey	grey	0.140803	0.153992	-0.0484211
CHD7	CHD7	grey	grey	0.0853593	0.0406704	0.142213
CLVS1	CLVS1	Astro-M1	turquoise	0.0266223	0.200536	-0.241471
ASPH	ASPH	grey	grey	0.128299	0.120197	0.112796
NDUFAF6	NDUFAF6	grey	grey	0.0734466	0.0839655	0.0101262
TP53INP1	TP53INP1	grey	grey	0.104829	0.102164	-0.0472849
CCNE2	CCNE2	grey	grey	0.0633919	0.0753142	-0.0573929
INTS8	INTS8	Astro-M1	turquoise	0.134597	0.133924	-0.03648
DPY19L4	DPY19L4	grey	grey	0.103934	0.0997639	-0.0120882
VIRMA	VIRMA	grey	grey	0.119003	0.148888	-0.00786901
PDP1	PDP1	grey	grey	0.029775	0.0470746	-0.0104782
TMEM67	TMEM67	grey	grey	0.0617406	0.0812952	-0.0135363
RBM12B	RBM12B	grey	grey	0.0920653	0.0995611	-0.0260357
TRIQK	TRIQK	grey	grey	0.0391023	0.05297	0.0244824
RUNX1T1	RUNX1T1	Astro-M1	turquoise	0.128588	0.182692	-0.198689
OTUD6B	OTUD6B	grey	grey	0.0432599	0.0540586	-0.00574336
PIP4P2	PIP4P2	grey	grey	0.103085	0.112209	0.0662874
NECAB1	NECAB1	Astro-M1	turquoise	0.0942225	0.147021	-0.219441
TMEM64	TMEM64	grey	grey	0.160334	0.152053	-0.229482
CALB1	CALB1	grey	grey	0.0108893	0.077029	-0.125202
NBN	NBN	grey	grey	0.0757493	0.0746147	-0.0515657
OSGIN2	OSGIN2	grey	grey	0.140428	0.159555	-0.128596
RIPK2	RIPK2	grey	grey	0.106783	0.131589	-0.112479
MMP16	MMP16	grey	grey	0.25836	0.333039	-0.188582
CPNE3	CPNE3	grey	grey	0.0827083	0.100617	-0.020381
RMDN1	RMDN1	grey	grey	0.167603	0.205377	-0.0759174
WWP1	WWP1	grey	grey	0.245297	0.261568	-0.165572
NKAIN3	NKAIN3	Astro-M1	turquoise	0.0393819	0.141238	-0.196926
CCNC	CCNC	grey	grey	0.0858654	0.110074	-0.0357563
USP45	USP45	grey	grey	0.13476	0.158062	-0.028525
PNISR	PNISR	grey	grey	0.13248	0.112892	0.21029
COQ3	COQ3	grey	grey	0.0585082	0.0713428	0.00857547
FAXC	FAXC	Astro-M1	turquoise	0.0217213	0.0661035	-0.0551695
FBXL4	FBXL4	grey	grey	0.0777777	0.0760763	0.0620204
MMS22L	MMS22L	grey	grey	0.0401572	0.0514589	-0.0155245
KLHL32	KLHL32	grey	grey	0.0453705	0.0632696	0.109211
NDUFAF4	NDUFAF4	grey	grey	0.0428063	0.0632805	0.0462244
UFL1	UFL1	grey	grey	0.0917207	0.0986116	0.044105
FUT9	FUT9	Astro-M2	blue	-0.0199144	-0.0379201	0.503618
MANEA	MANEA	grey	grey	0.0655789	0.0594711	0.0327126
EPHA7	EPHA7	grey	grey	0.11678	0.160996	-0.287554
MAP3K7	MAP3K7	grey	grey	0.100851	0.116011	-0.0224193
BACH2	BACH2	grey	grey	0.093923	0.0869869	0.245408
CASP8AP2	CASP8AP2	grey	grey	0.0828143	0.0814551	-0.0314511
MDN1	MDN1	Astro-M1	turquoise	0.0721114	0.107076	-0.0273551
ANKRD6	ANKRD6	grey	grey	0.0698915	0.0813706	0.136288
RRAGD	RRAGD	grey	grey	0.0628783	0.0591343	0.00788324
UBE2J1	UBE2J1	grey	grey	0.0859613	0.10454	-0.0809724
SRSF12	SRSF12	grey	grey	0.00570442	0.0568406	-0.0872335
PNRC1	PNRC1	grey	grey	0.0789351	0.100567	-0.0950552
RNGTT	RNGTT	grey	grey	0.123454	0.148544	-0.0281597
CNR1	CNR1	grey	grey	0.0168897	0.097976	-0.0846513
AKIRIN2	AKIRIN2	grey	grey	0.0892809	0.109653	-0.0381746
ORC3	ORC3	grey	grey	0.110183	0.12108	-0.0093093
RARS2	RARS2	grey	grey	0.108944	0.123484	-0.0290519
SLC35A1	SLC35A1	grey	grey	0.0595373	0.0842627	-0.00821024
ZNF292	ZNF292	Astro-M1	turquoise	0.184489	0.196038	-0.0639302
MOB3B	MOB3B	Astro-M1	turquoise	0.247952	0.232337	-0.30575
C9orf72	C9orf72	grey	grey	0.0800325	0.081571	-0.0396619
LINGO2	LINGO2	Astro-M1	turquoise	0.0261072	0.204512	-0.262195
ACO1	ACO1	grey	grey	0.0892295	0.0875442	0.0690493
TOPORS	TOPORS	grey	grey	0.0398515	0.0503878	-0.0408524
APTX	APTX	grey	grey	0.0206214	0.0330575	-0.0158363
DNAJA1	DNAJA1	grey	grey	0.115894	0.134827	-0.0876391
SMU1	SMU1	grey	grey	0.0329179	0.0365252	-0.0197782
B4GALT1	B4GALT1	grey	grey	0.171537	0.160451	-0.170176
CHMP5	CHMP5	grey	grey	0.0535309	0.0656162	-0.0518686
NFX1	NFX1	grey	grey	0.118589	0.157279	-0.0649374
NOL6	NOL6	grey	grey	0.0252649	0.0361375	-0.0176271
UBE2R2	UBE2R2	Astro-M1	turquoise	0.168874	0.180131	-0.0594095
UBAP2	UBAP2	grey	grey	0.124618	0.13728	-0.0774031
DCAF12	DCAF12	grey	grey	0.0931037	0.106312	-0.0623802
UBAP1	UBAP1	grey	grey	0.118525	0.123569	-0.0189661
KIF24	KIF24	grey	grey	0.0337083	0.0397896	0.0458922
C9orf24	C9orf24	grey	grey	0.0308608	0.0414523	-0.019083
FAM219A	FAM219A	grey	grey	0.0752845	0.115709	-0.0115837
CNTFR	CNTFR	grey	grey	0.0176773	0.0235057	0.0740612
SIGMAR1	SIGMAR1	grey	grey	0.0486161	0.0606139	-0.00680759
PHF24	PHF24	Astro-M1	turquoise	0.00622793	0.126871	-0.204515
DNAJB5	DNAJB5	grey	grey	-0.00365458	0.0239358	-0.0347625
VCP	VCP	grey	grey	0.100822	0.12947	-0.0627405
PIGO	PIGO	grey	grey	0.0300254	0.0358161	0.0317845
STOML2	STOML2	grey	grey	0.0405585	0.0446562	-0.00887006
UNC13B	UNC13B	Astro-M1	turquoise	0.21115	0.237724	-0.195111
RUSC2	RUSC2	grey	grey	0.120257	0.14195	-0.122205
TESK1	TESK1	grey	grey	0.0273672	0.0377615	-0.0270723
CCDC107	CCDC107	grey	grey	0.0341024	0.0453083	-0.0333879
TLN1	TLN1	grey	grey	0.0946321	0.0895233	-0.0473125
GBA2	GBA2	grey	grey	0.030841	0.0569542	-0.0144594
RGP1	RGP1	grey	grey	0.0396842	0.0622302	-0.0328463
NPR2	NPR2	grey	grey	0.0367868	0.0488892	-0.0074837
TMEM8B	TMEM8B	grey	grey	0.0255795	0.0428815	-0.0150955
RECK	RECK	grey	grey	0.104338	0.102568	-0.0586885
CLTA	CLTA	grey	grey	0.0845662	0.0910767	-0.045422
GNE	GNE	grey	grey	0.0628379	0.0778924	-0.0187225
RNF38	RNF38	grey	grey	0.137055	0.130776	-0.0244076
ZCCHC7	ZCCHC7	Astro-M1	turquoise	0.289656	0.280174	-0.0330295
ZBTB5	ZBTB5	grey	grey	0.0421675	0.0452043	0.00980058
FBXO10	FBXO10	grey	grey	0.0731655	0.113207	-0.0554916
FRMPD1	FRMPD1	Astro-M2	blue	0.0198116	-0.00759659	0.270311
TRMT10B	TRMT10B	grey	grey	0.0669723	0.0716244	-0.0202062
DCAF10	DCAF10	grey	grey	0.0960311	0.104021	0.00180832
SLC25A51	SLC25A51	grey	grey	0.0465186	0.0647526	-0.0592094
SHB	SHB	grey	grey	0.0933311	0.109673	-0.130111
TDRD7	TDRD7	grey	grey	0.0967641	0.0903195	-0.0316507
TMOD1	TMOD1	grey	grey	0.0502503	0.0884832	-0.1016
TSTD2	TSTD2	grey	grey	0.0570393	0.0571204	-0.0328737
NCBP1	NCBP1	grey	grey	0.0429153	0.0733333	-0.0369458
XPA	XPA	grey	grey	0.0691595	0.0667861	0.0227196
ANP32B	ANP32B	grey	grey	0.0620794	0.0712513	-0.0449484
CORO2A	CORO2A	grey	grey	0.0128559	0.0700733	-0.0807043
TBC1D2	TBC1D2	grey	grey	0.0158072	0.0287959	0.0135097
GABBR2	GABBR2	Astro-M1	turquoise	0.0282761	0.124132	0.0885035
ANKS6	ANKS6	grey	grey	0.0251447	0.0407635	-0.0122478
TGFBR1	TGFBR1	grey	grey	0.250508	0.228645	-0.233885
ALG2	ALG2	grey	grey	0.0523881	0.0526403	-0.00819772
NR4A3	NR4A3	grey	grey	0.10694	0.129038	-0.180139
STX17	STX17	grey	grey	0.0952018	0.107159	-0.0520312
ERP44	ERP44	grey	grey	0.13069	0.146923	-0.0502357
INVS	INVS	grey	grey	0.175638	0.160324	-0.0505897
TEX10	TEX10	grey	grey	0.0740606	0.102498	-0.0608488
MSANTD3-TMEFF1	MSANTD3-TMEFF1	Astro-M1	turquoise	0.0869794	0.112566	-0.115435
PLPPR1	PLPPR1	grey	grey	0.0485079	0.163032	-0.170067
RNF20	RNF20	grey	grey	0.091798	0.101702	0.0354353
GRIN3A	GRIN3A	grey	grey	0.0458797	0.0173028	0.172656
SMC2	SMC2	grey	grey	0.0156099	0.0233076	-0.0136898
ABCA1	ABCA1	grey	grey	0.110771	0.0775723	0.111636
SLC44A1	SLC44A1	Astro-M1	turquoise	0.166093	0.199273	-0.15005
FSD1L	FSD1L	grey	grey	0.0761319	0.119589	-0.11743
FKTN	FKTN	grey	grey	0.061533	0.0771181	0.00756767
TMEM38B	TMEM38B	grey	grey	0.0478892	0.0612874	-0.00575122
ZNF462	ZNF462	grey	grey	0.169456	0.16877	-0.0766928
RAD23B	RAD23B	grey	grey	0.116933	0.14162	-0.034511
ELP1	ELP1	grey	grey	0.0643991	0.0922997	-0.024468
ABITRAM	ABITRAM	grey	grey	0.036232	0.0485468	-0.034936
CTNNAL1	CTNNAL1	grey	grey	0.107837	0.115055	-0.0488298
TMEM245	TMEM245	Astro-M1	turquoise	0.166945	0.190212	-0.0481072
FRRS1L	FRRS1L	Astro-M1	turquoise	0.0146157	0.0519244	-0.0677468
EPB41L4B	EPB41L4B	Astro-M1	turquoise	0.0596655	0.130865	-0.159119
PTPN3	PTPN3	Astro-M1	turquoise	0.11987	0.161541	-0.221108
PALM2AKAP2	PALM2AKAP2	Astro-M1	turquoise	0.07449	0.182978	-0.251475
LPAR1	LPAR1	Astro-M1	turquoise	0.225537	0.196846	-0.34453
ECPAS	ECPAS	Astro-M1	turquoise	0.253833	0.254591	-0.12299
ZNF483	ZNF483	grey	grey	0.0722781	0.0989193	-0.117513
DNAJC25	DNAJC25	grey	grey	0.0857172	0.094243	-0.113993
UGCG	UGCG	grey	grey	0.059918	0.073396	-0.0314961
SUSD1	SUSD1	grey	grey	0.0368915	0.0834479	-0.0643892
PTBP3	PTBP3	Astro-M1	turquoise	0.17606	0.17212	-0.155988
KIAA1958	KIAA1958	Astro-M1	turquoise	0.191293	0.177923	-0.220235
INIP	INIP	grey	grey	0.0683191	0.0679799	-0.044978
SNX30	SNX30	grey	grey	0.108148	0.126041	-0.0859921
ZFP37	ZFP37	grey	grey	0.0484833	0.0578221	-0.0141082
FKBP15	FKBP15	grey	grey	0.0980905	0.110572	-0.0137787
SLC31A1	SLC31A1	grey	grey	0.0670153	0.0667399	-0.0112429
CDC26	CDC26	grey	grey	0.0589081	0.0730479	-0.028727
PRPF4	PRPF4	grey	grey	0.0489791	0.0607915	0.0233858
ZNF618	ZNF618	grey	grey	0.151266	0.193966	-0.264352
WHRN	WHRN	grey	grey	0.0385211	0.0425838	0.0143577
ATP6V1G1	ATP6V1G1	grey	grey	0.0613969	0.072669	-0.0563702
TNC	TNC	grey	grey	0.0426647	-0.0317741	0.213881
ASTN2	ASTN2	grey	grey	0.0490179	0.047071	0.351916
BRINP1	BRINP1	Astro-M1	turquoise	0.0481866	0.219117	-0.269544
CDK5RAP2	CDK5RAP2	grey	grey	0.0740454	0.0674367	0.086178
MEGF9	MEGF9	grey	grey	0.115538	0.122663	-0.00250407
TLE1	TLE1	grey	grey	0.104116	0.0917182	0.0985071
FRMD3	FRMD3	Astro-M1	turquoise	0.0299578	0.103257	-0.125701
KDM4C	KDM4C	Astro-M1	turquoise	0.180379	0.181127	0.00993606
PTPRD	PTPRD	Astro-M1	turquoise	0.161132	0.258602	-0.173991
LURAP1L	LURAP1L	grey	grey	0.0265248	0.0620207	-0.0676481
MPDZ	MPDZ	Astro-M1	turquoise	0.221667	0.235195	-0.162172
NFIB	NFIB	Astro-M1	turquoise	0.1584	0.12342	0.152037
ZDHHC21	ZDHHC21	grey	grey	0.0919885	0.104585	0.0180313
TTC39B	TTC39B	grey	grey	0.1124	0.138258	-0.180833
SNAPC3	SNAPC3	grey	grey	0.149923	0.150272	-0.00404243
PSIP1	PSIP1	grey	grey	0.139427	0.178656	-0.111763
CCDC171	CCDC171	grey	grey	0.15099	0.168973	-0.106767
CNTLN	CNTLN	grey	grey	0.223622	0.248723	-0.219575
SH3GL2	SH3GL2	Astro-M1	turquoise	0.042177	0.136975	-0.0857297
ADAMTSL1	ADAMTSL1	grey	grey	0.173367	0.24944	-0.296945
HAUS6	HAUS6	grey	grey	0.0545082	0.0636468	-0.0298287
DENND4C	DENND4C	grey	grey	0.135977	0.128879	0.0857074
SLC24A2	SLC24A2	Astro-M1	turquoise	0.103679	0.192228	-0.257597
MLLT3	MLLT3	Astro-M1	turquoise	0.327086	0.355739	-0.280883
FOCAD	FOCAD	Astro-M1	turquoise	0.153562	0.202855	-0.135802
HACD4	HACD4	grey	grey	0.118497	0.136667	-0.144106
ELAVL2	ELAVL2	grey	grey	0.0325	0.135587	-0.145691
CAAP1	CAAP1	grey	grey	0.114832	0.132194	0.00941951
PLAA	PLAA	grey	grey	0.0928682	0.109546	-0.0368769
IFT74	IFT74	grey	grey	0.107478	0.116687	-0.0122378
MYSM1	MYSM1	Astro-M1	turquoise	0.120178	0.148873	-0.0481324
FGGY	FGGY	grey	grey	0.102774	0.108413	0.0947912
HOOK1	HOOK1	Astro-M1	turquoise	0.0396825	0.159308	-0.179267
NFIA	NFIA	Astro-M2	blue	-0.0197049	-0.141471	0.370709
TM2D1	TM2D1	grey	grey	0.0847639	0.0959902	-0.023391
PATJ	PATJ	grey	grey	0.176532	0.208839	-0.210618
USP1	USP1	grey	grey	0.0628817	0.0739424	-0.0408634
DOCK7	DOCK7	Astro-M1	turquoise	0.193004	0.208274	-0.0700486
ATG4C	ATG4C	grey	grey	0.11335	0.134134	-0.0271851
ALG6	ALG6	grey	grey	0.0490428	0.0547045	-8.99705e-05
ITGB3BP	ITGB3BP	grey	grey	0.0843895	0.0826261	-0.0153046
EFCAB7	EFCAB7	grey	grey	0.0643936	0.0604927	0.00306538
PGM1	PGM1	grey	grey	0.0175332	0.0166893	0.164266
ROR1	ROR1	grey	grey	0.286838	0.27729	-0.349943
CACHD1	CACHD1	Astro-M2	blue	0.125066	0.0851673	0.205664
RAVER2	RAVER2	grey	grey	0.00868511	0.016104	0.171889
JAK1	JAK1	grey	grey	0.118721	0.106536	0.0388489
AK4	AK4	grey	grey	0.0264213	0.039583	0.109136
DNAJC6	DNAJC6	grey	grey	0.195345	0.244155	-0.391151
LEPR	LEPR	Astro-M1	turquoise	0.198615	0.171034	-0.30201
PDE4B	PDE4B	grey	grey	0.0939975	0.0776952	0.179325
SGIP1	SGIP1	grey	grey	0.0189673	0.0495994	0.360629
MIER1	MIER1	Astro-M1	turquoise	0.187726	0.191546	-0.0328957
SLC35D1	SLC35D1	grey	grey	0.0944609	0.0979888	0.0588757
OMA1	OMA1	grey	grey	0.113321	0.122902	-0.00318275
DAB1	DAB1	Astro-M1	turquoise	0.0073317	0.060001	0.316037
FYB2	FYB2	grey	grey	0.0260036	0.0515368	-0.0745989
PRKAA2	PRKAA2	Astro-M1	turquoise	0.147312	0.163371	-0.0321908
PLPP3	PLPP3	Astro-M2	blue	-0.0772544	-0.141737	0.54004
USP24	USP24	grey	grey	0.182425	0.175771	0.00567906
DHCR24	DHCR24	grey	grey	-0.0111035	-0.00971073	0.0722162
TTC4	TTC4	grey	grey	0.0426307	0.0604775	0.0233709
MROH7	MROH7	grey	grey	-0.00898162	-0.0121068	0.0791475
SSBP3	SSBP3	Astro-M1	turquoise	0.161422	0.18965	-0.138253
MRPL37	MRPL37	grey	grey	0.056893	0.0555514	-0.0167371
TCEANC2	TCEANC2	grey	grey	0.0622969	0.0745362	-0.0323531
TMEM59	TMEM59	grey	grey	0.0394022	0.0542177	-0.026878
LRRC42	LRRC42	grey	grey	0.0247362	0.0472326	-0.0210235
YIPF1	YIPF1	grey	grey	0.0685562	0.0711814	-0.0201872
NDC1	NDC1	grey	grey	0.0474616	0.0576321	-0.0116364
GLIS1	GLIS1	grey	grey	0.0936146	0.0999579	-0.0587499
LRP8	LRP8	grey	grey	0.0149997	0.0559388	0.099011
MAGOH	MAGOH	grey	grey	0.0548409	0.0621514	-0.0215779
CZIB	CZIB	grey	grey	0.0435536	0.0578115	-0.0260144
PODN	PODN	grey	grey	0.0513836	0.0803108	-0.130504
SCP2	SCP2	grey	grey	0.0578812	0.0671163	-0.0288608
ECHDC2	ECHDC2	grey	grey	0.0480013	0.0527505	0.00959422
ZYG11B	ZYG11B	grey	grey	0.161112	0.182789	-0.0498825
TUT4	TUT4	Astro-M1	turquoise	0.220099	0.214209	-0.129826
PRPF38A	PRPF38A	grey	grey	0.0803114	0.0939149	-0.0460365
CC2D1B	CC2D1B	grey	grey	0.0519318	0.0657279	-0.0174643
ZFYVE9	ZFYVE9	Astro-M1	turquoise	0.174858	0.192831	-0.0779311
TXNDC12	TXNDC12	grey	grey	0.0893024	0.0830506	-0.0139883
RAB3B	RAB3B	grey	grey	0.00596283	0.0358509	-0.0344205
NRDC	NRDC	Astro-M1	turquoise	0.210573	0.217056	-0.127481
OSBPL9	OSBPL9	Astro-M1	turquoise	0.179544	0.178734	-0.0125874
EPS15	EPS15	Astro-M2	blue	0.103523	0.0988035	0.263514
RNF11	RNF11	grey	grey	0.0893662	0.0967218	-0.0304294
FAF1	FAF1	Astro-M1	turquoise	0.20061	0.210684	0.0153243
ELAVL4	ELAVL4	Astro-M1	turquoise	0.0686311	0.165014	-0.115837
AGBL4	AGBL4	Astro-M1	turquoise	0.0618708	0.166964	-0.0837144
SPATA6	SPATA6	grey	grey	0.134287	0.125708	-0.0315929
TRABD2B	TRABD2B	grey	grey	0.324857	0.358768	-0.456325
CMPK1	CMPK1	grey	grey	0.10282	0.120677	-0.0639131
CYP4X1	CYP4X1	Astro-M1	turquoise	-0.0106476	0.056746	-0.112206
EFCAB14	EFCAB14	grey	grey	0.114264	0.117679	-0.0103793
ATPAF1	ATPAF1	grey	grey	0.0626795	0.0826915	0.00139409
[truncated: 6,992 more rows]

## Sheet: Microglia-modules
	gene_name	module	color	kME_Micro-M1	kME_Micro-M2	kME_grey	kME_Micro-M3	kME_Micro-M4	kME_Micro-M5	kME_Micro-M6	kME_Micro-M7
XKR4	XKR4	Micro-M1	turquoise	0.003328	0.154602	0.129724	0.105445	0.0419003	0.0999919	-0.194228	0.0415299
MRPL15	MRPL15	grey	grey	0.0688342	0.0129109	0.0199039	0.00727901	0.000451384	0.0268958	-0.0615673	0.00824351
LYPLA1	LYPLA1	grey	grey	0.0140261	-0.0414854	0.0882489	-0.00259118	0.00280114	-0.0110262	0.0616194	-0.00186782
TCEA1	TCEA1	grey	grey	0.0527875	-0.000600332	0.0961417	0.0146597	-0.0541738	0.0254344	0.0179832	0.0378762
RGS20	RGS20	grey	grey	0.224723	0.0686738	-0.0642025	0.0717819	-0.0787752	-0.0216869	-0.197036	-0.00281935
ATP6V1H	ATP6V1H	grey	grey	0.0967585	0.0122731	0.0853501	0.0985783	-0.00673442	0.0477485	-0.0123728	0.0672864
RB1CC1	RB1CC1	grey	grey	0.0769245	0.0354373	0.162879	0.0243308	0.00563803	0.0222425	0.0236438	0.0757134
ST18	ST18	grey	grey	0.0540387	-0.0014117	0.0520648	0.0469292	0.00701096	0.01739	0.00084504	0.0368712
PCMTD1	PCMTD1	grey	grey	0.0764964	0.048519	0.0992595	0.0467579	-0.0141217	0.0319534	0.0296208	0.01076
SNTG1	SNTG1	Micro-M1	turquoise	0.0344022	0.17831	0.113226	0.0788428	0.0303967	0.0994535	-0.218163	0.0402455
ADHFE1	ADHFE1	grey	grey	0.0714386	-0.00905785	-0.0160641	0.0335787	0.00541316	0.0182618	-0.04577	0.00512746
VXN	VXN	grey	grey	0.0920005	0.0361204	0.0977341	0.0596353	0.0470314	0.0772796	0.0184335	0.073594
VCPIP1	VCPIP1	grey	grey	0.0395076	0.00835596	0.0965471	-0.00470133	-0.0165323	0.0220152	0.0679514	0.00481503
C8orf44-SGK3	C8orf44-SGK3	grey	grey	0.0269237	-0.025553	0.125304	-0.0339019	0.0540948	0.0370895	0.091055	-0.015651
MCMDC2	MCMDC2	grey	grey	0.0330081	0.0178838	0.0200471	0.0418128	-0.00792832	0.0439034	-0.0405659	-0.00782013
COPS5	COPS5	grey	grey	0.026227	0.00584145	0.0691211	-0.0157787	0.0692142	0.0110497	0.029334	-0.0085931
CSPP1	CSPP1	Micro-M1	turquoise	0.0665237	0.0626468	0.112077	0.0189075	-0.024518	0.0291143	-0.0338996	0.0582596
ARFGEF1	ARFGEF1	grey	grey	0.0509782	0.0138453	0.166477	0.0338913	-0.00250639	0.0434821	0.0296992	0.0147646
PREX2	PREX2	Micro-M3	green	0.222719	0.145082	-0.0486077	0.110063	-0.0855916	0.0366429	-0.224082	0.0491748
C8orf34	C8orf34	Micro-M1	turquoise	0.0352128	0.169432	0.0772776	0.087488	0.0222143	0.111346	-0.184724	0.0427407
SULF1	SULF1	Micro-M4	blue	0.0816071	0.102707	0.0596884	0.0148094	0.0233897	0.0408397	-0.0177656	0.0571636
NCOA2	NCOA2	grey	grey	0.047205	0.0113744	0.0994004	-0.00426815	0.0316642	0.0354207	0.0237547	0.0287415
TRAM1	TRAM1	grey	grey	-0.0315394	0.00623565	2.4982574074444e-05	0.0204192	-0.0405415	-0.0302817	0.0232049	-0.0263502
LACTB2	LACTB2	grey	grey	0.0100464	-0.0169134	0.0570758	0.0215177	-0.022045	0.0320193	0.0758267	0.0203293
EYA1	EYA1	grey	grey	0.0997563	0.120209	0.0164209	0.0671633	0.00464361	0.00107083	-0.111335	0.0508315
KCNB2	KCNB2	Micro-M1	turquoise	0.00804447	0.155767	0.0982439	0.063953	0.0453861	0.118545	-0.244901	0.0221271
TERF1	TERF1	grey	grey	0.00325059	-0.0406567	0.060814	-0.0339873	0.0286261	-0.0505018	0.011657	0.0444263
C8orf89	C8orf89	grey	grey	0.055196	0.0228881	0.000894467	0.0887614	-0.0247069	0.0322895	-0.0686049	0.0472833
RPL7	RPL7	grey	grey	0.0530778	-0.0183172	-0.00262043	0.0475088	-0.0325013	0.0540309	-0.0189743	0.00231701
RDH10	RDH10	grey	grey	0.0220225	-0.00844933	0.0666254	-0.00303884	0.0415159	0.0310408	-0.0209439	0.00819151
STAU2	STAU2	grey	grey	0.0416427	0.0845391	0.121869	0.0548857	0.00906131	0.0836407	-0.0802381	0.0228211
UBE2W	UBE2W	grey	grey	0.0539111	0.0217173	0.0816653	0.0248171	-0.0503015	0.0257092	-0.0245217	0.0352775
ELOC	ELOC	grey	grey	0.0613022	0.0441551	0.0879103	0.0523474	0.0231014	0.0781873	0.0341387	0.0428782
TMEM70	TMEM70	grey	grey	0.0381179	-0.00524457	0.0577563	0.0407236	0.0204924	0.0183364	0.0340313	-0.0365939
JPH1	JPH1	Micro-M4	blue	-0.0057369	0.128574	0.124552	0.05693	0.0195695	0.0871878	-0.107625	0.010193
GDAP1	GDAP1	Micro-M1	turquoise	-0.0108808	0.0144881	0.0378339	0.00641277	0.0109637	0.0221669	-0.0849292	0.0645928
CRISPLD1	CRISPLD1	Micro-M4	blue	0.0165392	0.0929572	0.00978662	0.0272709	0.0521137	-0.0170814	-0.0203523	0.0440013
PAQR8	PAQR8	grey	grey	0.148366	0.0606929	-0.0522178	0.061527	-0.031058	0.0164027	-0.124065	-0.015891
KCNQ5	KCNQ5	Micro-M1	turquoise	0.0984725	0.0923406	0.099909	0.106373	-0.0164768	0.133741	-0.22095	0.0097121
RIMS1	RIMS1	Micro-M1	turquoise	-0.00313112	0.210875	0.094244	0.0727344	0.0330105	0.109429	-0.217378	0.051304
OGFRL1	OGFRL1	grey	grey	0.00334897	0.0150541	0.039262	0.028924	0.0304622	0.00920631	0.0524233	-0.07809
B3GAT2	B3GAT2	grey	grey	0.0499829	0.0300991	0.0123352	0.0534022	0.0451767	0.0508876	-0.0788987	0.0158637
SMAP1	SMAP1	Micro-M1	turquoise	0.0821125	-0.00721632	0.0777005	0.0170958	-0.023516	0.0186687	0.0721716	0.0275124
FAM135A	FAM135A	grey	grey	0.056332	0.0584791	0.114417	0.0255308	0.0267368	0.0318677	0.0516142	0.051212
COL19A1	COL19A1	Micro-M2	black	0.0223432	0.0115974	0.0403669	0.0985462	-0.0228303	0.052279	-0.0252927	-0.0181877
LMBRD1	LMBRD1	grey	grey	0.0585703	0.0369959	0.0765263	0.0443627	-0.01318	0.0144226	-0.0379343	0.0375005
ADGRB3	ADGRB3	Micro-M1	turquoise	0.12586	0.194527	0.0554982	0.0914675	-0.00246384	0.0677554	-0.291022	0.0255517
PHF3	PHF3	grey	grey	0.103526	0.0840819	0.144357	0.0279077	0.0163359	0.0296043	0.0714005	0.0678291
KHDRBS2	KHDRBS2	Micro-M1	turquoise	0.0118737	0.170053	0.118534	0.0677083	0.0434435	0.077476	-0.209295	0.0508806
PRIM2	PRIM2	grey	grey	-0.0385	0.0347552	0.0590329	-0.0191133	0.0258902	0.00983508	0.0441599	-0.0625339
RAB23	RAB23	grey	grey	-0.0227074	-0.00880794	-0.00876284	-0.0285229	-0.033389	-0.0171076	-0.00379284	-0.0539112
BAG2	BAG2	grey	grey	0.0360367	0.0472604	0.00949641	0.0633721	-0.023578	0.0347988	-0.0210905	0.054438
ZNF451	ZNF451	grey	grey	-0.0234027	0.0437126	0.0514801	-0.0309536	0.0116423	-0.0248824	0.0338685	-0.0399639
BEND6	BEND6	grey	grey	-0.0139421	0.0107427	0.0689942	0.0298621	0.0137388	0.0107651	-0.0384933	0.0369749
DST	DST	grey	grey	-0.00310093	-0.0309733	0.200914	-0.0138067	0.0670651	0.023012	0.319104	0.0395497
ARHGEF4	ARHGEF4	grey	grey	0.170597	0.0594824	-0.0495066	0.0844149	-0.0172019	0.0130425	-0.155967	0.0101101
FAM168B	FAM168B	grey	grey	0.0651897	0.0619128	0.110985	0.0320291	0.110996	0.0153491	0.0274783	0.00712185
PLEKHB2	PLEKHB2	grey	grey	0.026985	0.0151893	0.0649412	0.0359927	-0.0131234	0.0507323	-0.0313505	0.0319066
HS6ST1	HS6ST1	grey	grey	0.0132521	0.0405775	0.0847523	-0.0179188	0.0608984	-0.00658845	0.0637937	0.0322829
UGGT1	UGGT1	grey	grey	0.0229493	-0.0241576	0.114027	0.00606457	0.0092784	0.0357807	0.0677574	0.0332304
KANSL3	KANSL3	grey	grey	0.0674003	-0.0138442	0.0880544	0.0269527	-0.00551218	0.0285082	-0.0122911	0.00836137
LMAN2L	LMAN2L	grey	grey	0.00590884	0.0813222	0.0215792	0.000406137	-0.0210461	-0.020588	-0.00592314	0.0306431
CNNM4	CNNM4	grey	grey	0.0347242	-0.0253968	0.0514027	-0.00311455	0.0390605	-0.0101597	0.035447	0.0383177
CNNM3	CNNM3	grey	grey	0.0226269	0.0746523	-0.0314246	0.0382502	0.0111291	0.0121236	-0.0556731	0.0143616
ANKRD39	ANKRD39	grey	grey	0.0223071	-0.0333522	0.0462153	-0.0107909	0.00139544	0.00465674	-0.0423896	0.0237763
COX5B	COX5B	grey	grey	-0.00271614	-0.00334209	0.026768	0.0100894	0.0381603	0.0358065	-0.0480434	0.0715802
ACTR1B	ACTR1B	grey	grey	0.104518	0.07013	0.0784255	0.0596474	0.0425555	0.0768275	-0.0715381	0.00314039
TMEM131	TMEM131	grey	grey	0.0672857	0.00216839	0.111427	0.0101197	0.0457295	-0.00466267	0.0824553	0.00967027
INPP4A	INPP4A	grey	grey	0.0596862	0.0804107	0.153202	0.0345015	0.0113546	0.0891432	-0.0586124	0.0729117
UNC50	UNC50	grey	grey	0.0123454	0.00239445	0.0524025	-0.0129094	0.00136006	-0.0242347	0.049327	0.00471476
MGAT4A	MGAT4A	Micro-M6	brown	-0.0564098	-0.0628001	0.115357	-0.072374	0.0519686	-0.0786174	0.328157	0.0520826
TSGA10	TSGA10	grey	grey	0.0314911	0.032405	0.0774515	0.00249417	0.0138944	-0.00668403	0.0416036	0.024302
MITD1	MITD1	grey	grey	0.00143717	-0.0344836	0.00966526	0.0284621	0.000849397	0.00413145	-0.0319505	0.0402997
MRPL30	MRPL30	grey	grey	0.00130953	-0.0179253	0.0121521	0.00859577	0.0379316	0.00689852	-0.00234813	0.0466794
TXNDC9	TXNDC9	grey	grey	-0.0270116	0.0339597	0.0127953	-0.0194955	0.0289866	-0.0201248	0.0315261	0.0512339
EIF5B	EIF5B	grey	grey	0.0612761	0.0205271	0.108889	0.000184841	0.0474171	0.0302734	0.0271375	0.0534164
REV1	REV1	Micro-M1	turquoise	0.0282612	0.104725	0.0638157	0.0268577	0.00782534	0.00401471	-0.00716104	-0.000892361
AFF3	AFF3	Micro-M1	turquoise	0.0841555	0.206686	0.200422	0.0949558	0.0560275	0.11828	-0.268424	0.113402
LONRF2	LONRF2	Micro-M1	turquoise	-0.0533349	0.0759297	0.0173722	0.0104345	-0.000630045	-0.00892066	-0.0441318	-0.0302217
CHST10	CHST10	grey	grey	0.0146876	-0.000797059	0.0529782	-0.0345497	-0.0273972	-0.0203198	-0.0495608	0.0632802
NPAS2	NPAS2	Micro-M1	turquoise	0.0756077	0.132784	0.0439594	0.0902879	0.014239	0.0877257	-0.16009	0.051583
RPL31	RPL31	grey	grey	0.00464187	0.027149	0.00403775	0.00203171	0.0566586	0.0353908	-0.0508909	-0.019626
TBC1D8	TBC1D8	grey	grey	0.107649	0.0180721	0.162646	0.0668893	-0.00754323	0.0494532	0.00466436	0.046112
CNOT11	CNOT11	grey	grey	0.0695776	0.0211964	0.0906032	0.00115267	0.0499715	-0.0199309	-0.019725	0.0162652
RNF149	RNF149	grey	grey	0.0840602	-0.00988537	0.0669271	0.0601896	0.0172179	0.0901378	-0.0151274	-0.00958942
CREG2	CREG2	grey	grey	-0.0079201	0.0461196	0.053516	0.0286819	-0.0145531	0.0378499	0.00195741	0.0150711
MAP4K4	MAP4K4	grey	grey	-0.0173172	-0.00539221	0.118564	-0.0553393	0.0268572	-0.0473437	0.191219	0.000396313
SLC9A2	SLC9A2	grey	grey	0.0781726	0.0447782	0.024132	0.0104019	0.00200224	0.0741934	-0.0766376	0.0273808
PANTR1	PANTR1	Micro-M4	blue	0.0472612	0.0613178	0.0614065	0.0492277	-0.038799	0.0636271	-0.150435	0.110253
POU3F3	POU3F3	grey	grey	0.0290017	0.0363312	0.00321345	-0.00202557	-0.0386517	0.0103014	-0.0939862	0.0149942
MRPS9	MRPS9	grey	grey	0.0274292	0.0538257	0.0617757	0.027199	0.0228205	0.0156643	-0.059196	0.0157536
GPR45	GPR45	Micro-M1	turquoise	0.0129042	0.117616	0.0807573	0.0210039	0.0519727	0.0399055	-0.117657	0.0158694
TGFBRAP1	TGFBRAP1	grey	grey	0.0269612	0.0233491	0.00326522	-0.0132603	0.0405606	1.28301057767459e-05	-0.0270425	-0.0111964
C2orf49	C2orf49	grey	grey	-0.0269471	-0.00576285	0.0217427	-0.00963276	0.0177048	0.0244444	0.015477	0.00693159
FHL2	FHL2	grey	grey	0.00365794	0.0614018	0.0565456	0.0379896	0.00502998	0.0538109	-0.104016	-0.00476964
NCK2	NCK2	Micro-M1	turquoise	0.0550104	0.101915	0.0486044	0.0554421	0.00906845	0.0136935	-0.153974	0.0380652
UXS1	UXS1	grey	grey	0.0256534	0.0503538	0.0443861	0.0372137	0.0721606	0.0222688	-0.011924	0.010411
TPP2	TPP2	grey	grey	0.104035	-0.0132205	0.0896444	0.052587	0.0427941	0.038491	0.0398554	0.0610386
POGLUT2	POGLUT2	grey	grey	0.095117	0.0425136	0.0389986	0.0153747	0.0399209	0.0453007	-0.0517965	0.0041052
BIVM	BIVM	grey	grey	0.109003	0.0783424	0.0603576	0.0305318	0.0344437	-0.0618492	-0.012373	0.0880156
ERCC5	ERCC5	grey	grey	0.00191915	-0.00484962	-0.0327216	-0.0021093	-0.00208616	-0.00856548	0.0230709	-0.0159883
GULP1	GULP1	grey	grey	0.136273	0.0809954	-0.0220385	0.0541537	-0.0107702	0.0618466	-0.114131	-0.00203167
COL5A2	COL5A2	grey	grey	0.0557384	0.00549261	0.0713604	0.0416591	-0.03936	0.0683973	-0.0170146	0.02579
WDR75	WDR75	grey	grey	0.0190622	0.0412524	0.0882122	0.00838014	0.0593316	0.0336982	-0.0162348	0.0236109
SLC39A10	SLC39A10	grey	grey	0.0866834	0.0778219	0.0973606	0.0667139	0.0073432	0.0623938	0.00560209	0.0555324
TMEFF2	TMEFF2	Micro-M1	turquoise	0.0428606	0.178914	0.139851	0.129005	0.0560984	0.129223	-0.20468	0.0556528
NABP1	NABP1	grey	grey	0.00911734	-0.0225426	0.0547959	-0.0230127	-0.0167079	0.0167484	-0.000845824	0.0256065
MYO1B	MYO1B	grey	grey	0.058958	0.00201541	0.101603	0.00271383	0.000359836	-0.0185176	0.151183	0.0143608
STAT1	STAT1	grey	grey	0.110969	0.0162111	0.117858	0.0652691	0.0303477	0.079735	-0.0491744	0.0682012
GLS	GLS	Micro-M1	turquoise	0.114206	0.0406137	0.163558	0.0180784	0.00263289	0.0358531	-0.0250682	0.062259
NAB1	NAB1	grey	grey	0.0423099	0.0244505	0.0297984	0.0193294	-0.00678326	0.0281997	-0.00376996	0.0150742
NEMP2	NEMP2	grey	grey	0.0782013	-0.0832882	0.0576205	-0.0251107	0.0539503	-0.0322557	0.0284744	0.0289436
MFSD6	MFSD6	Micro-M1	turquoise	-0.00922291	0.00835467	0.0343307	0.0240235	0.00129421	0.0283556	-0.129113	0.0730662
INPP1	INPP1	Micro-M4	blue	0.0526064	0.0512901	0.00229003	0.0545815	-0.0233609	0.0332891	-0.0771412	-0.00716749
HIBCH	HIBCH	grey	grey	0.0219368	0.0193361	0.0461643	0.0239681	0.000782212	0.0650685	-0.0033796	-0.000750232
C2orf88	C2orf88	grey	grey	0.0119718	0.00844469	-0.0127337	0.0562675	-0.00265147	0.0330949	-0.0513878	-0.00576743
PMS1	PMS1	grey	grey	0.0676344	0.0481732	0.119892	-0.0094103	0.0573915	0.0226848	0.0110524	0.0161496
OSGEPL1	OSGEPL1	grey	grey	0.0361702	0.0226063	0.0591338	0.00645552	0.045685	0.0347267	-0.0358904	0.019296
HECW2	HECW2	Micro-M1	turquoise	0.0502637	0.140295	0.112225	0.0543685	0.00872125	0.0833018	-0.177976	0.0264423
GTF3C3	GTF3C3	grey	grey	0.0265103	0.0852572	0.0714356	0.0359312	0.0599873	0.0369095	0.00344563	0.0513712
PGAP1	PGAP1	grey	grey	0.0609925	0.0709653	0.14072	0.0417921	0.0724191	0.0685253	-0.122864	0.0713876
ANKRD44	ANKRD44	Micro-M6	brown	0.00827318	-0.059369	0.122121	-0.0314576	0.0199588	-0.0415799	0.232859	0.0492597
SF3B1	SF3B1	grey	grey	0.015447	0.00208528	0.146695	-0.0294788	0.0451849	-0.00991853	0.0762943	0.0269338
COQ10B	COQ10B	grey	grey	0.00135823	0.0268198	0.0233905	0.0359749	-0.0418887	0.0242982	-0.0062338	0.0119505
HSPD1	HSPD1	grey	grey	0.0125798	0.0336605	0.0259157	0.034726	-0.0278972	0.00491416	-0.00746802	-0.0347611
MOB4	MOB4	grey	grey	0.0146787	0.0672978	0.0969275	-0.00772863	-0.0207682	0.0181752	0.0318777	0.029266
RFTN2	RFTN2	grey	grey	0.118618	0.0139604	-0.0159837	0.0522839	0.0271593	-0.00932194	-0.127494	0.0373888
MARS2	MARS2	grey	grey	-0.0133474	0.00874789	0.0195575	-0.00868941	-0.0486545	0.0346652	0.000542614	-0.0331402
PLCL1	PLCL1	Micro-M6	brown	-0.061897	-0.0986297	0.112659	-0.170649	-0.00424954	-0.184968	0.432345	0.00828505
SATB2	SATB2	Micro-M1	turquoise	0.0491118	0.111547	0.0398906	0.0657584	0.0144095	0.0529255	-0.0298128	0.0189981
TYW5	TYW5	grey	grey	-0.0300651	-0.00426169	0.0749347	-0.0196513	0.030487	-0.00933038	-0.0178303	0.0327024
MAIP1	MAIP1	grey	grey	0.0455654	0.00380015	0.0573016	0.0205284	0.0817569	0.0192307	-0.00482595	0.0613342
SPATS2L	SPATS2L	Micro-M1	turquoise	0.085414	0.0851806	0.0428459	0.0644166	0.0315605	0.0579424	-0.133782	-0.036906
KCTD18	KCTD18	grey	grey	0.0683641	0.0495838	0.0701672	0.0635608	0.00478737	0.071652	-0.048696	0.0666227
AOX1	AOX1	grey	grey	0.0894227	-0.00982134	-0.0452306	0.0276859	-0.0897934	0.01589	-0.077562	-0.0597819
BZW1	BZW1	grey	grey	-0.0113289	-0.00477998	0.0743676	-0.0545659	0.0211888	-0.0576302	0.059329	0.0208053
CLK1	CLK1	grey	grey	0.0998458	0.0205543	0.106739	0.0439999	0.0435618	0.0285299	-0.000169318	0.0664154
PPIL3	PPIL3	grey	grey	0.0221319	-0.0143066	-0.00748657	0.0355545	-0.0160038	0.0336809	0.00374138	-0.0179322
NIF3L1	NIF3L1	grey	grey	0.0556915	-0.000404711	0.104396	0.0376436	-0.00956085	0.0352335	0.0306539	0.0219499
ORC2	ORC2	grey	grey	-0.0133965	0.00884235	0.0535765	0.0261519	-0.017629	0.0231303	-0.00878961	-0.0330972
NDUFB3	NDUFB3	grey	grey	0.0110955	-0.039581	0.0236551	0.00984539	-0.0214137	0.0211641	-0.0244957	0.0178153
CFLAR	CFLAR	Micro-M6	brown	0.0375317	-0.0173045	0.0576497	0.00135112	0.00881915	-0.0140341	0.17539	0.0342402
TRAK2	TRAK2	grey	grey	0.0360884	0.00424217	0.0498404	-0.0127672	0.0168937	0.00616314	0.00681557	0.0327959
STRADB	STRADB	grey	grey	0.0405468	0.0723855	0.0211872	0.0300072	0.0627283	0.0172085	-0.0151802	0.0501167
TMEM237	TMEM237	grey	grey	0.00573157	0.0239571	-0.0159732	0.0524674	0.0644662	0.0578494	-0.11251	0.0114755
MPP4	MPP4	grey	grey	0.00176803	0.0187812	0.0324271	0.0279808	-0.00540345	0.026009	-0.0171395	-0.00230536
ALS2	ALS2	Micro-M5	red	0.0370516	0.0452541	0.0755448	0.0286877	0.00128093	0.0945099	-0.0702015	0.0120252
KIAA2012	KIAA2012	Micro-M3	green	0.102857	0.0858401	-0.0531853	0.0517015	0.0326777	-0.0622801	-0.118461	0.0219337
SUMO1	SUMO1	grey	grey	0.0382395	0.0222099	0.0926399	-0.00831104	0.106296	0.00238518	0.0677704	0.0310881
NOP58	NOP58	grey	grey	0.0275229	-0.0114	0.0866816	0.0386282	-0.00314277	0.0311411	-0.0153968	0.0192544
BMPR2	BMPR2	grey	grey	0.00142856	-0.010477	0.129555	-0.0616225	0.0473607	-0.0231215	0.0866438	0.0735683
FAM117B	FAM117B	grey	grey	-0.0121441	-0.0318465	0.100865	-0.0312387	0.0720304	-0.0146796	0.105528	-0.00166973
ICA1L	ICA1L	Micro-M4	blue	0.0346894	0.103666	0.102649	0.0654986	-0.0310859	0.0756155	-0.13888	0.0278539
WDR12	WDR12	grey	grey	0.0593286	0.0167029	0.0808044	0.0187084	-0.00387129	0.0528464	-0.0255299	0.0197204
CARF	CARF	grey	grey	-0.053152	0.00507275	-0.0243283	-0.0276068	0.00408598	0.0103274	-0.0419016	-0.0133566
NBEAL1	NBEAL1	grey	grey	0.119379	0.0220171	0.156491	0.029352	0.0501178	0.0163955	-0.014682	-0.0166712
CYP20A1	CYP20A1	grey	grey	-0.0132463	0.00820071	0.0649252	-0.00964421	0.0189789	-0.00323411	-0.00508158	0.00491492
ABI2	ABI2	Micro-M1	turquoise	0.0303173	0.100992	0.0704367	0.0171104	-0.0464149	0.0119982	-0.050109	0.0364635
RAPH1	RAPH1	grey	grey	0.0411737	0.0330261	0.108277	0.0231166	0.036067	0.0464974	-0.170753	-0.0140648
PARD3B	PARD3B	grey	grey	-0.0188487	0.016673	0.14133	-0.12384	0.0331871	-0.123473	0.208206	0.0788924
NRP2	NRP2	grey	grey	0.0717112	0.0225653	0.0915715	-0.00750547	0.033405	0.0337955	-0.0553902	0.0421849
INO80D	INO80D	grey	grey	0.0227381	0.00511891	0.113127	-0.00840052	0.00103618	-0.0182797	0.0378896	0.00131607
NDUFS1	NDUFS1	grey	grey	0.0625007	0.0047015	0.0989312	0.017154	-0.00702476	0.0380825	-0.0200823	0.00155877
EEF1B2	EEF1B2	grey	grey	0.0541797	-0.0145206	0.0492048	0.0162487	-0.00358427	0.022296	-0.061836	0.0180214
ZDBF2	ZDBF2	Micro-M7	yellow	-0.00279655	0.101682	0.10452	-0.0166571	0.00721606	0.0647794	-0.0921564	0.0447096
ADAM23	ADAM23	Micro-M1	turquoise	0.0380948	0.102728	0.0675167	0.0746674	-0.00853491	0.0971481	-0.170012	-0.0163708
FASTKD2	FASTKD2	grey	grey	0.025629	-0.0451568	0.00210277	0.00220224	-0.0104185	0.038189	-0.0506022	-0.00153844
KLF7	KLF7	grey	grey	0.0693859	0.0623081	0.139441	0.0262626	0.040784	0.0361112	0.00912028	0.0398731
CREB1	CREB1	grey	grey	-0.0395724	-0.0427118	0.0950401	-0.0675794	-0.0159543	-0.0948483	0.0865281	0.0385543
CCNYL1	CCNYL1	grey	grey	0.0364812	0.080356	0.0457649	0.0370993	-0.00323623	0.0610347	-0.0292074	0.00135316
PLEKHM3	PLEKHM3	grey	grey	0.169364	0.0488449	0.143448	0.0749597	0.0667379	0.0542928	0.00456339	0.0536959
C2orf80	C2orf80	grey	grey	0.00362552	0.0443712	0.0421759	0.121783	-0.0110803	0.053334	-0.0694545	-0.00470487
IDH1	IDH1	grey	grey	0.0382731	0.0180354	0.0103689	0.021283	-0.0466584	0.0145137	-0.0160896	-9.48233e-05
PIKFYVE	PIKFYVE	grey	grey	0.0942461	0.0264145	0.155047	0.0489065	0.0810547	0.0176356	-0.0430261	0.0293269
MAP2	MAP2	Micro-M1	turquoise	0.0731123	0.219351	0.133661	0.0778253	0.072421	0.10067	-0.277973	0.0543022
UNC80	UNC80	Micro-M1	turquoise	0.0254811	0.158613	0.112404	0.108155	-0.000377501	0.106081	-0.195762	0.0431474
RPE	RPE	grey	grey	-0.00909607	0.0215004	0.0508264	-0.0114922	0.0320571	0.0143211	0.0133152	-0.0251575
KANSL1L	KANSL1L	grey	grey	0.009056	0.00523533	0.101399	-0.0349909	0.0292758	-0.0238915	0.0875511	0.015449
LANCL1	LANCL1	grey	grey	0.0320182	0.0265161	0.0246164	0.0566555	-0.00213306	0.0285778	-0.059419	0.044135
ERBB4	ERBB4	Micro-M2	black	0.0126739	0.256615	0.0292077	0.0519907	-0.0064655	0.026536	-0.141904	0.0738384
IKZF2	IKZF2	grey	grey	0.0349304	0.00825914	0.0393053	0.00601482	0.0221256	-0.0104696	-0.000716152	0.0422351
VWC2L	VWC2L	Micro-M5	red	0.0499413	0.0135021	0.0588033	0.0508208	0.0111996	0.0715721	-0.0630973	0.0541895
ATIC	ATIC	grey	grey	0.0242491	0.04168	0.0659561	0.0142778	0.00462054	0.0106278	-0.00671899	0.00852535
FN1	FN1	grey	grey	0.0756286	0.0554049	0.0181338	0.0246296	-0.000822256	0.0402341	-0.076878	0.0526316
PECR	PECR	grey	grey	-0.00965576	-0.024837	0.0390559	-0.019115	-5.15743e-05	0.00691209	0.0364144	0.0366471
TMEM169	TMEM169	grey	grey	0.0147573	0.0587217	0.0280071	0.0345163	-0.0270651	0.0433858	-0.0228914	-0.0243166
XRCC5	XRCC5	grey	grey	0.0529834	0.0201103	0.110391	0.002218	0.036661	-0.00670519	0.0495339	0.0340557
SMARCAL1	SMARCAL1	grey	grey	0.0143989	-0.034815	0.0542232	-0.0469011	-0.0202478	-0.000655379	0.0227665	-0.0105904
RPL37A	RPL37A	grey	grey	0.0875471	0.0158202	0.00844283	0.0810258	0.0177127	0.0868885	-0.125105	0.0123178
IGFBP5	IGFBP5	grey	grey	0.122255	0.0829228	-0.00433267	0.0348274	0.0372415	-0.0185424	-0.0986339	-0.00408135
ARPC2	ARPC2	grey	grey	0.0115872	-0.0330335	0.0502969	-0.0228699	-0.0109865	0.0126946	0.00890074	-0.0217178
AAMP	AAMP	grey	grey	0.0381582	0.111742	0.086844	0.0506877	0.0452895	0.0340745	0.00832644	0.0157471
PNKD	PNKD	grey	grey	-0.014926	0.0284205	-0.045847	-0.0235837	0.00745389	0.00634491	-0.00888761	-0.00203069
USP37	USP37	grey	grey	0.0180834	-0.00948382	0.103256	0.0351088	0.0135774	0.0229907	0.0624688	0.0298362
CNOT9	CNOT9	grey	grey	0.0237023	0.015982	0.0627618	-0.0266707	0.0177952	-0.0305935	0.00255247	0.0313614
ZNF142	ZNF142	grey	grey	0.0021391	-0.0341676	0.0153106	-0.00883869	-0.0206481	-0.0113462	-0.0430236	0.0232548
BCS1L	BCS1L	grey	grey	0.0375975	0.0203331	0.0468019	0.0351688	0.112441	0.0388154	-0.00419027	-0.00797058
RNF25	RNF25	Micro-M1	turquoise	0.0462651	0.0338983	0.0319555	0.0524738	0.0202663	0.0174975	-0.0258848	0.0109194
TTLL4	TTLL4	grey	grey	-0.026575	-0.00825956	0.0315457	-0.00236389	-0.0333079	-0.0141679	-0.0276112	0.021859
CFAP65	CFAP65	Micro-M3	green	0.0738681	0.0719771	-0.00759398	0.0804146	-0.00834822	-0.0535887	-0.0985387	0.0215638
CNPPD1	CNPPD1	grey	grey	-0.0161696	0.0261933	-0.00355098	0.0705	-0.00458478	-0.00143774	-0.0182791	-0.00489025
RETREG2	RETREG2	grey	grey	-0.00680541	0.0315855	-0.00164083	0.00103782	-0.00306328	-0.00778468	-0.00360899	-0.0171656
ZFAND2B	ZFAND2B	grey	grey	0.105338	-0.0139639	0.063659	0.0844991	0.0142218	0.06347	-0.0422917	0.0319202
ABCB6	ABCB6	grey	grey	0.0369244	0.0368861	-0.0202179	0.0307125	-0.0606244	0.0200312	-0.0521161	-0.0353526
ATG9A	ATG9A	Micro-M1	turquoise	0.00154276	0.0360316	0.0514805	0.0829808	-0.0081319	0.0527755	-0.0590675	-0.0239281
ANKZF1	ANKZF1	grey	grey	0.0818839	0.0819851	0.0753705	0.0730113	0.0184838	0.0407613	-0.0144986	0.0130291
GLB1L	GLB1L	grey	grey	0.0455983	0.0263207	0.0444984	0.0367558	0.0647733	0.03784	-0.0424872	0.0473559
STK16	STK16	grey	grey	-0.00331135	0.0464857	-0.0214206	-0.0208864	-0.00207639	-0.0206773	-0.0255283	0.0365527
TUBA4A	TUBA4A	grey	grey	0.0619437	0.0143079	0.0468138	0.0437932	-0.012735	0.045985	-0.106935	0.0664445
DNAJB2	DNAJB2	grey	grey	0.0192935	0.0548843	0.0204574	0.0212188	-0.00641626	0.0288393	-0.0326652	0.00769311
PTPRN	PTPRN	Micro-M1	turquoise	-0.00546707	0.123598	0.0852027	0.0904705	-0.024061	0.0761288	-0.149201	-0.013193
RESP18	RESP18	grey	grey	-0.0233306	0.00221797	-0.0210346	0.00613897	0.0331742	0.00449996	-0.0630079	-0.00917188
SPEG	SPEG	Micro-M1	turquoise	0.00799925	0.0843734	0.0595637	0.0245967	-0.0299963	0.0375681	-0.0393337	0.0782413
GMPPA	GMPPA	grey	grey	0.0645565	-0.0100769	0.0730558	0.0219782	0.0159502	0.00432423	-0.0397973	0.0459147
OBSL1	OBSL1	grey	grey	0.00234872	0.0578255	-0.00249921	-0.0167703	-0.00717818	0.0345514	-0.0542129	-0.00306253
TMEM198	TMEM198	grey	grey	0.0698026	0.0520371	-0.046938	0.0243518	-0.0398152	-0.0246971	-0.0610568	0.0102558
INHA	INHA	Micro-M1	turquoise	-0.0531403	0.0375768	-0.00225318	0.0116221	0.0114982	0.0235727	-0.0494812	0.0429409
STK11IP	STK11IP	grey	grey	0.0539889	0.00722471	0.0231447	-0.0395764	-0.00750118	0.0220419	-0.035872	0.0268399
SLC4A3	SLC4A3	Micro-M1	turquoise	0.00535776	0.0983566	0.0701843	0.0437522	0.0616178	0.0261005	-0.106928	0.0256434
EPHA4	EPHA4	Micro-M1	turquoise	0.0327962	0.0310729	0.0770265	0.0952547	-0.00769495	0.0595253	-0.138305	-0.00131072
SGPP2	SGPP2	grey	grey	0.0578398	-0.0152418	0.0262419	0.0373523	0.0778114	0.0343676	-0.0242984	0.0420357
FARSB	FARSB	grey	grey	0.0517009	0.0215754	0.0836251	-0.0104217	0.0138894	0.0098573	0.0102274	0.0149552
ACSL3	ACSL3	grey	grey	0.121824	0.091078	-0.100639	0.0596742	0.0124081	-0.0232975	-0.16536	0.0176292
AP1S3	AP1S3	Micro-M1	turquoise	0.087698	0.0163684	0.0156024	0.0142688	-0.0130023	0.0126307	-0.0935149	0.0517919
WDFY1	WDFY1	grey	grey	0.0566879	0.0581615	0.108947	0.0475637	0.0493572	0.00807528	0.0578828	0.0493284
SERPINE2	SERPINE2	grey	grey	0.123746	0.0450095	0.064775	0.0762131	0.0229658	0.0538864	0.0539991	0.0541542
CUL3	CUL3	grey	grey	0.0465413	0.0350857	0.0881938	0.00229027	-0.0193155	-0.026716	0.058438	0.027914
DOCK10	DOCK10	Micro-M6	brown	0.0119828	-0.0241397	0.166596	-0.0272993	0.0898415	-0.0425571	0.307053	0.0253161
NYAP2	NYAP2	Micro-M1	turquoise	-0.00365864	0.135903	0.0878245	0.0775472	-0.0136736	0.0340717	-0.116502	0.00133304
IRS1	IRS1	Micro-M1	turquoise	0.058081	0.0598033	0.0249788	0.0923842	0.0205999	-0.0105821	-0.117196	0.0272742
RHBDD1	RHBDD1	grey	grey	0.0196381	-0.0277086	0.0142643	-0.0171076	-0.0168111	-0.00524276	0.00436353	0.00975178
MFF	MFF	grey	grey	0.0163106	0.00277043	0.0101616	0.0355819	0.0202524	0.0431285	-0.064972	0.0106342
AGFG1	AGFG1	grey	grey	0.0891868	0.119434	0.0815301	0.0841686	-0.0143479	0.0772092	-0.10281	0.0635577
SPHKAP	SPHKAP	Micro-M1	turquoise	0.0269877	0.151392	0.0766294	0.0781496	0.0388191	0.0807945	-0.182122	0.0441387
PID1	PID1	grey	grey	0.0999092	0.0260802	0.168335	0.0536496	0.0531144	0.0959857	0.0120171	0.0525615
DNER	DNER	Micro-M1	turquoise	0.0519333	0.140383	0.173797	0.0663135	0.0832872	0.114719	-0.246412	0.071949
TRIP12	TRIP12	grey	grey	0.0561579	0.0211399	0.241265	-0.0354926	0.0321647	-0.0102789	0.0930713	0.0566662
FBXO36	FBXO36	grey	grey	0.0266085	-0.00683708	0.0670839	0.00718374	0.0196117	0.00575363	0.0423976	0.00837094
SLC16A14	SLC16A14	Micro-M7	yellow	0.00239548	0.0346299	-0.00254896	0.036254	-0.00732107	0.0352392	-0.0503002	-0.0031235
CAB39	CAB39	grey	grey	0.0386435	-0.00486301	0.11086	-0.0279815	-0.00287277	0.00204471	0.0658526	0.0130792
ITM2C	ITM2C	grey	grey	-0.00916258	0.0036344	-0.0316428	-0.00296633	-0.0274845	-0.0497031	-0.0642743	-0.010278
PSMD1	PSMD1	grey	grey	0.0940927	0.0615316	0.0785988	0.0537209	0.0886402	0.0503527	-0.0604435	0.0917392
HTR2B	HTR2B	grey	grey	0.0145017	0.0490813	0.0309479	0.02696	0.0801507	0.0450793	0.0100754	0.0105038
ARMC9	ARMC9	Micro-M4	blue	0.0621245	0.0654471	0.0929419	0.0586748	0.16107	0.0566752	-0.105198	0.053242
NCL	NCL	grey	grey	0.100159	0.0472163	0.133399	0.0400397	0.0999326	0.0183962	0.0346947	0.0367306
PTMA	PTMA	grey	grey	0.0314857	0.0628537	0.0776579	0.020633	-0.0128857	0.0190975	-0.0789124	0.0214225
PDE6D	PDE6D	grey	grey	0.0123032	0.0392447	0.0476169	0.0072811	-0.00306526	-0.0154901	0.00674196	0.0413403
COPS7B	COPS7B	grey	grey	0.0519256	0.0533125	0.00642406	0.0388483	0.0396566	0.0413899	-0.0220647	0.00340269
DIS3L2	DIS3L2	grey	grey	0.098922	0.00834975	0.125228	0.014044	-0.0017559	0.0109345	0.0498027	-0.00018485
EIF4E2	EIF4E2	grey	grey	0.0215468	-0.0039326	0.0346752	0.0166393	0.0104725	0.00892186	0.0185951	-0.0502422
GIGYF2	GIGYF2	grey	grey	0.0971294	0.0554377	0.192065	-0.00604508	0.0118692	0.00860545	0.0733782	0.101064
NGEF	NGEF	Micro-M1	turquoise	0.0401879	0.0202119	0.0263589	0.0412104	0.0219871	0.0376399	-0.0861891	0.0453742
ATG16L1	ATG16L1	grey	grey	0.0885149	0.00375146	0.112786	-0.0153638	0.0540663	0.0127336	0.0648361	0.0256487
DGKD	DGKD	grey	grey	0.108527	0.069587	0.145632	0.0580384	0.0471631	0.0950947	-0.00439757	0.035492
USP40	USP40	grey	grey	0.0712998	0.0364475	0.118571	0.0359565	0.026541	0.0337793	0.00048625	0.0142239
HJURP	HJURP	grey	grey	0.063199	0.0661336	0.0776126	0.00019391	0.0678182	0.00306437	-0.0225902	0.027177
SH3BP4	SH3BP4	Micro-M1	turquoise	0.0454007	0.0870152	0.0243677	0.0452323	-0.0501036	0.0283669	-0.106321	0.0213861
AGAP1	AGAP1	Micro-M7	yellow	0.0423836	0.0665201	0.143381	0.0228549	0.0584382	0.041754	-0.0635747	0.171723
COPS8	COPS8	grey	grey	0.0123746	-0.00387391	0.0675659	0.0181112	-0.0122401	0.035033	-0.0395465	-0.00238004
LRRFIP1	LRRFIP1	grey	grey	0.0373399	0.0174952	0.107928	0.0357689	0.00249294	0.0125433	0.00974814	0.0586868
RAMP1	RAMP1	grey	grey	0.0353284	0.0454888	0.00547258	0.00728812	0.00985955	0.00795839	0.00570951	0.0896136
UBE2F	UBE2F	grey	grey	0.020669	-0.027755	0.0479006	0.0172551	-0.016269	0.0278127	0.0353017	0.0372842
SCLY	SCLY	grey	grey	-0.0510077	-0.0333612	-0.0216495	-0.0422733	-0.0234293	-0.050697	0.00581758	-0.0251092
ILKAP	ILKAP	grey	grey	0.0586895	-0.0129906	0.0345246	0.0591643	0.0102201	0.0269286	-0.053274	-0.0377676
PER2	PER2	grey	grey	0.0134773	0.0313627	0.0491815	0.0916209	-0.0199063	0.0243425	-0.00394088	-0.0169861
TRAF3IP1	TRAF3IP1	grey	grey	0.0624253	0.0230002	0.0929221	0.0357035	0.0201062	0.0376233	0.0377612	0.00604539
HDAC4	HDAC4	Micro-M7	yellow	0.0681268	0.0966206	0.151973	0.041055	0.0764474	0.0574283	-0.0891121	0.0963259
NDUFA10	NDUFA10	grey	grey	0.0143656	0.0491075	-0.00034186	-0.00439841	-0.0606031	0.0150079	-0.0162599	0.00439844
GPC1	GPC1	Micro-M1	turquoise	0.00292419	0.0764448	0.0641995	-0.0544032	0.0268636	0.043017	-0.0920482	-0.00257521
RNPEPL1	RNPEPL1	grey	grey	0.0514691	0.00893552	0.0371864	0.0557296	0.00320915	0.0487305	0.00219043	0.0127601
CAPN10	CAPN10	grey	grey	0.0563962	0.0911366	0.0908384	0.0447849	0.0361037	0.0407666	-0.0287475	0.0262637
KIF1A	KIF1A	Micro-M1	turquoise	0.0136223	0.138798	0.12171	0.0173373	0.0413678	0.0802808	-0.147805	0.0115892
SNED1	SNED1	Micro-M3	green	0.152647	-0.00181574	-0.00699241	0.0444973	0.00277526	-0.0202255	-0.0745014	0.0965459
PPP1R7	PPP1R7	grey	grey	-0.0151903	0.0530726	0.023372	-0.0100729	-0.00802333	-0.0241251	0.00590505	-0.0168766
HDLBP	HDLBP	grey	grey	0.0969745	0.0235936	0.120298	0.0562557	0.0547858	0.0627504	0.0240055	0.0685055
FARP2	FARP2	grey	grey	0.0932991	0.0654232	0.0622823	0.0334988	0.0184506	0.0674587	-0.0772035	0.0596746
STK25	STK25	grey	grey	0.0109924	0.0612051	0.0343434	0.0444844	0.0182229	0.0163082	-0.0948638	0.039948
THAP4	THAP4	grey	grey	-0.00719134	0.000627173	0.0670167	-0.0475849	-0.00380133	-0.00958324	-0.00933152	-0.00578495
ATG4B	ATG4B	grey	grey	0.0527229	0.00143245	0.0774811	-0.00689908	0.0284843	0.0296777	0.0693379	0.0225642
DTYMK	DTYMK	grey	grey	0.0257491	-0.0234269	0.00711583	0.0456065	0.0696356	0.0468223	-0.0580549	-0.0245519
FAM174A	FAM174A	grey	grey	0.0592655	-0.0304569	0.012361	0.028369	0.0328109	0.0409892	-0.0129854	0.00180706
ST8SIA4	ST8SIA4	grey	grey	0.0846046	-0.0103102	0.123357	0.00084052	0.0468384	0.00821616	-0.0674186	0.0554711
SLCO4C1	SLCO4C1	Micro-M1	turquoise	0.00319461	0.0326235	-0.00149163	0.0965224	-0.00976338	0.046995	-0.0769215	-0.0041655
PPIP5K2	PPIP5K2	grey	grey	-0.0442485	0.0348945	0.0503761	-0.0132104	0.0130357	-0.0394677	0.0247813	0.0418701
GIN1	GIN1	grey	grey	0.0461052	-0.00665526	0.0595404	0.0117878	0.0108518	0.012664	-0.017739	0.0371686
PAM	PAM	Micro-M1	turquoise	0.085238	0.128547	0.173629	0.133522	0.0263352	0.0880945	-0.118836	0.0258733
CDH20	CDH20	Micro-M1	turquoise	0.0844965	0.0919736	0.00447299	0.110795	-0.0227791	0.0502021	-0.149772	0.026196
RNF152	RNF152	grey	grey	0.00872074	0.00491885	-0.0234409	0.0211356	-0.0260158	0.0221956	-0.0376345	0.0159479
PIGN	PIGN	grey	grey	0.0907781	-0.0549895	0.127896	0.00443599	-0.0219128	-0.0136592	0.0462363	0.0260859
RELCH	RELCH	grey	grey	0.0169159	0.0211461	0.105038	-0.0246777	0.070791	0.00885533	0.0253095	0.0767263
TNFRSF11A	TNFRSF11A	grey	grey	0.0664805	-0.00769438	0.115028	-0.0216055	-0.0115518	0.0167813	0.0656133	-0.023192
ZCCHC2	ZCCHC2	grey	grey	0.0640135	0.0379254	0.0942794	0.0233852	0.0506582	0.0542571	0.010633	-0.041968
PHLPP1	PHLPP1	Micro-M1	turquoise	0.0864277	0.0644094	0.144442	0.0419049	-0.0177895	0.0207809	-0.0570311	0.0338221
BCL2	BCL2	grey	grey	0.178431	0.0364043	0.091054	0.0756429	0.0186215	0.078221	-0.163389	0.0804476
KDSR	KDSR	grey	grey	0.020132	0.0443137	0.0403474	0.0151219	0.0206525	-0.0189003	0.0297783	0.03405
VPS4B	VPS4B	grey	grey	0.0425098	0.00662053	0.101288	-0.0215888	0.0105925	-0.0284004	0.00486355	0.00789307
CDH7	CDH7	Micro-M1	turquoise	0.0225832	0.0884682	0.00307098	0.0308833	0.0390061	0.0104539	-0.106573	0.00331622
CDH19	CDH19	grey	grey	0.15602	0.0273848	-0.0856518	0.0701772	-0.063936	-0.0137283	-0.111534	-0.0287454
DSEL	DSEL	grey	grey	-0.0173068	0.0467256	-0.0141966	-0.00213582	0.0534192	0.00326083	-0.085455	0.00739325
CNTNAP5	CNTNAP5	Micro-M1	turquoise	0.00806285	0.202976	0.109711	0.090479	0.0273453	0.0975092	-0.204265	0.000999135
TSN	TSN	grey	grey	0.0175588	0.0167955	0.0190426	0.00481525	0.0221517	0.00365913	0.0276104	-0.0111431
CLASP1	CLASP1	grey	grey	0.0497631	0.0307143	0.145036	0.00400613	0.0471051	-0.00578769	0.0128932	0.0556329
GLI2	GLI2	grey	grey	0.0616157	0.0429778	-0.0263283	0.031147	-0.023718	0.0327051	-0.0621181	0.0521431
RALB	RALB	grey	grey	0.0395351	-0.0221074	0.0570978	-0.0132077	0.00892659	-0.00693515	0.0343039	0.014341
EPB41L5	EPB41L5	Micro-M3	green	0.175282	0.00326916	-0.0401102	0.0566999	-0.0667818	-0.00979047	-0.110312	0.0807535
PTPN4	PTPN4	Micro-M1	turquoise	0.0911843	0.105416	0.115112	0.0678044	0.030836	0.0622606	-0.0756335	0.0505771
INSIG2	INSIG2	grey	grey	0.0139849	0.0142769	0.03948	-0.0215008	-0.00397611	0.00474574	0.040772	0.0630075
CCDC93	CCDC93	grey	grey	0.0206338	-0.0660946	0.0795359	0.002396	0.00559797	0.00834114	0.0919691	0.0724472
DDX18	DDX18	grey	grey	0.0608199	0.0315657	0.059483	0.0542064	0.0173538	0.0489491	0.0158235	0.00201839
DPP10	DPP10	Micro-M1	turquoise	0.00340218	0.125899	0.0377433	0.0155612	0.0185787	0.0415647	-0.125513	0.0319973
ACTR3	ACTR3	grey	grey	0.147831	0.0220414	0.141817	0.0628736	0.0189208	0.0743511	-0.077879	0.0962668
SLC35F5	SLC35F5	grey	grey	0.0577367	0.0397137	0.00574896	0.0491475	0.0631894	0.0535467	-0.0522768	-0.0119935
LYPD1	LYPD1	grey	grey	0.0126918	0.0270077	0.0430338	0.010864	-0.0237423	0.037916	-0.0852176	0.00546016
NCKAP5	NCKAP5	Micro-M1	turquoise	0.112615	0.16566	0.0252958	0.0751177	0.00281552	0.0952655	-0.230779	0.0050707
MGAT5	MGAT5	grey	grey	0.0338344	-0.0262414	0.134757	-0.00568414	0.0347285	-0.0142682	0.118904	0.0521314
TMEM163	TMEM163	grey	grey	0.11905	0.0464381	0.0309072	0.115108	-0.00292729	0.0836101	-0.0905232	0.0489834
CCNT2	CCNT2	grey	grey	0.0219167	0.0552642	0.0975369	0.0288063	0.0241346	-0.00459732	0.000291038	0.00622367
RAB3GAP1	RAB3GAP1	grey	grey	0.090627	0.0314083	0.0870692	0.0418679	-0.0639967	0.0533046	0.0597886	0.0303972
ZRANB3	ZRANB3	grey	grey	0.0432609	0.00283942	0.00143943	0.0214356	0.0227763	0.00161131	0.0291335	-0.0206899
R3HDM1	R3HDM1	Micro-M1	turquoise	0.128349	0.0543227	0.183231	0.0218601	0.0933288	0.0545767	-0.0399497	0.0505012
UBXN4	UBXN4	grey	grey	0.0559178	0.0268434	0.0962912	0.0397386	-0.0218709	0.0334699	-0.038028	0.0121613
DARS1	DARS1	grey	grey	0.0693952	-0.00927373	0.0791573	0.0460487	-0.0290831	0.0313759	-0.00897412	0.00192155
THSD7B	THSD7B	Micro-M4	blue	0.0282682	0.114709	0.133587	0.0720633	0.0600353	0.0836759	-0.107874	0.0170322
PFKFB2	PFKFB2	grey	grey	0.0318668	0.0562306	0.00983411	-0.0182022	-0.0155981	0.0555991	-0.0688425	0.0489642
YOD1	YOD1	grey	grey	-0.00578525	-0.00758248	0.0182341	0.00817989	-0.0429715	0.0123484	0.011384	0.0377181
MAPKAPK2	MAPKAPK2	grey	grey	0.0627023	-0.0464686	0.125244	0.0204278	0.00845081	0.000448906	0.0251224	0.00967287
DYRK3	DYRK3	grey	grey	-0.0181847	-0.0240619	0.0468429	-0.0520755	0.0382412	0.00492754	0.00483301	-0.00203735
EIF2D	EIF2D	grey	grey	-0.00557662	-0.00023163	0.0577176	0.008582	0.035898	0.0120275	0.0138482	-0.0118016
RASSF5	RASSF5	grey	grey	0.0290747	-0.023618	0.0527214	0.0156416	-0.030953	0.0469201	0.00577338	0.00217471
SRGAP2	SRGAP2	Micro-M6	brown	-0.195667	-0.0823638	0.103462	-0.0602822	0.00431831	-0.0629672	0.596716	0.00375234
SLC41A1	SLC41A1	grey	grey	0.0135588	0.0440609	0.00629056	-0.0043511	-0.0225963	0.0284264	-0.0745796	0.0273541
NUCKS1	NUCKS1	grey	grey	0.0374195	0.0762599	0.0743178	-0.0145772	-0.0189714	0.0490437	-0.0794011	-0.0338579
ELK4	ELK4	grey	grey	0.0303443	-0.0157173	-0.0107196	0.0174086	0.0281794	0.0389921	0.047347	-0.000725489
MFSD4A	MFSD4A	grey	grey	0.0268246	0.0458861	-0.0100366	0.0373866	-0.0115048	0.0470053	-0.0860903	0.0162009
CDK18	CDK18	Micro-M1	turquoise	0.0428709	0.0472886	0.0257764	0.0520971	0.0162828	0.0405219	-0.0730526	0.0357514
TMCC2	TMCC2	grey	grey	0.0884877	0.0644395	0.0404137	0.0442656	0.027985	0.0143114	-0.013094	-0.00831768
DSTYK	DSTYK	grey	grey	0.000357167	0.0258581	0.00125047	-0.0140064	-0.0171162	-0.0163901	-0.0401586	0.0308953
RBBP5	RBBP5	grey	grey	0.0730527	0.0183748	0.106815	0.0362548	-0.0342387	0.00219206	0.0422064	0.0547222
CNTN2	CNTN2	grey	grey	-0.0200274	0.0152655	-0.0142597	-0.00551229	0.00733665	-0.0167611	-0.0687231	0.0333892
NFASC	NFASC	Micro-M1	turquoise	0.00632345	0.126235	0.100241	0.0634428	0.0388154	0.10344	-0.14797	0.0185435
LRRN2	LRRN2	Micro-M1	turquoise	-0.00455042	0.0518229	0.0545902	0.00519127	0.00298718	0.0375971	-0.0896716	-0.00661387
MDM4	MDM4	grey	grey	0.0794478	0.0329271	0.089607	0.0374506	0.0322725	0.00927491	-0.012895	0.0412426
PIK3C2B	PIK3C2B	grey	grey	0.0416844	0.0170007	0.0222405	0.00318354	0.0128385	0.0302735	-0.02956	0.0976967
PLEKHA6	PLEKHA6	Micro-M1	turquoise	0.0668397	0.081384	0.0237966	0.0434238	0.00296035	0.0274412	-0.157215	0.0325463
ZC3H11A	ZC3H11A	grey	grey	0.0143767	-0.00630877	0.066709	-7.35458e-05	0.0136982	-0.00682952	0.0647947	0.0157006
ATP2B4	ATP2B4	Micro-M7	yellow	0.0858255	0.162212	0.0602027	0.102255	-0.00722858	0.0811603	-0.189254	0.127114
BTG2	BTG2	grey	grey	-0.0133807	-0.0279438	0.0276884	-0.0160863	0.00534262	-0.05121	-0.0211359	0.0425625
ADORA1	ADORA1	grey	grey	0.0273384	0.0457912	0.023159	0.035952	0.00974478	0.0488936	-0.046159	-0.0240381
PPFIA4	PPFIA4	grey	grey	-0.00987074	-0.0264688	0.0191572	0.0147087	-0.0145047	0.0268966	0.0149853	-0.0292154
TMEM183A	TMEM183A	grey	grey	0.0302017	0.0967848	0.0666192	0.0134246	0.00996421	-0.0100321	-0.00119793	0.0743361
ADIPOR1	ADIPOR1	grey	grey	0.00968524	0.0406767	0.0447346	-0.00597332	0.0323461	-0.000341646	0.0402675	0.0133875
KLHL12	KLHL12	grey	grey	0.0177589	0.0388298	0.0709504	-0.0192596	0.0326166	0.0129058	-0.0236633	0.0481341
KDM5B	KDM5B	grey	grey	0.0466279	0.0870016	0.0356133	0.0113856	0.0279521	-0.00555578	-0.0355137	-0.000545616
PPP1R12B	PPP1R12B	Micro-M1	turquoise	0.0489056	0.0398255	0.0950611	-0.0189904	0.0301799	0.0187116	-0.0269513	0.0601399
ARL8A	ARL8A	grey	grey	0.0943968	0.0209031	0.0482546	0.0220604	0.0394629	0.0258614	-0.0409966	0.0451985
GPR37L1	GPR37L1	Micro-M3	green	0.16237	0.0493865	-0.0660808	0.0563023	-0.0153218	0.0335463	-0.165015	0.0264609
RNPEP	RNPEP	grey	grey	0.0466509	-0.0370327	0.0941162	0.00222075	0.0244279	0.0156039	0.0684522	-0.0108238
TIMM17A	TIMM17A	grey	grey	-0.0213042	-0.0116898	-0.0264407	-0.0272727	-0.0490805	0.0124519	-0.0435745	0.00403157
SHISA4	SHISA4	Micro-M1	turquoise	0.0634678	0.0106045	-0.0306188	0.0635453	-0.00806653	0.0407847	-0.0289466	0.0197976
IPO9	IPO9	grey	grey	0.0226129	0.0266971	0.0639151	0.0192593	0.0107854	-0.0210748	0.0341427	-0.00191959
NAV1	NAV1	Micro-M1	turquoise	0.123019	0.126556	0.115273	0.0861246	0.0182314	0.083503	-0.0895982	0.0487016
IGFN1	IGFN1	grey	grey	-0.0355015	-0.00579204	-0.0215532	-0.00909797	0.0397453	-0.00835781	-0.0275208	0.0142043
TMEM9	TMEM9	Micro-M1	turquoise	0.0535481	0.0289178	-0.0108969	0.058924	-0.0428136	0.0399422	-0.0967606	-0.0241178
KIF21B	KIF21B	grey	grey	-0.0389957	0.0114691	0.0783043	-0.0195522	0.00574391	-0.0179584	0.0730667	0.0452083
CAMSAP2	CAMSAP2	grey	grey	-0.0238453	0.0312638	0.0667317	-0.0498598	-0.0100595	-0.0379292	0.030084	-0.0110935
ZNF281	ZNF281	grey	grey	-0.0141488	0.0382713	-0.0112361	-0.0195959	-0.00997249	0.00701173	-0.0269141	0.0485017
NEK7	NEK7	Micro-M6	brown	0.102531	-0.0574985	0.164524	0.0117609	0.0434797	-0.0209074	0.209375	0.0656796
DENND1B	DENND1B	grey	grey	0.093941	-0.00520197	0.167263	0.00402203	0.0181357	-0.00760444	0.028818	0.0578665
CRB1	CRB1	grey	grey	0.0026387	0.0515614	0.0261867	0.00909486	-0.0080644	0.0388172	-0.048858	-0.00344064
ZBTB41	ZBTB41	grey	grey	0.0142093	0.0474384	0.0368534	-0.0242922	0.0420681	-0.00460943	0.0416965	0.0569643
CFH	CFH	Micro-M6	brown	-0.066823	-0.105184	0.107591	-0.112648	0.0505251	-0.112679	0.275797	-0.00298038
KCNT2	KCNT2	Micro-M1	turquoise	0.0395528	0.120098	0.11413	0.0749568	0.0622916	0.0788319	-0.140315	0.0397786
CDC73	CDC73	grey	grey	0.0605201	0.050433	0.13676	0.0161307	0.0230559	0.000340457	-0.00919743	0.0119617
B3GALT2	B3GALT2	Micro-M1	turquoise	0.0165124	0.0961833	0.023578	0.0320591	0.0488962	0.0680323	-0.142825	0.0358638
GLRX2	GLRX2	grey	grey	0.00253802	0.041741	-0.0114776	0.0215788	-0.0106478	0.0307019	-0.0732806	0.0627031
RO60	RO60	grey	grey	-0.0015259	0.0736768	0.0618585	0.0394698	0.0701821	0.023584	-0.0504035	0.00670469
UCHL5	UCHL5	grey	grey	-0.0251236	-0.0177077	0.046219	0.0233504	0.0286516	-0.02699	0.0547919	-0.0138621
BRINP3	BRINP3	Micro-M4	blue	0.0122139	0.116404	0.0241748	0.0372969	0.0318909	0.0568228	-0.1419	0.00606066
ODR4	ODR4	grey	grey	0.0182636	0.0270979	0.0988515	-0.0161945	0.0348663	0.0273275	0.0347553	0.0250612
TPR	TPR	grey	grey	0.101398	0.0686022	0.137954	0.0295053	0.0753611	-0.0232824	0.00379907	0.0809152
HMCN1	HMCN1	grey	grey	0.0428072	0.0291934	0.0085191	0.073415	0.00861971	0.0278921	-0.102692	0.046213
IVNS1ABP	IVNS1ABP	Micro-M6	brown	-0.0897331	-0.0595829	0.0917654	-0.0683519	0.0489363	-0.074128	0.382828	-0.0455056
SWT1	SWT1	grey	grey	0.00201241	-0.0331907	0.0417911	-0.012934	-0.0408445	-0.0146233	0.0330933	0.00621717
TRMT1L	TRMT1L	grey	grey	0.0223221	-0.0165304	0.0410412	-0.00699774	0.0815222	-0.0110682	0.0403522	-0.00480424
RNF2	RNF2	grey	grey	-0.00150199	-0.00853624	0.0276025	-0.0253662	0.0234048	-0.00965231	0.0729754	0.0448726
EDEM3	EDEM3	grey	grey	0.0211171	0.0342328	0.0771737	0.019648	-0.0239789	0.0293471	0.0262701	0.0341206
C1orf21	C1orf21	Micro-M1	turquoise	0.0886053	0.0714345	0.0807187	0.0359113	-0.0117523	0.0405644	-0.0864198	0.0689277
TSEN15	TSEN15	grey	grey	-0.00429363	-0.0314608	0.0276043	-0.000648453	0.00510064	-0.00215727	0.0353087	-0.0170852
COLGALT2	COLGALT2	grey	grey	-0.0166032	0.0226069	0.0580015	0.0167445	0.00982562	0.0118728	-0.00971287	0.0166195
RGL1	RGL1	grey	grey	0.040597	0.073361	0.142214	0.0471487	0.0537588	0.0354497	-0.0319886	0.0160073
APOBEC4	APOBEC4	Micro-M1	turquoise	0.00302433	0.0577811	0.0395848	-0.0390655	-0.00924297	0.0444901	-0.0966678	0.0398056
ARPC5	ARPC5	grey	grey	-0.000481384	0.0085146	-0.0340043	0.0187399	-0.00670962	0.0467855	-0.0653909	0.0200688
SMG7	SMG7	grey	grey	0.0466705	0.0513889	0.104161	-0.0208477	-0.000251391	0.0137327	0.00735485	0.0269169
NMNAT2	NMNAT2	Micro-M1	turquoise	0.0457029	0.182025	0.0741793	0.073306	0.0567745	0.0884906	-0.21749	0.0539213
LAMC2	LAMC2	grey	grey	0.0659693	0.013152	0.0282841	0.0256859	-0.0562885	0.0941793	-0.0616343	-0.0356338
LAMC1	LAMC1	grey	grey	0.131199	0.0850305	0.0898499	0.0928724	0.113626	0.0580355	-0.0831719	0.100076
DHX9	DHX9	grey	grey	-0.00491951	0.0217032	0.128274	-0.0267308	0.0455182	-0.0617056	0.137918	0.047587
RGS8	RGS8	Micro-M5	red	0.0144555	0.00843015	0.0541071	0.0298529	-0.00721142	0.0380126	-0.0161144	0.0500529
RNASEL	RNASEL	grey	grey	-0.0272091	0.00805347	0.0630195	-0.0202354	-0.0153893	-0.0292909	-0.0245346	-0.00422844
RGSL1	RGSL1	Micro-M1	turquoise	-0.0271444	0.100721	0.0198965	0.0531218	0.0124124	0.00780739	-0.0963272	-0.0042316
GLUL	GLUL	grey	grey	0.0475876	-0.0613131	0.00907665	-0.00795204	-0.00798665	-0.0279065	0.0572558	0.0211885
CACNA1E	CACNA1E	Micro-M1	turquoise	0.0736583	0.171314	0.0824758	0.0887111	0.0131967	0.11384	-0.201166	0.0490031
STX6	STX6	grey	grey	0.0228411	0.00353321	0.0774166	0.00249919	0.0343392	0.0271191	0.00867491	0.0119516
XPR1	XPR1	grey	grey	0.0549407	-0.0296897	0.105185	-0.00663979	-6.99915e-05	0.0374618	0.0404312	0.0251366
ACBD6	ACBD6	Micro-M1	turquoise	0.0689124	0.0672966	0.10675	0.053276	0.0378868	0.0365506	-0.0496998	0.0838338
QSOX1	QSOX1	grey	grey	-0.08815	-0.00588641	-0.0360504	-0.0582905	0.0253359	-0.0532101	0.0314999	-0.0507556
CEP350	CEP350	grey	grey	0.0440639	0.0215514	0.110817	-0.010066	0.040359	0.0101106	0.0157538	-0.0121721
TOR1AIP1	TOR1AIP1	grey	grey	0.03124	-0.04417	0.0655402	-0.0471569	-0.00377536	0.0241344	0.0107303	0.0833642
TOR1AIP2	TOR1AIP2	grey	grey	-0.0445969	0.00535307	0.0677412	-0.0335299	0.0218531	-0.0309858	0.0449277	0.0132446
TDRD5	TDRD5	Micro-M1	turquoise	0.00289776	0.0715122	0.044299	0.0221632	0.0116317	0.0426281	-0.0578561	0.00213078
SOAT1	SOAT1	grey	grey	0.0962828	0.0432094	0.101071	0.0302818	-0.0149075	0.0168071	-0.0585884	0.0538535
ABL2	ABL2	grey	grey	0.0737376	0.0273049	0.139508	-0.0191931	-0.00041691	0.0377757	-0.009595	0.0375695
FAM20B	FAM20B	grey	grey	0.0303146	-0.0285572	0.0490527	0.0460138	0.028662	0.0460131	-0.00178544	0.0458271
RALGPS2	RALGPS2	grey	grey	0.0529834	0.00778556	0.0514446	0.0216068	-0.0087155	-0.0255199	-0.0386974	0.0652439
ANGPTL1	ANGPTL1	grey	grey	0.0770513	0.0320615	0.0641353	0.048521	-0.0172254	0.0509518	-0.0108921	0.0082312
RASAL2	RASAL2	Micro-M1	turquoise	0.0285451	0.0407524	0.163734	-0.0513039	0.0211931	0.00285902	0.0518355	0.0219386
BRINP2	BRINP2	Micro-M4	blue	-0.0145811	0.0832439	0.0589349	0.0437789	0.0859818	0.0705024	-0.119888	0.0328276
ASTN1	ASTN1	Micro-M1	turquoise	0.0746165	0.177142	0.0860886	0.107991	-0.020245	0.0898682	-0.233296	0.0514206
COP1	COP1	grey	grey	0.0802193	-0.00653633	0.160634	0.00643202	0.0312787	-0.010528	0.0786355	0.037553
TNR	TNR	Micro-M1	turquoise	0.0272846	0.217772	0.0953002	0.0973611	0.00593585	0.0980392	-0.185702	0.0732364
MRPS14	MRPS14	grey	grey	0.0465173	0.0246347	0.0876003	0.0242722	0.0299929	0.0143187	0.0166099	0.0520791
CACYBP	CACYBP	grey	grey	0.0182217	-0.00585541	-0.000603225	0.00636582	0.00991707	0.0321772	-0.0185911	0.00604657
RABGAP1L	RABGAP1L	Micro-M1	turquoise	0.145496	0.023602	0.137344	0.0634328	-0.00756143	0.0869207	-0.176699	0.0779662
RC3H1	RC3H1	grey	grey	0.0506177	0.0448301	0.0669613	0.00802569	0.0601844	-0.0338523	0.0382322	0.00266604
ZBTB37	ZBTB37	grey	grey	0.0712985	0.0592041	0.0682277	0.0210572	-0.0207893	-0.00410717	0.0238948	-0.000772803
GAS5	GAS5	grey	grey	0.0784115	0.0128922	0.0455257	0.0434546	0.00681716	0.0690188	0.00903414	-0.0161712
DARS2	DARS2	grey	grey	0.00617807	-0.00654155	-0.0224752	0.00739402	0.0104488	0.00517564	-0.0275398	0.00814346
KLHL20	KLHL20	grey	grey	0.0651514	-0.0202809	0.0600226	0.0351402	-0.000520223	0.0331475	0.0468816	0.00490807
ANKRD45	ANKRD45	Micro-M4	blue	0.0035766	0.108696	0.0474264	0.0593207	0.00799437	0.0526144	-0.0849047	-0.00248842
SUCO	SUCO	grey	grey	0.0998137	0.071696	0.153108	-0.00119402	0.0217914	0.0208765	0.0309999	0.110711
DNM3	DNM3	Micro-M1	turquoise	0.086856	0.172354	0.11948	0.116645	0.047299	0.108057	-0.213645	0.106545
VAMP4	VAMP4	grey	grey	0.0287486	0.0359405	0.102544	0.0154056	0.0779875	0.0243435	0.0013027	0.0018693
PRRC2C	PRRC2C	grey	grey	0.0728042	0.0333446	0.146464	-0.0277784	0.0577895	0.0581905	0.0191814	0.0106916
PRRX1	PRRX1	Micro-M3	green	0.161391	0.0731053	-0.0422416	0.0520046	-0.0535291	0.038343	-0.118611	-0.0224772
KIFAP3	KIFAP3	Micro-M1	turquoise	0.113962	0.115546	0.145153	0.0640989	0.0069461	0.0427205	-0.10708	0.0825987
SCYL3	SCYL3	grey	grey	0.0841378	0.0551326	0.111074	0.0667075	0.0309794	0.0411762	0.0593127	0.0143415
SLC19A2	SLC19A2	Micro-M1	turquoise	0.0671579	0.0715509	0.0768568	0.0469691	0.0242212	0.0421061	-0.0768452	0.0150142
BLZF1	BLZF1	grey	grey	-0.0348236	-0.00947969	0.0566981	-0.00870043	0.000768904	0.0102502	0.0590208	0.0477258
NME7	NME7	Micro-M1	turquoise	0.102785	0.00685496	0.0651838	0.030896	0.0224301	0.053029	-0.0644443	0.0143773
ATP1B1	ATP1B1	Micro-M1	turquoise	0.0406318	0.106911	0.0238048	0.0122408	-0.0339311	0.0390996	-0.115374	0.015356
TIPRL	TIPRL	grey	grey	0.0356319	-0.0181919	0.0469127	0.0396166	0.0473859	0.00804755	0.0231313	0.0189343
DCAF6	DCAF6	Micro-M1	turquoise	0.0680221	0.0847829	0.0599495	0.0194655	0.0024001	0.0126982	-0.050939	0.00146538
MPC2	MPC2	grey	grey	0.0675908	0.000188098	0.0590541	-0.00301201	0.026574	0.0242844	0.00303931	-0.000931718
ADCY10	ADCY10	Micro-M1	turquoise	0.00123911	0.00403985	-0.0013185	0.0173598	-0.00378697	0.0182282	-0.0432135	-0.00161569
MPZL1	MPZL1	grey	grey	0.0386939	0.145267	0.0561331	0.0583815	0.111057	0.0143114	-0.127233	0.0227231
POU2F1	POU2F1	grey	grey	0.0310314	0.0461327	0.106748	0.0344028	0.0183016	0.0350714	-0.00752917	0.0127149
ILDR2	ILDR2	Micro-M1	turquoise	0.0514988	0.0508428	0.0280812	0.085455	0.0460282	0.0948758	-0.0714786	0.0483771
TADA1	TADA1	grey	grey	-0.0217365	0.0204273	-0.0698943	-0.0273874	0.0056918	-0.0302221	-0.0255022	-0.0356961
POGK	POGK	grey	grey	0.0666821	0.0374607	0.0478827	0.0233038	0.0170931	0.0363612	-0.0180726	0.0117832
FAM78B	FAM78B	grey	grey	0.0498339	0.0519948	0.0862335	0.0605612	0.0444543	0.0668926	-0.0934129	0.0485867
UCK2	UCK2	Micro-M7	yellow	0.038175	0.105229	0.0432	0.0366675	0.0166973	0.0284598	-0.123462	0.0250508
TMCO1	TMCO1	grey	grey	0.0429946	0.00654979	-0.00256463	0.0193739	0.0145414	0.0322436	-0.0303507	-0.00736879
ALDH9A1	ALDH9A1	grey	grey	0.0301372	0.00963509	0.0258339	0.0347575	-0.0158615	0.0381572	-0.0524745	-0.0340259
MGST3	MGST3	grey	grey	0.0041738	0.0178946	0.0354753	0.0216744	-0.00848948	0.0227608	0.0182402	-0.0259873
PBX1	PBX1	Micro-M1	turquoise	0.162508	0.111896	0.130988	0.0576734	0.00616161	0.0124307	-0.154347	0.0671848
RGS4	RGS4	grey	grey	0.0651687	0.0272959	0.0872196	0.0199681	0.0539634	-0.0155701	0.0179024	0.0134858
UAP1	UAP1	grey	grey	0.0269817	0.0578173	0.0297149	-0.0552776	0.00873315	-0.00824792	0.00940682	-0.0191745
UHMK1	UHMK1	grey	grey	5.338000884082e-05	0.0197492	0.0488247	-0.00684604	0.0140787	0.0266221	-0.0143506	-0.0262589
NOS1AP	NOS1AP	grey	grey	-0.0816862	0.0299867	0.126745	-0.0648178	0.0516026	-0.0834676	0.174923	0.0407879
ATF6	ATF6	grey	grey	0.0235424	0.0190152	0.0710756	0.0157717	-0.00639682	0.00346273	0.0836479	0.04841
DUSP12	DUSP12	grey	grey	0.0634711	0.00546037	0.0682355	0.0171011	0.0510446	0.0368247	-0.0112474	0.0512634
SDHC	SDHC	grey	grey	-0.0428911	0.00599499	0.0269128	0.0025727	0.0225172	0.0254681	0.00913842	0.0386788
TOMM40L	TOMM40L	grey	grey	-0.00873939	-0.0433063	0.0851957	-0.0270238	-0.03073	-0.00636017	0.012481	0.0258173
NDUFS2	NDUFS2	grey	grey	0.0201384	0.00722384	-0.0167424	0.0378935	-0.0109883	0.0137967	-0.0479253	0.0335426
B4GALT3	B4GALT3	grey	grey	-0.00228739	0.00262899	0.0211369	-0.0131609	0.0259669	0.0164579	0.0330999	-0.0072412
PPOX	PPOX	grey	grey	0.0101278	0.00123359	-0.0184645	0.0161044	0.025747	-0.0206356	0.0223152	0.0334981
USP21	USP21	grey	grey	0.0315803	-0.0213672	0.0518149	-0.000700344	0.00924561	0.00805803	0.0230774	-0.0218391
UFC1	UFC1	grey	grey	-0.00923535	-0.0141557	0.0595012	0.00117399	-0.00903236	-0.0407899	0.05343	0.017272
DEDD	DEDD	grey	grey	0.00015809	0.0412894	-0.0398439	-0.0125578	0.00611717	-0.0181552	-0.00565538	0.0214467
NIT1	NIT1	grey	grey	0.0560259	0.0864784	0.0886052	0.0558321	0.0817998	0.0747475	-0.0124076	-0.00587582
PFDN2	PFDN2	grey	grey	0.00357891	-0.0294238	0.0362476	-0.0116934	0.0244801	-0.0412648	0.0622273	-0.0158509
USF1	USF1	grey	grey	0.0251971	0.0885681	0.0376329	0.0498296	-0.0443661	0.0281663	0.00998396	0.00751643
VANGL2	VANGL2	grey	grey	0.00108459	-0.0200938	0.00339969	0.0170634	-0.0123503	-0.0173087	0.00703445	-0.025268
NCSTN	NCSTN	grey	grey	-0.0112327	-0.00760776	0.0428586	-0.000637667	0.0701079	-0.0166969	0.0973845	0.0290826
COPA	COPA	grey	grey	0.0390085	0.00576478	0.109991	-0.0152829	0.0480969	-0.0350004	0.0600607	0.0153483
PEX19	PEX19	grey	grey	0.010922	0.0463336	0.0441169	-0.0210523	0.0463102	0.0162897	-0.0144862	0.0343762
DCAF8	DCAF8	grey	grey	-0.0226208	0.0378883	0.0712555	-0.0130418	0.0473923	0.00169733	0.0103932	-0.0329631
PEA15	PEA15	grey	grey	0.0300923	0.0247604	0.0497562	0.0191735	-0.0425714	0.0201599	-0.00234244	0.0023095
IGSF8	IGSF8	grey	grey	0.0942247	0.0554238	0.0767683	0.0585058	0.0701099	0.0579536	-0.0686463	0.011436
ATP1A2	ATP1A2	grey	grey	0.22834	0.0888403	-0.0667621	0.0952462	0.000696577	0.000859354	-0.159358	0.0164414
KCNJ9	KCNJ9	Micro-M1	turquoise	0.0258713	0.0339249	0.0339077	0.0978901	0.0205803	0.0412336	-0.0359697	-0.0199623
ACKR1	ACKR1	grey	grey	0.030173	0.0695311	0.0827051	0.0110124	0.037688	0.0130294	-0.0807322	0.0169951
CADM3	CADM3	grey	grey	0.0127792	0.0615535	0.072613	0.0653016	-0.00025272	0.0661781	-0.0679709	0.0389243
FMN2	FMN2	Micro-M1	turquoise	0.132595	0.164032	0.070579	0.101479	-0.0231585	0.0660225	-0.266268	0.0795547
GREM2	GREM2	grey	grey	0.00309524	0.0237417	0.0359933	0.0641447	0.0318781	0.0455332	-0.0805824	0.0303038
RGS7	RGS7	Micro-M1	turquoise	0.022379	0.169307	0.101955	0.141747	0.0472185	0.142759	-0.218939	0.0387351
FH	FH	grey	grey	0.0475924	0.0346456	0.0694332	-0.0204007	0.00502313	-0.00456327	-0.0982905	0.0132783
PLD5	PLD5	grey	grey	-0.0186295	0.0306221	0.0298987	0.0039846	0.0296915	-0.00252775	-0.0390357	-0.0329332
CEP170	CEP170	grey	grey	-0.00999714	-0.0359042	0.118786	-0.0584827	0.0851885	-0.0524373	0.148909	0.0366711
SDCCAG8	SDCCAG8	grey	grey	0.0299351	-0.0307869	0.147556	0.0218163	0.00868445	0.00534136	0.104718	-0.00176448
AKT3	AKT3	Micro-M1	turquoise	0.110569	0.053936	0.11451	0.0524177	0.0368907	0.0346789	-0.00201645	0.0648244
ZBTB18	ZBTB18	grey	grey	0.0179808	0.0638561	0.0520341	-0.046281	0.0685548	0.0188084	-0.0160535	-0.0295421
ADSS2	ADSS2	grey	grey	0.0458422	0.0575922	0.0202474	-0.021586	0.00527638	0.00109048	0.0173882	0.0584832
CATSPERE	CATSPERE	grey	grey	0.0374818	0.051887	0.0509583	0.0346529	-0.0187264	0.0164235	0.0149341	-0.0268759
DESI2	DESI2	grey	grey	0.126913	0.0690605	0.0917561	0.0433031	0.0481599	0.0314684	-0.0531074	0.0331335
COX20	COX20	grey	grey	-0.00998448	-0.00891654	0.0275835	-0.0176438	-0.043478	-0.0238692	0.0085299	0.0420678
HNRNPU	HNRNPU	grey	grey	0.0587559	0.0500631	0.159494	-0.0287596	0.0283719	-0.0041959	0.0250214	0.0601808
EFCAB2	EFCAB2	grey	grey	0.0334996	0.0324049	0.0341505	0.0491662	0.000827225	0.0493372	0.000946698	0.0225941
KIF26B	KIF26B	Micro-M4	blue	0.00507051	0.100746	0.057995	0.10413	0.00517325	0.0745908	-0.105877	0.0105591
SMYD3	SMYD3	grey	grey	0.137699	0.0255485	0.211492	0.0673521	0.092896	0.0609367	-0.00922195	0.0372714
TFB2M	TFB2M	grey	grey	0.0689029	-0.0117651	0.0717113	0.0317413	-0.0274245	0.0162678	0.00400928	0.0376632
CNST	CNST	grey	grey	0.0419163	0.0609251	0.0560643	0.0271041	-0.0101808	0.00976122	-0.00135689	0.0114083
SCCPDH	SCCPDH	grey	grey	0.00675253	0.0509118	0.0675164	0.0044773	-0.00799121	0.0296369	-0.0115594	0.0147664
AHCTF1	AHCTF1	grey	grey	0.0361793	0.0762918	0.123789	0.0222815	-0.0160492	0.0677266	-0.00780342	0.0834676
CDC42BPA	CDC42BPA	Micro-M1	turquoise	0.127739	0.16643	0.168864	0.0457016	0.0262446	0.0491959	-0.121584	0.100333
PSEN2	PSEN2	grey	grey	0.0563271	-0.0382964	0.0326215	0.0156744	-0.0533417	0.0466159	-0.000461552	-0.00545735
ITPKB	ITPKB	grey	grey	0.069515	0.0201482	0.0555169	0.0370321	0.0514545	-0.0451542	0.0326166	0.0688921
STUM	STUM	grey	grey	-0.00616359	0.111024	0.0221059	0.053559	-0.0203562	0.0750503	-0.099801	-0.0190717
PARP1	PARP1	grey	grey	0.0673281	0.0754089	0.0663988	0.0220174	0.0817405	0.0212632	-0.0621269	-6.45776e-05
LIN9	LIN9	grey	grey	0.0219446	0.0482057	0.00514862	0.0300535	-0.0156785	0.0578963	-0.0508303	0.0012595
ACBD3	ACBD3	grey	grey	0.0808893	-0.0155109	0.0715889	0.0138223	0.034496	-0.000146311	0.0678883	0.092015
SDE2	SDE2	grey	grey	0.0129473	-0.0477827	0.0221481	0.0002348	0.0438925	0.0143748	0.0152268	-0.0269597
PYCR2	PYCR2	grey	grey	0.0662691	0.00897707	0.0280153	0.0279202	0.0471879	0.00679568	-0.0236213	0.0316222
NVL	NVL	grey	grey	0.00338999	0.0256945	0.0499602	0.0556262	0.0353087	0.0308007	-0.0392463	-0.0515765
CNIH4	CNIH4	grey	grey	7.72677739696538e-05	-0.00552036	0.0253961	-0.00310787	-0.019243	-0.0105474	-0.00445607	-0.0246321
WDR26	WDR26	grey	grey	0.00470271	0.0147649	0.134552	-0.0251483	0.0660993	-0.0654578	0.131406	0.0491973
CNIH3	CNIH3	Micro-M1	turquoise	0.00538631	0.0947292	0.0261949	0.0581702	-0.0156359	0.0634434	-0.109667	-0.00179204
DNAH14	DNAH14	Micro-M3	green	0.0312565	0.0957499	-0.00841531	0.0369946	-0.0100718	-0.0601616	-0.0482104	-0.000594281
LBR	LBR	grey	grey	0.0315464	-0.0147253	0.0787285	0.0250497	0.0299964	0.0393952	-0.0738041	-0.0133757
ENAH	ENAH	Micro-M4	blue	0.17141	0.159864	0.0105865	0.103613	-0.0520965	0.0849706	-0.247034	0.0109704
SRP9	SRP9	grey	grey	-0.00507192	-0.0338141	-0.0174345	0.0363739	0.000804925	0.0134708	-0.0961519	-0.0463694
FBXO28	FBXO28	grey	grey	-0.00297483	0.0211944	0.0204574	0.024176	0.00860028	0.0453523	-0.00845295	-0.00213854
TP53BP2	TP53BP2	grey	grey	0.0882665	0.024565	0.0410863	0.0229478	-0.0679228	0.0212909	0.0326255	0.00850966
CAPN2	CAPN2	grey	grey	0.0618869	0.0541849	-0.00947017	0.0369081	0.023712	0.0310916	-0.0705875	-0.0359474
SUSD4	SUSD4	Micro-M4	blue	0.011324	0.105935	0.107924	0.0546449	0.0417547	0.0746241	-0.087864	0.0345694
DISP1	DISP1	grey	grey	0.056085	0.0320783	0.100541	0.0296276	-0.0174833	0.0144667	0.0661728	0.0162508
BROX	BROX	grey	grey	0.014698	-0.0214657	0.0641965	-0.00370744	0.0207141	-0.00643046	0.043214	-0.0168044
AIDA	AIDA	grey	grey	0.0594105	0.0857711	0.08751	0.0184276	0.0262713	0.0320551	-0.0152413	0.00637048
MIA3	MIA3	grey	grey	0.0236696	-0.0193293	0.0350976	0.015113	-0.0424234	-0.0063171	-0.00805534	0.00552867
TAF1A	TAF1A	grey	grey	-0.00878529	-0.0156194	0.0741831	0.00311736	-0.0204562	0.00849242	0.00555119	0.00933325
MARK1	MARK1	Micro-M1	turquoise	0.027831	0.130739	0.0778501	0.0788039	0.0109156	0.0940013	-0.12611	0.0298141
RAB3GAP2	RAB3GAP2	grey	grey	-0.00211585	0.099172	0.0779452	0.0103194	0.0114585	0.00626049	-0.00631393	-0.0237201
IARS2	IARS2	grey	grey	-0.0139836	-0.0156321	-0.0175469	0.0286698	0.0211754	0.0133191	-0.00428204	0.0110655
BPNT1	BPNT1	grey	grey	0.0283778	-0.00850135	0.0582728	0.021663	0.00723028	0.0341297	0.0249541	-0.0151513
EPRS1	EPRS1	grey	grey	0.0438728	0.0401778	0.048586	0.0127754	-0.00272077	-0.0125942	-0.0301112	0.0543425
SLC30A10	SLC30A10	grey	grey	0.136414	0.0979991	-0.0245567	0.0372508	-0.0181955	0.0218555	-0.0762503	0.0180663
TGFB2	TGFB2	Micro-M3	green	0.141206	-0.00846552	0.0145901	0.043347	-0.0276214	0.0223451	-0.0712714	0.019012
RRP15	RRP15	grey	grey	0.0331329	0.0207517	0.0339017	0.0207525	0.0396191	-0.0267916	-0.0487769	0.0330369
GPATCH2	GPATCH2	grey	grey	0.110174	-0.00803237	0.163633	0.0236146	0.0455479	0.0470757	0.0751695	0.0606039
ESRRG	ESRRG	Micro-M1	turquoise	0.0637923	0.0698362	0.0612922	0.0760614	0.00342945	0.0468935	-0.0861859	0.0398099
KCTD3	KCTD3	grey	grey	0.0650152	0.0651966	0.0695972	0.0628371	0.00756993	0.00539362	-0.0202217	0.0447395
KCNK2	KCNK2	Micro-M5	red	0.0817784	0.0721427	0.112907	0.0521955	0.0533139	-0.00645968	-0.154703	0.0977086
PTPN14	PTPN14	grey	grey	0.0255998	0.0131256	-0.00157795	0.0302109	-0.00787743	0.028426	-0.0820525	-0.0174146
SMYD2	SMYD2	grey	grey	0.0162997	0.022984	0.0245568	-0.00621512	-0.00433893	0.0389249	-0.053791	0.0333955
PROX1	PROX1	grey	grey	0.0392541	0.0267901	0.0862506	0.0208464	0.0714799	0.0186644	0.00871723	0.0601484
RPS6KC1	RPS6KC1	grey	grey	0.0058792	0.0557008	0.0773682	-0.0365363	0.00975213	-0.0339703	0.0821507	0.027252
ANGEL2	ANGEL2	grey	grey	0.0453149	0.0551274	0.0639438	0.0432294	0.0657935	0.0681986	0.0150187	0.0580778
FLVCR1	FLVCR1	grey	grey	-0.0152338	-0.0237228	0.00241673	0.00849574	-0.0442997	-0.00382507	0.0129959	-0.00154523
TATDN3	TATDN3	grey	grey	0.0440167	-0.0271828	0.0978851	0.0228565	0.0234245	0.0213453	0.0366224	0.0201052
NENF	NENF	grey	grey	0.0241148	0.039354	0.0219362	0.0191642	0.0611421	0.0213393	-0.0434886	-0.00730071
PACC1	PACC1	grey	grey	0.011194	0.0059351	0.0556439	-0.00713739	0.00439242	-0.0104318	0.0472391	0.0181512
PPP2R5A	PPP2R5A	grey	grey	0.0658251	-0.0363326	0.0996884	0.000989442	0.0368135	0.000518477	-0.00735198	0.0504741
INTS7	INTS7	grey	grey	0.0122463	-0.0399297	-0.000955707	-0.0248347	0.00162927	-0.0218331	-0.0125467	-0.0154937
LPGAT1	LPGAT1	grey	grey	0.123998	0.07203	0.114952	0.101448	0.0197731	0.111366	-0.037035	0.0952073
RCOR3	RCOR3	grey	grey	0.00663323	0.0120512	0.0300615	0.0295772	-0.0211218	0.0243529	-0.0199003	0.0365816
KCNH1	KCNH1	Micro-M1	turquoise	-0.00879045	0.0933165	-0.0198929	-0.0212067	-0.0288306	0.0731164	-0.12462	-0.0219488
SYT14	SYT14	Micro-M1	turquoise	0.0315348	0.0908864	0.0911905	-0.0120124	0.0376774	0.0772921	-0.179699	0.0216476
UTP25	UTP25	grey	grey	0.000492571	0.0356739	0.00183533	0.00577208	-0.00634029	0.0342696	-0.0169134	-0.0279462
CAMK1G	CAMK1G	Micro-M1	turquoise	0.00163898	0.0671937	0.0498423	0.0229619	0.0488901	0.0241106	-0.0570916	-0.00213709
PLXNA2	PLXNA2	Micro-M1	turquoise	0.0526586	0.146316	0.152475	0.0425711	0.0735385	0.0926924	-0.223524	0.0779905
CD46	CD46	grey	grey	0.0124403	0.0592311	0.144864	0.0684445	0.0424351	0.0237684	-0.0100267	0.0408152
CR1	CR1	grey	grey	0.00856508	0.0628781	0.0321361	-0.0394689	0.0362011	0.00759862	0.00773425	-0.00782929
FAM171A1	FAM171A1	Micro-M1	turquoise	0.00782138	0.054934	0.0373124	0.00361563	0.0339983	0.0245014	-0.0802211	-0.00822528
NMT2	NMT2	Micro-M1	turquoise	0.0513121	0.00538404	0.0572956	0.00665091	-0.0642359	0.0242944	-0.0338365	0.0485677
DCLRE1C	DCLRE1C	grey	grey	0.0318921	-0.00884544	0.087985	0.00152429	0.0568484	-0.00147367	-0.039693	0.0619711
HSPA14	HSPA14	grey	grey	-0.0398182	0.0163699	-0.0191588	-0.0551145	0.0819883	-0.0298156	-0.0197962	-0.0200536
FRMD4A	FRMD4A	grey	grey	0.0179843	0.0221235	0.19948	-0.0370661	0.0414155	-0.0564232	0.257886	0.0531731
PRPF18	PRPF18	grey	grey	0.0681782	0.031781	0.0339109	0.0600188	0.00192445	0.0562159	-0.0468378	0.0388931
SEPHS1	SEPHS1	grey	grey	-0.0207073	-0.0122787	-0.00246341	0.0135319	0.0137512	-0.0100875	0.023866	0.0662149
PHYH	PHYH	grey	grey	0.0207932	-0.0404583	0.0419248	0.0204533	0.00709433	0.0113157	0.00221542	0.00974791
OPTN	OPTN	grey	grey	0.116716	0.0467071	0.0318989	0.0395781	-0.0182933	0.023467	-0.0724337	0.00493675
CCDC3	CCDC3	Micro-M4	blue	0.0397523	0.0545934	-0.0143765	0.0435407	0.0194356	0.0473066	-0.091464	0.00859912
CAMK1D	CAMK1D	grey	grey	0.0645227	-0.00934752	0.183874	0.019153	0.050804	0.0486432	0.100899	0.0473138
CDC123	CDC123	grey	grey	0.0835879	-0.0130344	0.10781	0.0484389	0.0357249	0.0449133	-0.0309403	0.0327109
NUDT5	NUDT5	grey	grey	-0.00233979	0.00746888	0.0271389	0.0183063	0.0179518	0.0213774	-0.0368627	0.0915101
SEC61A2	SEC61A2	Micro-M1	turquoise	0.0872847	0.0481444	0.133229	0.0687895	0.0411795	0.0830417	-0.078528	0.0212565
DHTKD1	DHTKD1	grey	grey	0.0381185	0.0125627	0.0751441	0.0652811	-0.00631108	0.0621186	-0.055663	0.0412221
UPF2	UPF2	grey	grey	0.0530173	-0.0290597	0.104465	0.0300934	0.0192064	0.00188379	0.0298929	-0.0530869
USP6NL	USP6NL	grey	grey	0.00547199	-0.0262718	0.0477574	-0.0493812	0.0518727	-0.01395	0.06316	0.0522482
CELF2	CELF2	Micro-M1	turquoise	0.0934356	0.107448	0.226591	0.02832	0.0721062	0.0199167	-0.000319963	0.0710399
TAF3	TAF3	grey	grey	0.0726012	0.0436659	0.0753278	0.020839	0.0208315	0.0267293	-0.00161696	0.0182839
ATP5F1C	ATP5F1C	grey	grey	0.00537076	0.0574	0.0601603	0.0549563	0.0806822	0.0145292	-0.0222413	-0.0204166
KIN	KIN	grey	grey	-0.0264922	-0.00382663	0.0293936	-0.0439449	0.00612275	-0.0335065	0.0359046	0.0019212
SFMBT2	SFMBT2	Micro-M4	blue	-0.0260362	0.0666435	0.00588561	-0.0173142	0.139238	-0.0262082	-0.00767327	-0.00964473
PFKFB3	PFKFB3	grey	grey	0.109009	-0.0346207	0.0146698	0.0763861	-0.00594829	0.0811797	-0.0387404	-0.0326187
RBM17	RBM17	grey	grey	0.105406	0.0282659	0.0344017	0.074366	0.01223	0.0703042	0.00801132	0.0267308
IL15RA	IL15RA	grey	grey	0.0618518	0.0276755	0.0623214	0.0425449	0.0150306	0.0418349	0.0300695	0.0160275
FBH1	FBH1	grey	grey	0.0561406	0.0402166	0.103864	0.0315447	-0.00244001	-0.00374596	0.0491601	0.0679189
ANKRD16	ANKRD16	grey	grey	0.0215	0.0467725	0.0517783	0.00722056	-0.0216813	-0.00740624	-0.0565242	0.0202962
ITGA8	ITGA8	Micro-M1	turquoise	-0.0179161	0.121617	0.1167	0.0257041	0.0232731	0.0745775	-0.193075	0.0393341
MINDY3	MINDY3	grey	grey	0.0309439	-0.0113427	0.022389	-0.00458586	-0.0213923	-0.00877193	0.000273351	0.020013
C1QL3	C1QL3	grey	grey	0.0446984	0.0541781	0.0479919	0.0612214	0.0520719	0.0362512	-0.0653356	-0.0427929
RSU1	RSU1	grey	grey	0.0486523	-0.0439975	0.122625	-0.00565769	0.0146209	0.00994447	0.0732989	-0.0207557
TRDMT1	TRDMT1	grey	grey	0.0290291	0.0615282	0.0810576	-0.00958071	0.0324845	0.0567203	0.029445	0.0721771
HACD1	HACD1	grey	grey	0.0302126	0.0678554	0.0816807	0.0632467	0.022448	0.0433523	-0.0553407	0.0812559
STAM	STAM	grey	grey	0.0589015	0.038298	0.0597138	0.0492644	0.0184957	0.0473507	-0.0292117	0.00955299
SLC39A12	SLC39A12	Micro-M3	green	0.105083	0.0361472	-0.0533193	0.0714727	-0.00106929	-0.0247907	-0.0832634	0.00725045
CACNB2	CACNB2	grey	grey	-0.0477659	-0.0148529	0.147322	-0.0703952	0.010025	-0.048262	0.253668	-0.032195
NSUN6	NSUN6	grey	grey	0.114654	0.0211203	0.0854257	0.0666595	0.018082	0.0561807	0.0224066	-0.036134
ARL5B	ARL5B	grey	grey	0.0605519	-0.020594	0.0763872	-0.00945036	-0.010644	0.00786996	0.018331	0.000285141
PLXDC2	PLXDC2	Micro-M6	brown	-0.0299564	-0.0752925	0.074681	0.130181	-0.0352181	0.124245	0.576425	-0.0468733
NEBL	NEBL	Micro-M1	turquoise	0.190413	0.122451	0.0150849	0.12802	-0.0248382	0.107725	-0.239465	0.0162105
MLLT10	MLLT10	grey	grey	0.105531	0.00547677	0.149253	0.0356789	0.00341484	0.0377201	0.0408956	0.0499015
DNAJC1	DNAJC1	Micro-M1	turquoise	0.052836	0.0799906	0.0991595	0.0269313	-0.0141384	0.0556605	-0.0189825	0.0972075
COMMD3	COMMD3	grey	grey	0.0280511	-0.00318535	0.00823442	0.0132888	-0.0181808	0.0659655	0.0158518	-0.0418587
BMI1	BMI1	grey	grey	0.00892147	-0.0602015	-0.0260636	-0.0110242	0.0576233	0.027699	-0.0142289	-0.0396362
PIP4K2A	PIP4K2A	Micro-M6	brown	-0.0822317	-0.0787619	0.14189	-0.115342	0.055413	-0.0796983	0.328443	0.00354616
MSRB2	MSRB2	Micro-M2	black	0.0605551	0.0636081	0.0515277	0.0483069	0.00708968	0.0482863	0.0498665	0.0112973
KIAA1217	KIAA1217	Micro-M1	turquoise	0.143164	0.104255	0.100508	0.135465	0.0314333	0.146724	-0.0967481	0.044643
ARHGAP21	ARHGAP21	Micro-M1	turquoise	0.0521211	0.13171	0.135219	0.060543	0.0693558	0.080042	-0.111745	0.0502788
THNSL1	THNSL1	grey	grey	0.0514192	0.0135072	0.0619993	0.03951	-0.0178073	0.0414843	0.018168	0.0111241
GPR158	GPR158	Micro-M1	turquoise	0.0212295	0.169525	0.103399	0.06226	-0.00493971	0.0953128	-0.214419	0.0208586
GAD2	GAD2	Micro-M2	black	-0.0335412	0.0156708	0.0352501	0.0195774	-0.0363761	0.0213565	-0.0211539	0.0157934
APBB1IP	APBB1IP	Micro-M6	brown	0.0373539	-0.103182	0.1722	-0.0350344	0.0860208	-0.0374172	0.431957	0.00672931
PDSS1	PDSS1	grey	grey	0.0737304	0.0826296	0.0519768	0.0730536	0.0171239	0.0459158	-0.0515377	-0.0216066
ABI1	ABI1	grey	grey	0.058793	0.0606329	0.110391	0.0270336	0.0146428	-0.00942686	0.0879439	0.0833156
ACBD5	ACBD5	grey	grey	0.0855906	0.0679088	0.0558174	0.0653303	0.0459307	0.0510447	-0.0571097	0.0425991
YME1L1	YME1L1	grey	grey	0.0726356	0.0144838	0.0899108	-0.0059231	0.0257291	0.0342937	-0.0508281	0.0355913
SPOPL	SPOPL	grey	grey	-0.0235543	0.0385728	0.0744807	-0.0136116	-0.0227843	-0.00947593	0.0762934	0.0250711
HNMT	HNMT	grey	grey	0.0281401	0.00894762	0.0894544	0.00400332	-0.00620618	0.0238156	0.0774627	0.0520803
CACNA1B	CACNA1B	Micro-M1	turquoise	0.0177482	0.15662	0.104682	0.0389818	0.0361595	0.100143	-0.194622	0.0375586
EHMT1	EHMT1	grey	grey	0.0290816	0.0528676	0.107843	-0.0144425	0.0378111	0.0132435	0.0549151	0.0769104
ARRDC1	ARRDC1	grey	grey	0.0138034	-0.0058832	0.0105345	0.0292392	0.0560927	0.0386209	-0.000954195	-0.00758343
DPH7	DPH7	grey	grey	-0.0103199	0.0234855	-0.0489881	0.00156339	0.0101435	0.0288149	-0.0695944	-0.0295977
MRPL41	MRPL41	grey	grey	-0.0122824	0.0176617	-0.068082	0.0331652	-0.0485066	0.0123353	-0.0615627	-0.011776
PNPLA7	PNPLA7	grey	grey	0.0810046	-0.0736545	0.0780711	0.0181422	0.0266621	0.0518601	0.121215	0.00554566
NSMF	NSMF	grey	grey	0.134023	0.125184	0.0201923	0.0936584	-0.0268206	0.0766161	-0.143554	0.0181768
NELFB	NELFB	grey	grey	0.0619588	0.0174505	0.0808247	0.0190071	-0.0154528	0.0631353	-0.00474798	-0.0251134
TUBB4B	TUBB4B	grey	grey	0.0507785	0.0465195	0.0650268	0.013638	-0.0113506	0.00667253	-0.0763337	0.000373881
RNF208	RNF208	grey	grey	-0.0532486	-0.0105629	0.0461511	-0.0230333	-0.000187974	-0.0277874	-0.0201154	-0.0209413
NDOR1	NDOR1	grey	grey	0.0660422	0.0575045	0.0155727	0.061605	-0.00228862	0.0616962	-0.00373409	-0.0116015
SSNA1	SSNA1	grey	grey	-0.0188187	-0.0133625	0.0174052	-0.00256354	-0.011523	0.00379819	0.00985383	0.0312383
ANAPC2	ANAPC2	grey	grey	-0.031067	0.00708907	-0.00822481	0.000596296	-0.0154068	-0.0297753	0.0203785	0.00614553
GRIN1	GRIN1	Micro-M1	turquoise	0.0264832	0.180664	0.072721	0.0709417	0.0288073	0.104123	-0.206996	0.0252113
MAN1B1	MAN1B1	grey	grey	-0.00762507	-0.0328783	0.0480107	0.0149861	0.00962099	0.0427277	0.00426299	0.03552
DPP7	DPP7	grey	grey	0.0363588	0.00696783	0.0410456	0.0128715	0.0119956	0.0299088	-0.0355868	-0.0181208
NPDC1	NPDC1	grey	grey	0.0373125	0.0244288	0.0752693	0.0587859	-0.00316144	0.0550271	-0.0806612	0.0555867
ABCA2	ABCA2	Micro-M1	turquoise	0.00969263	0.121374	0.0318611	0.0300793	0.0438414	0.0437955	-0.0981451	0.0233183
PAXX	PAXX	grey	grey	-0.0250006	-0.0518152	-0.00023515	-0.0358271	0.0540481	-0.00851065	-0.0316412	-0.0232317
PTGDS	PTGDS	grey	grey	0.0552978	0.0471468	0.0195791	0.0660539	0.0517432	0.0851506	-0.0421694	-0.000112451
FBXW5	FBXW5	grey	grey	-0.0431507	-0.0275998	0.00672578	-0.0620656	-0.0157354	-0.0638761	0.0113148	-0.0384678
EDF1	EDF1	grey	grey	0.0048103	0.0284922	0.0578296	0.0186095	0.0375325	0.00835652	-0.0523904	0.0437404
AJM1	AJM1	grey	grey	-0.015104	0.0565353	-0.0375561	0.0337154	-0.00453686	0.0215337	-0.0316785	-0.0151737
RABL6	RABL6	grey	grey	0.0581377	0.0974667	0.120951	0.0336951	0.025045	0.0337779	0.0239202	0.0433682
KCNT1	KCNT1	Micro-M1	turquoise	0.0574273	0.116327	0.144808	0.0708012	0.0413667	0.0946887	-0.147182	0.0804821
CAMSAP1	CAMSAP1	grey	grey	0.0653266	0.00480099	0.0651906	0.0199805	-0.00638158	0.00420175	0.0154461	0.0467368
UBAC1	UBAC1	grey	grey	0.0350593	0.0525965	0.0274214	0.0200847	-0.0518124	0.0317288	-0.0750945	0.0228039
NACC2	NACC2	grey	grey	0.00125993	0.0424788	0.0683379	0.021437	0.0384126	0.0385396	0.0531068	-0.00781017
QSOX2	QSOX2	grey	grey	0.0610654	0.00878881	0.10358	0.0487814	0.0144379	0.0419429	0.0264307	0.0176243
GPSM1	GPSM1	grey	grey	-0.0144259	0.0240121	0.0371092	0.0176904	0.0207115	-0.00304914	-0.0555615	0.0191902
DNLZ	DNLZ	grey	grey	0.0209284	-0.0285244	-0.0102938	0.0194663	0.0051066	0.030085	-0.0390424	-0.0110916
SNAPC4	SNAPC4	grey	grey	-0.0516772	0.000780022	0.0371534	-0.0301379	-0.0536291	-0.056163	0.0123253	0.0233153
ENTR1	ENTR1	grey	grey	0.0243647	0.00396106	0.113954	-0.0471365	-0.0070884	-0.00358017	0.0366202	-0.0352945
PMPCA	PMPCA	grey	grey	0.0428108	0.041743	0.00718034	0.0471653	0.0300883	0.0734842	-0.0490695	0.0243351
INPP5E	INPP5E	grey	grey	-0.0276628	0.0272523	0.0333913	0.0341184	-0.0322502	0.0230732	-0.0193644	0.0437486
SEC16A	SEC16A	grey	grey	0.0402933	0.0244662	0.0670045	-0.000529191	-0.0394805	0.00552473	-0.0479383	-0.00301461
NOTCH1	NOTCH1	grey	grey	0.0517476	-0.00934611	-0.0263838	0.0124456	-0.0335782	-0.0260465	-0.027391	0.0298401
DIPK1B	DIPK1B	grey	grey	-0.00444705	0.0248128	0.0341072	0.00571486	0.0201023	0.00298772	-0.0365406	0.0488025
RPL7A	RPL7A	grey	grey	0.0237948	-0.0152356	-0.00343279	0.0335388	0.0548335	0.013755	-0.0488677	0.0162894
SURF2	SURF2	grey	grey	-0.0165591	-0.0154835	-0.00785585	0.0102098	0.00507912	0.00760375	-0.0112585	-0.0409567
REXO4	REXO4	grey	grey	0.0297722	0.0296257	0.0265246	-0.00807169	0.0236866	0.0159308	-0.0280878	0.011078
CACFD1	CACFD1	grey	grey	0.00106111	0.0143796	0.010049	-0.0200358	0.0289866	-0.0284427	-0.00900604	0.0129207
SLC2A6	SLC2A6	grey	grey	0.00196533	0.0419836	0.0302402	0.0233144	0.0190021	0.0458814	-0.0750713	0.00622217
FAM163B	FAM163B	grey	grey	0.00250773	0.0683356	-0.000411864	-0.0380356	-0.00766413	0.0368905	-0.073118	-0.00326986
VAV2	VAV2	grey	grey	-0.0617541	-0.0423402	0.053988	-0.0272886	-0.00961935	-0.0442418	0.12672	-0.0204867
BRD3	BRD3	grey	grey	-0.0220052	0.0331023	0.0133516	0.0284795	0.0536296	0.049112	-0.00594536	-0.0219535
WDR5	WDR5	grey	grey	0.0718727	0.0222303	0.0656251	0.03247	0.0680199	0.0406951	-0.0168975	0.01172
COL5A1	COL5A1	grey	grey	0.00172331	0.0240375	0.0620137	0.0241433	-0.00526678	0.0253511	-0.0558926	0.0579349
OLFM1	OLFM1	grey	grey	0.0133631	0.137988	0.125069	0.0554089	0.00721554	0.105216	-0.0282445	0.0194017
RALGDS	RALGDS	grey	grey	0.00393203	0.0768189	0.0706624	0.0713204	0.0202791	0.0458507	-0.101518	0.00951608
GTF3C5	GTF3C5	grey	grey	-0.00483814	0.0259614	-0.0196976	0.0102146	0.0414255	0.00537464	0.0153275	-0.0434506
TSC1	TSC1	grey	grey	0.00695413	-0.0480961	0.0453105	-0.0148083	-0.0376796	0.0057333	0.0227149	0.00671825
GTF3C4	GTF3C4	grey	grey	0.0599772	0.0281326	0.069825	0.0381336	0.0471811	0.0327427	-0.00940789	0.0244333
DDX31	DDX31	grey	grey	0.150063	0.0213571	0.174793	0.0660811	0.0026083	0.0613172	0.103363	0.0413794
TTF1	TTF1	grey	grey	0.0330652	0.006484	0.0637144	0.00870159	0.0278688	-0.00448295	0.00548317	-0.0378671
SETX	SETX	grey	grey	0.0495341	0.0284879	0.111779	0.0607355	0.0168445	0.060834	-0.00651546	0.0473033
NTNG2	NTNG2	grey	grey	0.0583037	0.0698627	0.0519926	0.0493399	-0.0297189	0.031317	-0.0754932	0.0389744
MED27	MED27	grey	grey	0.0185387	0.0624303	0.0271113	0.022198	-0.0186253	0.0359746	-0.0681913	0.0354183
RAPGEF1	RAPGEF1	grey	grey	0.0842773	0.0317179	0.105753	0.03038	-0.024413	0.0130102	0.0897089	0.0424131
TRUB2	TRUB2	grey	grey	0.0401465	0.0622574	0.0378314	0.0593105	0.0344625	0.0592803	-0.0571726	0.0374427
COQ4	COQ4	grey	grey	0.0295167	-0.0392052	-0.0099493	0.0235595	0.00156698	-0.020273	0.0103387	-0.0275668
SLC27A4	SLC27A4	grey	grey	0.0117478	0.0754756	-0.00218104	0.00471003	0.0387052	0.026021	-0.0431003	0.0023745
URM1	URM1	grey	grey	0.0174139	0.0292855	0.0760777	0.024449	-0.0177159	0.0478985	0.0132838	0.0496217
ODF2	ODF2	grey	grey	0.0907514	0.0501572	0.115497	0.0770192	0.00719234	0.0471418	-0.0564256	0.0484277
GLE1	GLE1	grey	grey	0.0378851	0.0483769	0.0316097	0.017103	-0.0110643	-0.00349323	-0.0606141	0.0538473
SPTAN1	SPTAN1	Micro-M7	yellow	0.0405278	0.0918714	0.098257	0.0357148	0.015426	0.0561645	-0.111983	0.198168
SET	SET	grey	grey	0.0386082	0.0028473	0.0495372	0.0201172	0.0218669	0.0333405	0.0201847	0.00880049
ZER1	ZER1	Micro-M7	yellow	-0.012428	0.0341197	0.0238966	0.0212404	0.00433262	0.00913462	-0.0538252	0.0587117
TBC1D13	TBC1D13	grey	grey	-0.0338009	-0.04772	0.034278	-0.0394281	0.0207169	-0.0437471	0.0414765	0.0332184
SPOUT1	SPOUT1	grey	grey	0.020358	0.0523267	0.00840384	0.0254995	0.0181527	0.0423243	-0.02419	0.0102648
KYAT1	KYAT1	grey	grey	-0.0150816	-0.0108472	-0.00207132	0.0174019	0.0275406	0.0121506	0.00615161	-0.0260217
LRRC8A	LRRC8A	grey	grey	0.0301931	-0.0389462	0.0638625	0.0133842	0.0563159	0.0177338	0.0787115	-0.0186202
PHYHD1	PHYHD1	Micro-M6	brown	-0.0672323	-0.0410385	0.0568967	-0.0512771	-0.0133545	-0.0533604	0.236676	-0.00579797
NUP188	NUP188	grey	grey	0.0454499	0.0229197	0.0492536	0.0218345	0.0556838	0.0234599	0.0056663	-0.0167328
SH3GLB2	SH3GLB2	Micro-M1	turquoise	0.0240816	0.000764493	0.0267118	0.0174744	0.0133283	-0.0161987	-0.0281397	0.0506875
MIGA2	MIGA2	grey	grey	-0.0162851	0.0176048	0.0308931	-0.000758961	0.0372502	0.00705047	0.0232505	-0.00245894
DOLPP1	DOLPP1	grey	grey	-0.0141791	-0.0432925	0.0273509	-0.0133346	0.0288582	0.0420082	-0.000351679	0.0182097
CRAT	CRAT	grey	grey	0.0626427	0.0204786	0.0284523	0.0494313	0.0615182	0.0550263	0.0082813	-0.0895149
PTPA	PTPA	grey	grey	0.0132706	0.0638941	0.0590691	0.0071098	-0.00556852	-0.0236381	0.00253772	0.0372579
NTMT1	NTMT1	grey	grey	0.00395949	0.0495092	-0.00284666	0.0388136	-0.0304391	0.0362444	-0.0602307	-0.0106374
ASB6	ASB6	grey	grey	0.00230437	-0.00630286	0.00144109	0.00942401	-0.0609693	-0.00855082	-0.0264226	-0.0271372
TOR1B	TOR1B	grey	grey	-0.0126549	0.0734253	0.0327465	0.0473565	-0.0194763	0.0298986	-0.0365073	-0.0267271
TOR1A	TOR1A	grey	grey	0.0544803	0.0106356	0.0382525	0.00804578	0.0360659	0.0259926	0.0141267	0.0143637
C9orf78	C9orf78	grey	grey	0.050071	0.0155884	0.0600933	0.0121947	0.00597839	0.0457845	-0.024019	0.00271306
USP20	USP20	grey	grey	0.0310794	0.012063	0.0189053	0.0204151	-0.0178543	0.0100477	-0.0556616	0.0169116
FNBP1	FNBP1	grey	grey	0.125186	0.0626373	0.180781	0.0444455	0.0357284	0.0455758	-0.00369727	0.085606
GPR107	GPR107	grey	grey	0.0807337	0.0609788	0.138003	0.00881681	0.0677306	0.00616718	0.0905649	0.0550133
NCS1	NCS1	grey	grey	0.0404426	0.0683208	0.0246177	0.109073	-0.0185704	0.0928285	-0.0663516	0.0492168
FUBP3	FUBP3	grey	grey	0.0126371	0.0457973	0.0591916	0.0225657	0.0607439	0.0434121	0.0340396	0.0235862
EXOSC2	EXOSC2	grey	grey	0.00744297	-0.01043	0.0171176	0.0232401	-0.0544925	0.0453606	-0.004601	0.00239101
ABL1	ABL1	grey	grey	-0.0625045	0.0149776	-0.000676782	-0.0727616	0.0718814	-0.0623375	0.098013	-0.00289799
NUP214	NUP214	grey	grey	0.0871591	0.126303	0.0992866	0.0578746	0.0464073	0.00865974	0.0324994	0.00528708
PLPP7	PLPP7	grey	grey	-0.0135093	0.0045279	0.0412411	0.00963117	-0.0117342	0.00231001	0.00518436	0.0467194
PRRC2B	PRRC2B	Micro-M7	yellow	0.0504098	0.0646881	0.101251	0.0011093	0.0170997	-0.00617266	-0.0553637	0.233231
POMT1	POMT1	grey	grey	-0.028296	0.0623159	0.0301356	0.000840744	0.0182076	0.0101518	0.0141856	-0.0204875
UCK1	UCK1	grey	grey	0.0462506	0.0610719	-0.00617657	0.0338531	-0.00643771	-0.0192161	-0.0140212	0.0223362
SWI5	SWI5	grey	grey	0.0303156	0.0375161	0.0648586	-0.00235399	0.0296828	-0.00158535	0.0250355	0.0492764
GOLGA2	GOLGA2	grey	grey	-0.0228553	0.0553567	-0.00764594	0.00979612	-0.00427035	-0.0206085	-0.0116403	-0.0533387
DNM1	DNM1	Micro-M1	turquoise	0.0608098	0.117173	0.0713866	0.0780129	0.0130991	0.0703962	-0.104403	0.015936
CIZ1	CIZ1	grey	grey	0.0279829	0.00673167	0.0469777	-0.0141103	0.0492582	0.0109796	0.00880522	-0.0215813
PTGES2	PTGES2	grey	grey	-0.00121438	0.0420537	0.0551347	0.0149018	0.0533767	0.00396218	-0.0102466	0.00546002
SLC25A25	SLC25A25	grey	grey	0.0762977	0.0534671	0.0982021	0.0120619	0.0138839	0.0281519	0.0105784	-0.00813453
DPM2	DPM2	grey	grey	0.0456281	0.0784241	0.0893096	0.00896759	0.0254219	0.020492	0.0134003	0.0227006
PIP5KL1	PIP5KL1	grey	grey	0.00321843	0.0667925	-0.00286897	0.0474103	-0.00983618	0.0473455	-0.0834491	-0.00419656
ST6GALNAC6	ST6GALNAC6	grey	grey	0.00160633	0.0240421	0.0221916	-0.0090284	-0.016663	-0.0273662	0.0195355	-0.024387
FPGS	FPGS	grey	grey	-0.0621487	-0.0369237	-0.0101292	-0.0316706	0.0101664	-0.00893219	0.00391003	-0.0300002
CDK9	CDK9	grey	grey	-0.00673192	0.00319259	0.0819254	0.00242375	0.0299688	0.0313005	0.0467694	0.0305929
SH2D3C	SH2D3C	grey	grey	0.0654892	0.0168431	0.104294	0.0418995	0.0644464	0.0193504	0.0296286	0.0621601
STXBP1	STXBP1	Micro-M7	yellow	0.0293329	0.11384	0.0825918	0.0503905	0.050932	0.031836	-0.0705552	0.200394
LRSAM1	LRSAM1	grey	grey	0.0474612	0.0760613	0.0786183	0.0165378	-0.0150753	0.0325605	0.0520566	0.0272549
RPL12	RPL12	grey	grey	0.0170458	0.0153226	0.0120446	-0.00849041	-0.0201328	0.00626102	-0.0267191	0.00948566
SLC2A8	SLC2A8	grey	grey	-0.0040951	-0.0182841	-0.01192	-0.0409036	-0.0602007	-0.0156336	0.0364299	-0.00273685
GARNL3	GARNL3	grey	grey	-0.0430879	0.0249139	0.00537477	-0.00610367	-0.0384411	-0.00567907	0.109857	-0.0101528
RALGPS1	RALGPS1	grey	grey	-0.0124236	0.0539277	0.118076	-0.0167946	0.0407657	0.0254207	0.0787538	0.0461325
ANGPTL2	ANGPTL2	grey	grey	0.0217034	0.0539484	0.0270269	0.0487336	0.0242556	0.0479639	-0.0200945	0.0494577
ZBTB34	ZBTB34	grey	grey	0.0144337	-0.0255633	0.0733632	-0.0146935	-0.00841109	-0.0182535	0.101172	0.0443176
ZBTB43	ZBTB43	grey	grey	0.0545189	0.0430069	0.05251	0.0358659	0.0560617	0.0242215	-0.0313052	0.00554256
MVB12B	MVB12B	grey	grey	-0.00963557	-0.00343487	0.0919201	-0.0158559	-0.0209969	-0.0392769	0.119045	0.0786462
PBX3	PBX3	grey	grey	0.0238359	-0.0211972	0.145351	-0.0390082	0.0393343	0.00229525	0.0735953	0.0508466
MAPKAP1	MAPKAP1	grey	grey	0.0181226	-0.00993694	0.051738	-0.0266948	0.0151562	-0.0253225	0.0466508	0.0109294
GAPVD1	GAPVD1	grey	grey	0.0627068	0.0518152	0.133061	0.0351568	0.0701263	0.024671	0.0131348	0.0179266
HSPA5	HSPA5	grey	grey	0.0156838	0.0316193	-0.00117562	-0.00514143	0.0119659	0.0227668	-0.0357716	0.0152918
RABEPK	RABEPK	grey	grey	0.0261058	0.0388933	0.0128899	0.0465107	0.0418107	0.048677	0.00284502	0.00114768
FBXW2	FBXW2	grey	grey	0.0277498	0.0141615	0.0544503	-0.0166035	-0.0234731	0.0257417	0.0350112	-0.011032
PSMD5	PSMD5	grey	grey	0.0399011	-0.00753843	0.0307301	0.03043	-0.0312586	0.039288	-0.00209185	0.0169297
CNTRL	CNTRL	grey	grey	0.0330655	0.00987485	0.117239	-0.0178444	-0.0179793	-0.015539	0.0982614	0.0289791
RAB14	RAB14	grey	grey	0.00364251	0.0144963	0.0904924	-0.0184262	0.0242254	0.00809037	0.0324157	-0.0123393
DAB2IP	DAB2IP	grey	grey	-0.00924236	0.0785283	0.0263355	0.0567099	0.0214894	0.0265481	-0.079959	-0.0146366
TTLL11	TTLL11	Micro-M1	turquoise	0.0457449	0.120718	0.132316	0.0554798	0.0383197	0.0706677	-0.12293	0.0288054
NDUFA8	NDUFA8	grey	grey	0.025747	-0.0371084	0.0769969	-0.0149028	-0.0271908	0.00735851	0.0166706	0.0239238
RBM18	RBM18	grey	grey	-0.0550625	-0.0312559	0.00984627	-0.0464637	0.0776946	-0.0247788	0.0221757	-0.0151601
MRRF	MRRF	grey	grey	0.000756537	-0.0193977	0.0266067	-0.00546324	-0.022704	0.0182377	-0.00124251	-0.0617069
RC3H2	RC3H2	grey	grey	0.0756005	0.0353506	0.12964	0.0205578	0.047395	0.0146012	0.0124077	0.0359132
ZBTB26	ZBTB26	grey	grey	-0.0201054	0.0969337	0.000288602	0.0336777	0.00272221	0.0130762	-0.0190188	-0.000280052
RABGAP1	RABGAP1	Micro-M1	turquoise	0.0570002	0.040962	0.11036	0.0519821	0.0490591	0.0534311	-0.00199378	0.06654
STRBP	STRBP	Micro-M1	turquoise	0.151331	0.127254	0.172396	0.11821	0.0645241	0.114184	-0.167385	0.0534273
GPR21	GPR21	grey	grey	0.0120267	-0.0137432	-0.0142978	-0.0136359	0.00486491	0.00945659	-0.0329416	0.000965216
DENND1A	DENND1A	Micro-M1	turquoise	0.136278	0.0420435	0.185373	0.053762	0.0514983	0.016532	-0.0303013	0.00702559
LHX2	LHX2	Micro-M5	red	-0.00157234	0.0426494	0.0867876	0.0435038	0.0192811	0.0698942	-0.0841379	0.0116475
NEK6	NEK6	grey	grey	0.0639989	0.0508572	0.0381716	0.0448706	-0.00571764	0.0552326	0.00218553	0.00565345
PSMB7	PSMB7	grey	grey	0.102275	0.0196876	0.0669409	0.0634887	0.0573841	0.0782552	-0.0214362	-0.00373345
NR6A1	NR6A1	grey	grey	0.129325	0.0411031	0.154823	0.0391358	0.028099	0.0574244	0.0509399	0.0542527
ARPC5L	ARPC5L	grey	grey	0.0281839	0.0111487	-0.0191306	0.0542664	0.0402621	0.0274665	-0.044442	-0.0119864
GOLGA1	GOLGA1	grey	grey	0.0341287	0.0635664	0.0490552	0.0458848	0.0419157	0.0410068	-0.0326499	0.0464024
SCAI	SCAI	Micro-M1	turquoise	0.0732164	0.000270095	0.102143	0.0347433	0.00236167	0.0425901	-0.0526278	0.000778416
PPP6C	PPP6C	grey	grey	0.0696917	0.00573803	0.0986528	-0.0113265	0.00673956	-0.000503538	0.0280487	0.00923064
LRP1B	LRP1B	Micro-M1	turquoise	0.145617	0.124975	0.0947024	0.132939	0.0220696	0.122551	-0.183464	0.0329874
ARHGAP15	ARHGAP15	grey	grey	0.129701	0.0480948	0.0432637	0.084122	0.0403179	0.109062	-0.34079	0.0262677
GTDC1	GTDC1	grey	grey	0.0592784	-0.0212584	0.182794	-0.0168799	-0.0109796	-0.00694288	0.145446	0.015913
ZEB2	ZEB2	Micro-M6	brown	-0.00799917	-0.0182568	0.163732	0.137748	0.00082069	0.162798	0.247587	0.0287014
ACVR2A	ACVR2A	Micro-M1	turquoise	0.0634756	0.0541871	0.162002	0.0225938	0.0705729	0.0309168	-0.0160136	0.0193705
ORC4	ORC4	grey	grey	0.0798275	0.0694317	0.119656	0.0656103	0.00288552	0.0415649	-0.00884909	0.0239433
MBD5	MBD5	Micro-M1	turquoise	0.120416	0.158973	0.230987	0.0375097	0.102868	0.0737292	0.0229503	0.121859
EPC2	EPC2	grey	grey	0.0441952	0.0282029	0.0845778	0.0127361	0.038035	0.0256062	0.0463717	0.0519782
KIF5C	KIF5C	Micro-M1	turquoise	0.00491829	0.154294	0.0869271	0.0702683	0.0548504	0.0965072	-0.189611	0.0543118
LYPD6B	LYPD6B	grey	grey	0.0228467	0.035051	-0.0179327	0.0275724	0.00440021	0.0289533	-0.0383127	0.0568337
LYPD6	LYPD6	grey	grey	0.0200993	-0.0228488	0.0611388	0.0151115	0.00889645	0.00499335	0.0498053	-0.017559
MMADHC	MMADHC	grey	grey	0.0312689	0.0597543	0.0159136	0.0160215	0.0681964	0.0426556	-0.0186287	0.000392762
RND3	RND3	grey	grey	0.0458823	0.0487809	0.0948058	0.0161142	0.0883438	0.0347348	-0.0323378	0.0390346
RIF1	RIF1	grey	grey	-0.0100469	-0.00150417	-0.0131205	0.012787	-0.0509503	0.0275678	-0.0196027	0.0170423
ARL5A	ARL5A	grey	grey	0.0321099	-0.0076325	0.0364491	0.0332277	-0.00136626	0.00787513	0.0475934	-0.0416518
CACNB4	CACNB4	Micro-M1	turquoise	0.148817	0.139012	0.131194	0.158791	0.0354982	0.157995	-0.125763	0.051473
STAM2	STAM2	grey	grey	0.0321195	0.00327676	0.0508222	0.0371216	-0.0340459	-0.00338507	-0.00359535	0.0160594
FMNL2	FMNL2	Micro-M1	turquoise	0.103242	0.0986659	0.12999	0.0622833	-0.0066158	0.133726	-0.058528	0.0365047
PRPF40A	PRPF40A	grey	grey	0.00177536	0.0579328	0.126034	-0.0397426	0.0283314	0.00848469	0.0500137	0.0407198
ARL6IP6	ARL6IP6	grey	grey	0.0299567	0.0673547	0.0052199	0.0361957	0.053012	0.0326284	-0.0311198	-0.00286532
GALNT13	GALNT13	Micro-M1	turquoise	0.0590339	0.136688	0.0862944	0.0865659	0.0153078	0.0918838	-0.170614	0.0326037
KCNJ3	KCNJ3	Micro-M1	turquoise	0.108228	0.158887	0.0373812	0.109522	0.0319694	0.0798848	-0.254832	0.0141272
NR4A2	NR4A2	Micro-M1	turquoise	0.0832658	0.0598668	0.0257248	0.0202491	-0.028058	0.045845	-0.0350881	-0.0129481
GPD2	GPD2	grey	grey	0.129095	0.102001	0.075313	0.071535	0.0677129	0.0683813	-0.100902	0.0242505
ACVR1C	ACVR1C	grey	grey	-0.0360365	-0.0147912	0.0112666	-0.0277111	0.0140407	-0.0191017	-0.00118436	0.00797231
ACVR1	ACVR1	grey	grey	0.00674315	-0.0521711	0.122184	-0.0229798	0.0484632	-0.0252196	0.118532	-0.0149301
UPP2	UPP2	grey	grey	0.0803279	0.0854776	0.129172	0.0506532	0.00464187	0.0673348	0.0233246	0.0436583
CCDC148	CCDC148	Micro-M4	blue	0.058429	0.0901379	0.0270873	0.103864	0.090947	0.032367	-0.147844	0.00726135
PKP4	PKP4	Micro-M1	turquoise	0.159267	0.0715706	0.0868178	0.0843319	0.0156728	0.0712319	-0.137658	0.0558365
TANC1	TANC1	Micro-M1	turquoise	0.0259421	0.0393259	0.0350813	0.0378532	-0.0113324	0.0700464	-0.126146	0.0071252
WDSUB1	WDSUB1	grey	grey	0.0353355	-0.00712423	0.0658224	0.00200199	0.0129047	0.00250292	0.031138	0.0443563
BAZ2B	BAZ2B	grey	grey	0.0483275	0.0378806	0.169602	-0.0184703	0.102017	0.0222814	0.0643624	0.0819881
RBMS1	RBMS1	grey	grey	0.108544	0.0338739	0.0970878	0.0175614	0.0570674	0.0434161	-0.161332	0.00723722
TANK	TANK	grey	grey	0.0776969	0.0341215	0.0980696	0.0253428	0.0527148	0.0489191	-0.030755	0.00863068
PSMD14	PSMD14	Micro-M1	turquoise	0.0599516	0.0782117	0.131324	0.0151601	0.0718927	0.0485391	-0.0473746	0.0717838
TBR1	TBR1	grey	grey	-0.0082367	0.0194889	0.0639529	0.00254096	0.0502738	0.0185664	-0.120287	-0.0020139
SLC4A10	SLC4A10	Micro-M1	turquoise	0.0353166	0.200876	0.125085	0.0716232	0.0568981	0.0855507	-0.193941	0.0731562
GCA	GCA	grey	grey	0.0489568	0.0110815	0.0131573	0.0139879	0.00700696	0.0693698	-0.0644886	0.0097782
KCNH7	KCNH7	Micro-M1	turquoise	0.012781	0.153754	0.143323	0.0726999	0.0529171	0.106947	-0.21324	0.0463803
FIGN	FIGN	Micro-M1	turquoise	0.0489192	0.0785306	0.085475	0.029779	0.0490032	0.0697831	-0.166868	0.0938543
GRB14	GRB14	grey	grey	0.0573466	0.0910826	0.0479131	0.0798431	0.0407446	0.0184819	-0.0966554	0.0599022
COBLL1	COBLL1	grey	grey	0.139023	0.117076	0.0640948	0.0514741	0.0378097	-0.0140638	-0.0865827	0.0155656
SCN3A	SCN3A	Micro-M1	turquoise	0.0506064	0.164004	0.116877	0.0584259	0.0268247	0.105243	-0.235171	0.0474488
SCN2A	SCN2A	Micro-M1	turquoise	0.0602854	0.167824	0.0995557	0.0679661	0.02528	0.0636153	-0.192464	0.0193448
CSRNP3	CSRNP3	Micro-M1	turquoise	0.0197862	0.200887	0.119742	0.0900356	0.0544422	0.129213	-0.258321	0.0462265
GALNT3	GALNT3	grey	grey	0.0297129	0.0371442	0.0189126	0.0329435	-0.0553114	0.0330994	0.028674	-0.000652525
TTC21B	TTC21B	Micro-M1	turquoise	0.0225963	0.0477967	0.0483343	0.0661319	0.00846256	0.0706527	-0.0972893	0.0137447
SCN1A	SCN1A	Micro-M1	turquoise	0.0834584	0.153738	0.108625	0.104414	0.0701286	0.0727229	-0.155431	0.0574091
SCN9A	SCN9A	Micro-M7	yellow	0.00394818	0.037101	0.0995711	0.007298	0.0141677	0.0580806	-0.10586	0.00585964
B3GALT1	B3GALT1	Micro-M1	turquoise	0.157301	0.224891	0.0876308	0.114598	0.0733012	0.105106	-0.291317	0.0773548
STK39	STK39	Micro-M4	blue	0.109191	0.0787705	0.0558983	0.0861058	0.0528963	0.0898187	-0.175099	0.0718713
CERS6	CERS6	Micro-M1	turquoise	0.0802148	0.0834079	0.106962	0.0589583	0.0677513	0.0319258	-0.0697173	0.0684531
BBS5	BBS5	Micro-M4	blue	0.0172889	0.0379404	0.0828049	0.0402666	0.0769731	0.0724035	-0.0334929	0.0106057
FASTKD1	FASTKD1	grey	grey	0.00952398	0.072788	0.0724767	0.0177525	-0.00128032	0.00759684	0.0533796	0.0730014
PPIG	PPIG	grey	grey	-0.0139307	-0.0131006	0.0995055	-0.00387759	0.0213019	0.00304914	0.0194699	0.0109131
PHOSPHO2	PHOSPHO2	grey	grey	-0.000446063	-0.0192483	0.0352334	0.0261367	0.0131134	-0.0197345	0.067213	-0.0219538
KLHL23	KLHL23	grey	grey	-0.0137424	-0.0319586	0.014918	-0.0319747	-0.0393405	-0.0403787	0.0198578	-0.0181043
SSB	SSB	grey	grey	0.0527471	-0.00684553	0.0878871	0.000922392	0.0508111	0.0425425	-0.0276788	0.0478495
METTL5	METTL5	grey	grey	0.009462	0.045998	0.019156	0.023247	-0.047549	-0.00195062	-0.0324467	0.00360495
UBR3	UBR3	grey	grey	0.0811275	0.0730889	0.18467	0.0106653	-0.0487137	0.0385993	0.0741952	0.0484044
GAD1	GAD1	grey	grey	0.0432941	0.022798	0.0942538	0.0287297	0.0349753	0.0350689	-0.0534359	0.00269563
GORASP2	GORASP2	grey	grey	0.0246145	0.0374931	0.0583264	-0.00243481	0.0234752	-0.0108803	0.0360988	0.0392646
TLK1	TLK1	grey	grey	0.101321	-0.0161838	0.101522	0.0315676	-0.00970748	0.0127266	0.0725564	0.0906459
METTL8	METTL8	grey	grey	0.0286015	4.415495043776e-05	0.104073	0.00646364	0.0362378	-0.00237376	0.0537387	0.0533485
DCAF17	DCAF17	grey	grey	0.0455685	0.0168557	0.0962408	0.00077603	0.0591847	0.000982169	0.0437105	0.0183976
DYNC1I2	DYNC1I2	Micro-M1	turquoise	0.0370036	0.0300765	0.0839014	-0.00229163	0.007949	0.0114572	-0.0360044	-0.012878
SLC25A12	SLC25A12	Micro-M1	turquoise	0.00918449	0.0514215	0.07688	0.0155469	0.00861636	-0.00138925	0.0140875	-0.0122588
HAT1	HAT1	grey	grey	0.0458353	0.0119385	0.100099	0.00330217	0.0284101	0.0211589	-0.0400312	0.0353619
METAP1D	METAP1D	grey	grey	-0.0259155	0.00190306	0.0338481	-0.00193935	0.0281444	-0.00590711	0.0349574	-0.0117931
ITGA6	ITGA6	Micro-M6	brown	0.00574007	-0.04818	0.127522	-0.0540968	0.0448765	-0.0996043	0.283448	0.0153889
PDK1	PDK1	grey	grey	0.0990244	0.0769554	0.102604	0.0807016	0.0712536	0.0524902	0.0315356	0.0389485
RAPGEF4	RAPGEF4	Micro-M1	turquoise	0.0411815	0.176533	0.137814	0.0854956	0.024607	0.0826235	-0.230237	0.0466537
MAP3K20	MAP3K20	grey	grey	0.0737928	-0.0138466	0.0710227	0.0179622	0.0296435	0.0219004	0.0182103	-0.0145148
SP3	SP3	grey	grey	-0.00467731	0.024278	0.0629511	-0.00772527	0.0164586	-0.0452888	0.0432413	0.0190994
OLA1	OLA1	grey	grey	0.102647	0.00928644	0.0998934	0.069602	-0.00481214	0.0876763	-0.0465584	0.059538
CIR1	CIR1	grey	grey	0.0339814	0.0183893	0.0502701	0.0143353	-0.0192835	0.0199085	0.0378097	0.0157602
SCRN3	SCRN3	grey	grey	-0.0582802	0.0137735	-0.0161662	-0.0339025	0.0405426	-0.03232	0.0430788	-0.041905
GPR155	GPR155	Micro-M6	brown	-0.0368862	-0.00891768	0.0870621	-0.0403298	0.033456	-0.0250548	0.175754	0.0220937
WIPF1	WIPF1	grey	grey	0.172218	0.0301952	0.142369	0.0954635	0.0270719	0.0889885	0.102626	-0.0102165
CHN1	CHN1	Micro-M1	turquoise	0.0701888	0.134434	0.102717	0.0446708	0.0451362	0.07136	-0.169132	0.0603264
ATF2	ATF2	grey	grey	0.0423563	0.0084966	0.134923	0.00648637	0.0962831	0.000950512	0.0268789	0.0661741
ATP5MC3	ATP5MC3	grey	grey	-0.0147234	-0.0338694	-0.0439997	0.00139929	0.024711	0.0254665	-0.0467737	0.0249115
LNPK	LNPK	grey	grey	0.0602952	0.000135543	0.101669	0.0392324	0.0102998	0.0521755	-0.0160182	0.0332405
MTX2	MTX2	grey	grey	0.0211637	-0.0178643	0.038916	0.0227306	0.00750182	0.00890414	-0.0148155	0.0938398
HNRNPA3	HNRNPA3	grey	grey	0.0886276	0.0167172	0.117403	0.0219112	0.0218041	0.00638655	0.0223451	0.0635926
AGPS	AGPS	Micro-M6	brown	0.026815	0.00630859	0.142028	-0.0653347	-0.0181123	-0.0843428	0.182352	0.00597031
PDE11A	PDE11A	Micro-M1	turquoise	-0.0172395	0.0190962	-0.0179632	0.0121176	-0.0273511	-0.00468674	-0.013088	0.00833501
RBM45	RBM45	grey	grey	0.0236375	-0.0138363	0.073584	0.0623311	-0.00950724	0.0182675	-0.0204565	0.0244328
OSBPL6	OSBPL6	Micro-M1	turquoise	0.0228236	0.155059	0.10002	0.0770978	0.0409647	0.111994	-0.200087	0.0607782
PRKRA	PRKRA	grey	grey	-0.028086	-0.0639888	-0.0399061	0.000350396	-0.0297014	-0.00262892	-0.023966	-0.06635
PLEKHA3	PLEKHA3	grey	grey	0.0603277	0.0110504	0.0802251	-0.0102924	0.0423727	0.0100227	-0.0363603	0.0165238
CCDC141	CCDC141	grey	grey	0.0982511	0.0152261	-0.0251947	0.0238686	-0.00453494	-0.0625838	-0.0898628	0.0018555
SESTD1	SESTD1	Micro-M1	turquoise	0.0277614	0.137712	0.0856013	0.06673	0.0555193	0.0763684	-0.20006	0.0150948
ZNF385B	ZNF385B	Micro-M1	turquoise	0.0309782	0.16454	0.0765531	0.0968372	0.0565099	0.102288	-0.211355	0.041685
UBE2E3	UBE2E3	grey	grey	0.0478989	-0.0366403	0.10848	0.0132888	0.0338018	0.0325938	0.0318915	0.000782721
ITGA4	ITGA4	grey	grey	0.129392	0.00988808	0.0479275	0.0765275	-0.0119824	0.07238	-0.268465	0.060965
CERKL	CERKL	grey	grey	0.0276182	0.0340349	0.0463432	0.0350316	-0.0205139	0.0287769	-0.0878525	0.0256544
NEUROD1	NEUROD1	Micro-M1	turquoise	-0.0148681	0.044503	-0.00177248	0.0206161	0.0073689	0.0326365	-0.081953	0.0485642
ITPRID2	ITPRID2	grey	grey	0.0189355	0.00175126	0.0490464	0.0130444	-0.027773	0.00844178	0.0828752	-0.0244084
PDE1A	PDE1A	Micro-M1	turquoise	0.00267017	0.169519	0.102226	0.0341606	0.0238199	0.0929798	-0.186119	0.0223224
DNAJC10	DNAJC10	grey	grey	0.0838309	0.0565043	0.0617727	0.0626807	-0.00206959	0.0704266	-0.0676361	-0.011389
NCKAP1	NCKAP1	Micro-M1	turquoise	0.136507	0.141516	0.022652	0.0994491	0.017125	0.109331	-0.190822	0.0640503
NUP35	NUP35	grey	grey	0.0713709	0.0448721	0.0356766	0.0418533	0.0264389	0.0850845	-0.0290423	-0.00651262
ZNF804A	ZNF804A	Micro-M2	black	0.00347015	0.179187	0.0820889	0.0657484	0.0561947	0.0851564	-0.150785	0.0096328
ZC3H15	ZC3H15	grey	grey	0.0213554	0.0492552	0.0463171	-0.00382851	0.0546641	0.00386101	-0.0231255	0.0437117
ITGAV	ITGAV	Micro-M6	brown	-0.0675504	-0.0676337	0.0555198	-0.0951378	-0.043112	-0.105017	0.214141	-0.0274706
FAM171B	FAM171B	Micro-M1	turquoise	0.0410519	0.0837251	-0.0284479	0.0406559	-0.0500987	0.0493168	-0.125727	-0.0392663
CALCRL	CALCRL	grey	grey	0.0582753	0.0225908	0.0664595	0.0328634	0.0360344	0.0450845	-0.0198508	0.0190352
CTNND1	CTNND1	grey	grey	0.0394409	-0.0766303	0.0666824	-0.0119312	-0.0512739	0.0202165	0.0206688	0.0614371
TMX2	TMX2	grey	grey	0.00495783	0.0415894	0.00663834	0.00519827	0.0104481	-0.00684417	-0.0365734	-0.00656858
ZDHHC5	ZDHHC5	grey	grey	-0.0657287	-0.0149895	0.00982161	-0.0229896	-0.0121261	-0.0377664	0.0190788	-0.0102195
YPEL4	YPEL4	Micro-M1	turquoise	-0.00746394	0.0686282	0.0533633	0.0915693	0.00781227	0.0439271	-0.0967188	-0.0170142
SSRP1	SSRP1	grey	grey	0.00276586	0.0622977	0.0265073	-0.00779141	0.00780892	-8.46442e-05	-0.0618861	0.0196985
TNKS1BP1	TNKS1BP1	grey	grey	-0.0400799	0.0548135	0.00606992	0.0122306	-0.0307528	0.00211558	-0.0293616	-0.00525086
PTPRJ	PTPRJ	Micro-M6	brown	0.00276258	-0.0980206	0.177333	-0.043046	0.0380443	-0.0598251	0.280653	0.00782649
NUP160	NUP160	grey	grey	-0.0241948	0.0602683	0.0798624	-0.000253606	0.0119483	0.0212189	-0.0301673	-0.00669322
FNBP4	FNBP4	grey	grey	0.010535	0.0415237	0.0874717	-0.0303378	0.00929117	-0.0160023	0.0674058	0.0102632
MTCH2	MTCH2	grey	grey	0.0467269	0.0515103	0.0361519	0.000185623	-0.00603089	0.0144161	-0.108916	0.010658
C1QTNF4	C1QTNF4	Micro-M1	turquoise	0.0307853	0.057822	-0.0600051	0.0373246	-0.0273558	0.0441565	-0.121239	0.0171738
NDUFS3	NDUFS3	grey	grey	0.0535213	0.0336059	0.0306125	0.0471805	0.00211278	0.00963327	-0.0378077	0.0204241
PTPMT1	PTPMT1	grey	grey	0.0122243	-0.0277623	0.0594988	0.00780068	-0.0366189	-0.0306547	0.0300996	0.0206218
CELF1	CELF1	grey	grey	0.0247432	-0.016548	0.175841	-0.00996202	0.0229104	-0.0331958	0.116076	0.0012551
PSMC3	PSMC3	grey	grey	-0.00229526	-0.0412404	0.035136	0.0156289	-0.0328296	0.0584223	-0.0319822	-0.00797407
SLC39A13	SLC39A13	grey	grey	0.0478013	0.0219619	-0.00184792	0.073546	0.0270849	0.0426601	-0.0480133	0.0362594
MADD	MADD	grey	grey	0.00841817	0.0500164	0.0608647	0.00892373	-0.0187694	0.0325178	-0.00739655	0.11536
ACP2	ACP2	grey	grey	0.00631806	-0.0335536	0.0743032	-0.0127437	-0.0203901	0.0439082	0.0971138	0.0208101
DDB2	DDB2	grey	grey	0.0328849	-0.026233	0.0478693	0.0146034	-0.00194854	0.00640425	0.0237487	0.0144734
ARFGAP2	ARFGAP2	grey	grey	0.00753768	-0.00300452	0.0436648	0.00131855	0.00293615	-0.00487101	0.0254712	0.044837
LRP4	LRP4	grey	grey	0.0642678	0.0460132	-0.0305545	0.00563301	0.0703135	-0.0222538	-0.0527486	0.0166228
CKAP5	CKAP5	grey	grey	0.0501247	0.00529393	0.0696288	0.0323205	0.0211936	-0.00557187	-0.0599945	0.0262596
ZNF408	ZNF408	grey	grey	0.0153466	-0.0250405	0.019356	0.00511149	-0.0107993	0.0163089	0.00767365	-0.030137
ARHGAP1	ARHGAP1	grey	grey	0.0394479	-0.0266399	0.0454124	0.00572526	0.0113574	-0.000188802	-0.0297516	0.012793
ATG13	ATG13	grey	grey	0.0168655	-0.00411265	0.0446299	-0.0149473	0.0149314	-0.0203757	-0.0763748	0.0235423
AMBRA1	AMBRA1	grey	grey	0.0223922	-0.0174859	0.152053	0.00779979	0.042295	-0.0221868	0.0611117	0.0273476
DGKZ	DGKZ	grey	grey	0.0396374	0.00306503	0.0864906	0.0284349	0.0213542	0.057781	-0.0470414	0.0763985
PHF21A	PHF21A	grey	grey	0.0557277	0.028215	0.182466	0.0227907	0.0635893	0.0136368	0.0823947	0.0659421
PEX16	PEX16	grey	grey	0.0387016	0.0356249	0.0163838	0.0595045	0.00504998	0.0305931	-0.000123742	0.0046975
MAPK8IP1	MAPK8IP1	grey	grey	0.00283685	0.0814453	0.0307931	0.0344804	0.068056	0.0417315	-0.101294	0.0373577
CRY2	CRY2	Micro-M1	turquoise	0.0195989	0.0740729	0.0452265	0.0254434	0.0209057	0.0151943	-0.0649009	0.0139091
CHST1	CHST1	Micro-M7	yellow	-0.00881631	0.0278529	-0.0187858	0.0187217	-0.0704501	0.0090678	-0.0588959	0.00825903
SYT13	SYT13	grey	grey	0.00903527	0.0925092	0.0714533	0.0253144	0.0044194	0.0583434	-0.0667295	0.0297365
PRDM11	PRDM11	grey	grey	-0.000648377	-0.0189933	0.0491348	0.0371169	0.0241665	-0.000182416	-0.00241724	-0.00867058
TP53I11	TP53I11	grey	grey	-0.00143981	-0.0482421	-0.0384166	-0.0470213	0.0224958	0.0351515	-0.0079893	-0.0436521
EXT2	EXT2	grey	grey	0.0702283	-0.00173823	0.0494894	0.035075	0.018665	0.0189859	-0.0464347	0.0165444
ALKBH3	ALKBH3	grey	grey	0.0429762	0.0661516	0.0281426	0.0437696	0.0281248	0.00619338	0.00849072	-0.0233549
HSD17B12	HSD17B12	grey	grey	0.0106222	0.0615499	0.0292695	0.00202456	0.037506	0.00247716	-0.0263739	0.0226307
TTC17	TTC17	grey	grey	0.0316081	0.0321385	0.0853296	0.0046806	0.0232074	0.0507388	0.0291839	-0.0301041
API5	API5	grey	grey	0.000233968	0.000810223	0.105509	0.0285033	0.0589555	-0.025937	0.0478678	0.038707
LRRC4C	LRRC4C	Micro-M1	turquoise	0.113077	0.153915	0.0530881	0.0798014	-0.014456	0.0566854	-0.183392	0.0211685
TRAF6	TRAF6	grey	grey	0.0481009	0.0256726	0.0441143	0.0150712	-0.020933	-0.0114041	0.0218145	-0.0276957
LDLRAD3	LDLRAD3	grey	grey	0.0845214	0.0266123	0.0651737	0.041093	-0.000387636	0.0409954	-0.02227	0.00019909
TRIM44	TRIM44	grey	grey	0.06429	0.0278189	0.138405	0.038923	0.0617094	0.0485613	0.0420363	0.0562398
PAMR1	PAMR1	grey	grey	0.0838129	0.0592937	0.0121885	0.0656825	-0.037781	0.0116818	-0.0850703	-0.0128245
SLC1A2	SLC1A2	grey	grey	0.178316	0.0876861	-0.109949	0.0929933	-0.0371639	0.0021274	-0.235665	0.0441794
CD44	CD44	grey	grey	0.125706	0.0353038	-0.00991539	0.0792171	0.0358262	0.0307328	-0.147492	0.0633763
PDHX	PDHX	grey	grey	0.0109295	0.0828343	0.0128212	0.0183773	0.0613799	-0.0158782	0.00892361	0.0470099
APIP	APIP	grey	grey	0.0447097	0.0337578	0.0173334	-0.00219949	0.0327887	-0.0113705	-0.0558241	0.0718286
ABTB2	ABTB2	grey	grey	0.121895	0.0672129	-0.0178011	0.0384718	-0.0480417	0.0483472	-0.110921	0.000216521
NAT10	NAT10	grey	grey	0.0176956	0.101325	0.0242182	0.0430735	0.0306404	0.0212349	-0.0651934	-0.00545824
CAPRIN1	CAPRIN1	grey	grey	0.0655443	0.0437583	0.109899	0.00177553	0.0340812	0.0485503	0.00463532	-0.0135504
FBXO3	FBXO3	grey	grey	0.114866	0.063567	0.111955	0.063371	0.017365	0.0715801	-0.0116231	0.0756191
KIAA1549L	KIAA1549L	Micro-M1	turquoise	0.0180163	0.174684	0.097422	0.0911872	0.0563145	0.0905683	-0.195763	0.027718
HIPK3	HIPK3	grey	grey	0.0733441	0.0300266	0.1099	0.00447433	0.0185113	-0.0120084	0.0226515	0.0425617
CSTF3	CSTF3	grey	grey	0.0686578	-0.0247344	0.176059	0.0301496	-0.0235112	0.0283061	0.0222704	0.0267013
TCP11L1	TCP11L1	grey	grey	0.0994768	0.0456234	0.0969421	0.0524598	0.00316383	0.0333998	-0.0487116	0.0604722
QSER1	QSER1	grey	grey	-0.0189734	0.025944	0.0346725	-0.00765229	-0.00286064	-0.0374239	0.00756818	0.0296063
CCDC73	CCDC73	grey	grey	0.0493115	0.0217349	0.03645	0.0347714	0.00434192	0.0410739	0.00622932	0.0424585
EIF3M	EIF3M	grey	grey	0.0404149	-0.0191312	0.018239	0.0347236	0.0258737	0.0386003	-0.00731483	-0.0297017
ELP4	ELP4	Micro-M1	turquoise	0.0629084	-0.00223357	0.0446543	0.048767	-0.0298619	0.0225544	-0.0630106	0.0349223
IMMP1L	IMMP1L	grey	grey	0.097285	0.0884552	0.0752208	0.0677173	0.0746629	0.0629908	0.0477732	0.0147203
DNAJC24	DNAJC24	grey	grey	0.0394502	-0.0131098	0.0895347	0.0326199	-0.001002	0.0486103	0.0758196	0.0284257
MPPED2	MPPED2	Micro-M1	turquoise	3.58173584367252e-05	0.0962056	0.0238471	0.0581555	-0.000308156	0.0819084	-0.144792	-0.00274022
ARL14EP	ARL14EP	grey	grey	0.000785706	-0.0132836	-0.0135914	0.00935289	-0.00112665	-0.00649641	-0.003536	-0.0356543
KCNA4	KCNA4	Micro-M1	turquoise	0.00322562	0.0504827	0.0590909	0.0456483	-0.00985814	0.0474512	-0.0604965	0.010645
METTL15	METTL15	grey	grey	0.0999254	0.0615805	0.092494	0.03173	0.0125993	-0.0137868	0.00472412	0.0314295
BDNF	BDNF	Micro-M7	yellow	0.00350792	0.109186	0.0761814	0.0400016	-0.0107209	0.051604	-0.0796563	-0.00454784
LIN7C	LIN7C	grey	grey	0.033051	-0.0165469	-0.00828979	0.00809075	0.0186329	-0.0269905	-0.0331545	0.0206916
LGR4	LGR4	grey	grey	0.0047455	0.0664479	0.0468484	0.0425535	0.0424756	0.0410365	-0.104758	0.0627132
CCDC34	CCDC34	grey	grey	0.0165593	0.0481573	0.0540672	0.024722	0.0239339	0.0479475	-0.0927605	0.0373752
ANO3	ANO3	grey	grey	0.0565803	0.154992	0.13506	0.074895	0.0187481	0.0909234	-0.23794	0.0463454
LPCAT4	LPCAT4	Micro-M7	yellow	0.00327358	0.0364236	0.0458825	0.035893	0.0102322	0.0481567	-0.0930413	-0.00327658
SLC12A6	SLC12A6	Micro-M6	brown	-0.00531923	-0.0127133	0.136074	-0.0493697	-0.020963	-0.0377348	0.220594	0.0696122
EMC4	EMC4	grey	grey	-0.0162806	0.0250276	0.0117189	-0.0103779	0.0289025	-0.00215717	-0.0554239	-0.0137837
KATNBL1	KATNBL1	grey	grey	0.134659	0.0229485	0.120145	0.0584403	-0.0102677	0.0534472	0.00778275	0.0372385
EMC7	EMC7	grey	grey	0.00786543	0.0120113	-0.0262844	0.0133618	-0.00488976	6.24713631116978e-05	-0.0595418	0.0253258
AVEN	AVEN	grey	grey	0.0967471	0.0146526	0.108776	0.0396062	0.0116511	0.0239496	0.0351938	0.0362682
RYR3	RYR3	Micro-M1	turquoise	0.0287457	0.2271	0.131735	0.0602682	-0.0160589	0.103545	-0.239832	0.0266366
FMN1	FMN1	grey	grey	0.163348	0.0842712	0.183636	0.11298	0.0434819	0.132972	-0.0406159	0.0460666
SCG5	SCG5	Micro-M1	turquoise	0.0420129	0.119101	0.0683483	0.100943	0.0722773	0.0923932	-0.128641	0.0231736
AQR	AQR	grey	grey	0.0562347	0.0384799	0.0921335	0.00736795	0.00614519	0.035809	0.0252125	0.0362558
ZNF770	ZNF770	grey	grey	0.0763771	0.0459018	0.0418435	0.0183086	0.0192864	0.0151085	-0.0127465	-0.0322725
DPH6	DPH6	grey	grey	0.045914	0.0142469	0.0796008	-0.0154759	0.00479001	0.0366885	0.0570085	-0.0205278
MEIS2	MEIS2	Micro-M1	turquoise	0.0561985	0.214466	0.111121	0.0580998	0.0974565	0.0619954	-0.289115	0.0687333
SPRED1	SPRED1	grey	grey	0.0361239	-0.0140794	0.132375	0.00475262	0.000318802	0.0148132	0.0366167	-0.0504843
FAM98B	FAM98B	grey	grey	0.0733646	0.0699818	0.0451761	0.0744833	0.0529605	0.0395035	-0.0346458	0.027411
RASGRP1	RASGRP1	Micro-M1	turquoise	0.0272431	0.0585183	0.0179929	0.0653427	-0.0366748	0.0670573	-0.130076	0.0127553
GPR176	GPR176	Micro-M1	turquoise	0.00895227	0.0570333	0.042936	0.0516624	0.0134147	0.0563867	-0.0737446	0.0558411
EIF2AK4	EIF2AK4	grey	grey	-0.00424331	0.0193672	0.0728387	0.0114063	0.0118965	-0.00919348	0.0633774	0.0634713
SRP14	SRP14	grey	grey	0.0182916	0.0123524	0.0137315	0.0559538	-0.0232448	0.0533577	-0.0468839	0.00976018
BUB1B-PAK6	BUB1B-PAK6	grey	grey	-0.0333272	0.00261072	0.0340266	-0.0198125	0.0301279	0.0252215	-0.034736	0.00484551
DISP2	DISP2	Micro-M1	turquoise	0.0255698	0.109789	0.0908777	0.0543111	0.0316225	0.0611661	-0.0737676	-0.0118072
IVD	IVD	grey	grey	0.0438899	-0.0053589	0.0527939	0.039876	0.00236136	0.00645083	-0.0413119	0.0625447
BAHD1	BAHD1	grey	grey	-0.00939187	-0.00133167	-0.0192099	-0.0411167	-0.0490522	-0.0468574	0.00438018	-0.0439906
RMDN3	RMDN3	Micro-M4	blue	0.0199739	0.0682499	0.104756	0.0594106	0.100686	0.0482395	-0.0493025	0.0272062
DNAJC17	DNAJC17	grey	grey	0.0486137	0.0588562	0.0385836	0.0603857	-0.0205631	0.0323629	-0.0139076	0.0209541
ZFYVE19	ZFYVE19	grey	grey	0.0427519	-0.021165	0.073711	0.0242169	0.0648864	0.0379492	-0.00555637	0.0599666
INO80	INO80	grey	grey	0.0712528	0.0697682	0.093837	0.0312885	0.0563724	0.0461451	-0.0525312	0.0158714
CHP1	CHP1	grey	grey	0.0251409	-0.0129993	0.0451463	0.00556881	-0.0220166	0.0165318	0.0111536	0.0360956
RTF1	RTF1	grey	grey	0.0516449	-0.00158523	0.11135	0.0288591	0.0509	0.0370015	0.00792211	0.0359929
ITPKA	ITPKA	Micro-M1	turquoise	-0.010888	0.0646304	0.0447388	0.0758525	-0.00601061	0.0194762	-0.0608457	-0.00482613
LTK	LTK	Micro-M1	turquoise	0.00631437	0.0746968	-0.00837405	0.0599738	-0.0078986	0.0489887	-0.0850154	-0.0242436
RPAP1	RPAP1	grey	grey	-0.0521947	-0.035326	-0.0316133	-0.0416443	-0.0213526	0.00219082	0.0133624	-0.0488345
TYRO3	TYRO3	grey	grey	0.0342945	0.0704749	-0.00453556	0.097112	-0.0581473	0.0386067	-0.0683383	-0.0497829
MGA	MGA	grey	grey	0.0917181	0.0325836	0.181362	-0.00417202	-0.0117365	0.00847926	0.00463249	0.0683002
MAPKBP1	MAPKBP1	grey	grey	0.0048711	0.0520142	0.113206	0.00731241	0.00212956	0.0592676	-0.0437097	-0.0109892
PLA2G4E	PLA2G4E	Micro-M5	red	0.00375649	0.103385	0.067544	0.069318	0.00813901	0.0552606	-0.0944236	-0.00489813
VPS39	VPS39	grey	grey	0.046104	0.0628175	0.030951	0.0431448	0.030023	0.0524726	0.039829	-0.019395
TMEM87A	TMEM87A	grey	grey	-0.00891762	0.0236723	0.0647127	-0.0192038	-0.012769	-0.0200884	0.0826164	0.00317946
GANC	GANC	grey	grey	0.0498292	0.0105313	0.0665716	0.0352129	0.00329206	0.0457033	0.0448627	-0.0196214
ZNF106	ZNF106	grey	grey	0.0610049	0.0385439	0.113679	0.000896311	0.0130178	-0.00666845	0.0706254	0.0282925
SNAP23	SNAP23	grey	grey	0.090294	0.0334762	0.081784	0.00385272	0.0550449	0.00222056	0.0138126	0.0388898
LRRC57	LRRC57	grey	grey	0.0427721	0.0123765	0.0220753	0.0643438	-0.0201959	0.00431605	-0.0375102	0.00211016
HAUS2	HAUS2	grey	grey	0.0679236	0.0522578	0.00111531	0.0469771	-0.0421621	0.0199861	-0.0718178	0.0232207
STARD9	STARD9	grey	grey	-0.0238926	-0.00629794	0.0682247	-0.0371444	0.0419544	-0.03579	0.157137	0.00338981
CDAN1	CDAN1	grey	grey	-0.0166777	-0.00721004	0.0522582	-0.0450139	0.0188858	0.0235275	-0.00266051	-0.0359934
TTBK2	TTBK2	grey	grey	0.0443324	0.0527045	0.0760455	0.0176639	0.00526987	0.00480928	0.00798926	0.0566114
UBR1	UBR1	grey	grey	0.0382463	0.00831199	0.0688097	0.0253879	0.0290331	0.0130978	0.0173867	0.0272531
TMEM62	TMEM62	grey	grey	0.071936	0.0330237	0.0621725	0.03923	0.0630734	0.019123	-0.0320964	0.0243609
CCNDBP1	CCNDBP1	grey	grey	-0.0115413	0.0460099	-0.0110659	-0.020418	-0.0175692	-0.00501726	-0.00243758	0.0016683
ADAL	ADAL	grey	grey	0.0802054	0.0273557	0.064383	0.0638702	0.00747681	0.0850177	-0.0592603	0.0112055
TUBGCP4	TUBGCP4	grey	grey	0.0392324	0.0361892	0.0411898	0.0378031	0.0059929	0.0545634	-0.0385478	0.0243612
TP53BP1	TP53BP1	grey	grey	0.0269611	0.00975511	0.100548	0.0501331	0.0841588	0.0722249	-0.00902664	0.0263449
MAP1A	MAP1A	grey	grey	0.0940212	0.0481191	0.0792775	0.0663331	-0.007475	0.0547761	-0.0768006	0.0282276
PPIP5K1	PPIP5K1	Micro-M1	turquoise	0.0648325	0.095316	0.0711394	0.0431241	0.00844194	0.0525608	-0.061256	0.00786335
CKMT1A	CKMT1A	grey	grey	-0.023553	0.0140686	0.0142406	0.000935074	0.0290006	0.00833851	-0.03389	0.016134
CATSPER2	CATSPER2	grey	grey	-0.0337263	0.00975687	0.0569944	-0.0565945	-0.0251933	-0.0480862	0.0185907	-0.0228825
PDIA3	PDIA3	grey	grey	0.065811	0.0564942	-0.00616756	0.0436657	0.00349302	0.0464316	-0.108474	-0.0245269
SERF2	SERF2	grey	grey	0.0550927	-0.00594196	0.0901804	0.036537	-0.00476496	0.0127721	-0.0153147	0.0263243
HYPK	HYPK	grey	grey	0.0194883	0.0158047	0.0372662	0.0250247	0.00966359	0.0594575	0.0119311	0.0144745
MFAP1	MFAP1	grey	grey	0.0380186	0.0566199	0.0144132	0.0448771	-0.00460758	0.0474869	-0.0224671	0.00269248
WDR76	WDR76	grey	grey	0.0678448	0.0606375	0.0571472	0.0540296	0.0267076	0.0757831	-0.0154274	-0.00436206
FRMD5	FRMD5	grey	grey	0.035478	0.195011	0.113099	0.109189	0.0911068	0.115761	-0.266551	0.0659864
CTDSPL2	CTDSPL2	grey	grey	0.0383956	0.0806363	0.00915094	0.0461966	0.0034193	0.0250492	-0.0388858	0.0512808
SPG11	SPG11	grey	grey	0.0974774	0.0259855	0.0976683	0.0675076	0.020917	0.0410335	-0.017208	0.0139449
SHF	SHF	grey	grey	0.000573267	0.0683252	0.0404315	0.01508	-0.0230555	0.0235243	-0.0367526	-0.0132072
GATM	GATM	Micro-M6	brown	-0.197661	-0.0449797	-0.0265533	-0.174074	-0.0318839	-0.190784	0.189524	-0.0104933
SLC30A4	SLC30A4	grey	grey	0.0297075	0.0921641	0.0398164	0.0260329	0.0441471	0.00978092	-0.00474086	0.00962934
SEMA6D	SEMA6D	Micro-M1	turquoise	0.0905923	0.126824	0.0648883	0.0393755	0.0138859	0.0293103	-0.175824	0.0440492
SLC24A5	SLC24A5	grey	grey	-0.0488149	0.0504318	0.00988694	-0.0274727	0.0336935	-0.00927734	-0.0273765	-0.0222944
DUT	DUT	Micro-M4	blue	0.00219935	0.037737	0.0448438	0.0308126	-0.00672165	0.032354	-0.0300829	-0.00283268
FBN1	FBN1	Micro-M2	black	0.0750763	0.0475911	0.0620452	0.0296743	-0.0144853	0.0852787	-0.0974124	0.0034135
CEP152	CEP152	grey	grey	0.0235849	-0.00393228	0.120152	-0.0345857	0.0643755	-0.0163522	0.0526596	0.0436285
EID1	EID1	grey	grey	0.0156573	0.00911824	0.0134662	0.0225042	-0.0358415	0.0371607	-0.0451523	0.0934627
SECISBP2L	SECISBP2L	grey	grey	0.0743166	0.0236884	0.0656629	0.0204172	0.0393683	0.0334617	-0.00550179	-0.0194217
COPS2	COPS2	grey	grey	0.0714352	0.0414363	0.132209	0.0150438	0.0255136	0.0103883	0.0226933	0.0657587
GALK2	GALK2	grey	grey	0.0605908	0.00370848	0.103485	-8.49586e-05	0.0619301	-0.0320149	-0.0226054	0.00840902
DTWD1	DTWD1	grey	grey	0.0140888	0.0215658	0.0571199	0.049163	0.068289	0.0415175	-0.00841141	-0.00307951
SLC27A2	SLC27A2	grey	grey	0.00205359	0.0432159	0.0357751	0.00658421	-0.00627618	0.0302098	-0.0450896	-0.0026777
GABPB1	GABPB1	grey	grey	0.00732091	-0.0286126	0.0828319	-0.0154394	0.0391926	-0.0157959	0.057523	-0.00397456
USP8	USP8	grey	grey	0.00573138	-0.0448808	0.114623	-0.00865106	0.0726175	-7.63529e-05	0.115759	-0.00475152
USP50	USP50	grey	grey	0.0985919	0.0321666	0.0179844	0.118897	0.00719991	0.124012	-0.0318722	-0.0183149
TRPM7	TRPM7	grey	grey	0.0586132	0.00922908	0.134992	0.039278	-0.024564	0.0485749	-0.0454252	0.0118602
SPPL2A	SPPL2A	grey	grey	0.0249278	0.0206512	0.0415522	-0.00139891	0.0265638	0.0356386	-0.058027	0.000369334
AP4E1	AP4E1	grey	grey	0.0334645	-0.0174397	0.0701196	0.0406121	0.0137546	0.00186633	0.0362677	0.0160938
BLVRA	BLVRA	grey	grey	0.0233172	-0.0136218	0.0543546	0.0204938	-0.00900807	0.00898842	0.0107378	0.0707181
SNRNP200	SNRNP200	grey	grey	0.0173739	0.0280456	0.0612969	0.0185621	0.0224958	0.0098333	0.0221425	-0.0089241
CIAO1	CIAO1	grey	grey	0.0718557	0.0620692	0.114511	0.0344637	0.00565887	0.0452581	-0.00613092	0.0500799
TMEM127	TMEM127	grey	grey	0.0176463	-0.0189524	0.093413	-0.0163745	-0.0022291	0.0325266	0.0431042	0.0237364
STARD7	STARD7	grey	grey	0.0575614	0.0259634	0.0298546	0.0769583	0.0369049	0.0426857	-0.0538097	-0.0337685
KCNIP3	KCNIP3	Micro-M1	turquoise	0.0884798	0.0230761	0.120199	0.102459	0.0307003	0.103201	-0.0279908	0.0701888
MRPS5	MRPS5	grey	grey	0.0562833	-0.0115809	0.0860068	0.00651921	0.0124111	0.000897777	-0.0229192	0.0144982
NPHP1	NPHP1	Micro-M4	blue	0.0375422	0.0424415	0.0157014	0.0428764	0.0414143	0.0200222	-0.0391821	-0.00575531
ANAPC1	ANAPC1	grey	grey	-0.00636047	0.0250918	0.0736444	0.0347951	-0.0222983	0.0425164	-0.0547039	0.0533749
MERTK	MERTK	Micro-M6	brown	-0.071186	-0.0691654	0.0702452	0.0638884	-0.0479611	0.0884297	0.437921	-0.00685986
TMEM87B	TMEM87B	grey	grey	0.00477254	-0.0346464	0.109786	-0.0318257	0.00909482	-0.0102184	0.081049	-0.0196592
ZC3H8	ZC3H8	grey	grey	-0.0401314	-0.0307705	0.000991807	-0.0196349	-0.0635947	-0.0153031	0.0272318	0.0139296
ZC3H6	ZC3H6	grey	grey	0.068151	0.0523125	0.116404	0.0417426	0.0617792	0.0472191	-0.0611694	0.0437424
TTL	TTL	grey	grey	-0.0457596	0.0129188	0.0297362	-0.0210141	0.00710684	-0.0374409	-0.0462038	0.018084
POLR1B	POLR1B	grey	grey	0.0226349	0.0243668	0.064331	0.0322847	-0.0295138	0.0532857	-0.0279895	-0.0115979
SLC20A1	SLC20A1	grey	grey	0.107611	0.0542742	0.0215543	0.0607304	0.000714669	0.0534144	-0.0914149	0.0155889
SIRPA	SIRPA	Micro-M6	brown	-0.11164	-0.0570096	0.100561	-0.0845962	0.00968656	-0.0808673	0.265339	-0.00555203
STK35	STK35	grey	grey	0.0127481	0.0322303	0.0877586	-0.00985453	-0.00566363	-0.0136856	-0.0103789	0.00344556
SNRPB	SNRPB	grey	grey	0.045154	0.0517655	0.0621396	0.0323898	0.0362828	0.0516112	-0.0866357	-0.0157263
NOP56	NOP56	grey	grey	0.054315	0.0616759	0.081657	0.0382899	-0.0202385	0.00952873	-0.0417454	0.0963081
IDH3B	IDH3B	grey	grey	-0.0359414	0.00569014	-0.00343321	0.02062	0.0272489	0.0221253	-0.0238242	0.0220935
EBF4	EBF4	grey	grey	0.00718185	0.0670784	0.0851949	0.0450673	0.0353527	-0.000336041	-0.0162203	-0.00270071
PCED1A	PCED1A	grey	grey	0.0705028	0.0527021	0.0644594	0.0567157	0.0597248	0.0276219	-0.0174684	0.00394225
VPS16	VPS16	grey	grey	0.026648	0.0209738	-0.0231868	0.0347611	-0.0554186	0.0249283	-0.0433401	-0.0442613
PTPRA	PTPRA	grey	grey	0.0844101	-0.0548587	0.12996	-0.00226042	0.0803057	0.00956923	0.0962778	0.0720416
MRPS26	MRPS26	grey	grey	0.05227	0.0277393	0.0439608	0.014199	0.0999884	0.0343655	-0.0348345	0.043235
UBOX5	UBOX5	grey	grey	0.0208782	0.0502876	0.0638339	-0.0389337	0.038553	-0.00633983	0.0737482	-0.015
LZTS3	LZTS3	Micro-M1	turquoise	-0.00938082	0.0192754	-0.0125771	0.00476628	-0.0308701	0.00815031	-0.0640214	0.0144198
DDRGK1	DDRGK1	grey	grey	-0.038135	-0.0524019	-0.0742265	-0.0109399	-0.0220434	-0.00635122	-0.00756624	-0.0104442
ITPA	ITPA	grey	grey	-0.0484126	-0.0178856	0.0276793	-0.0209918	-0.0101979	-0.0147761	-0.0168117	0.0147669
ATRN	ATRN	grey	grey	0.0747239	0.0818147	0.0689593	0.0901446	-0.0319784	0.0281178	-0.0198354	0.0482937
CDC25B	CDC25B	grey	grey	-0.000377616	0.0483595	0.037027	0.0453069	0.0383793	0.0110516	-0.0838006	-0.00774963
PANK2	PANK2	grey	grey	0.0753796	0.0375915	0.0976912	0.0170332	0.0302812	0.0287966	0.00620694	-0.0198904
RNF24	RNF24	grey	grey	0.0302369	0.0166121	-0.00299538	-0.00902112	0.0237041	-0.0082221	-0.0304121	-0.00777844
SMOX	SMOX	Micro-M6	brown	-0.0132621	-0.0875309	0.0608821	-0.0234838	0.00114277	-0.0378747	0.121999	0.00318775
PRNP	PRNP	Micro-M1	turquoise	0.0409329	0.0914138	0.0496814	-0.00800447	0.0172712	0.0295265	-0.137099	0.0401138
RASSF2	RASSF2	grey	grey	0.0341245	-0.0289861	0.0385397	0.0156958	0.005289	0.0134568	0.0539295	-0.0106827
SLC23A2	SLC23A2	grey	grey	0.0302876	0.0630632	0.100085	0.0147353	0.0129187	0.0459024	-0.00261326	0.0233451
TMEM230	TMEM230	grey	grey	0.0459398	0.030582	0.0401317	0.0433267	0.00614989	0.0536283	0.00461847	-0.0116013
CDS2	CDS2	grey	grey	0.0392615	0.00685989	0.0347827	0.0424841	0.0200308	0.0507625	-0.00849614	0.0372286
GPCPD1	GPCPD1	grey	grey	0.0969462	0.0342673	0.0977545	0.0651982	-0.00498949	0.047807	-0.0261877	0.0614942
SHLD1	SHLD1	grey	grey	-0.000179764	-0.0070017	-0.0115392	0.0196778	0.0108202	0.00547769	0.0137837	-0.0334868
CHGB	CHGB	grey	grey	0.00935895	0.0271204	0.0427506	0.0403063	0.030709	0.0373832	-0.086913	-0.000501164
TRMT6	TRMT6	grey	grey	0.0374053	0.0606056	0.0876251	0.0128692	-0.0230517	0.0571262	-0.0328399	-0.0109241
CRLS1	CRLS1	grey	grey	0.0466454	-0.0097243	0.0553438	0.0232119	-0.0262375	0.0302487	0.00421828	0.0657969
TMX4	TMX4	grey	grey	0.0537542	0.0532897	0.0633929	0.0294258	-0.033535	0.0473958	-0.0479216	0.0698996
PLCB1	PLCB1	Micro-M1	turquoise	0.0917723	0.170589	0.100993	0.0875548	-0.00957605	0.0738748	-0.231829	0.0314479
PLCB4	PLCB4	grey	grey	0.0930335	0.0566174	0.0291667	0.018734	0.0416811	0.0392268	-0.103513	0.042729
LAMP5	LAMP5	grey	grey	0.00908857	0.0343073	-0.0104979	0.0237128	0.0478046	0.0441653	-0.0800392	-0.0245101
SNAP25	SNAP25	Micro-M1	turquoise	0.0440587	0.150357	0.136116	0.0733541	0.0483651	0.0983414	-0.152559	0.0693778
SLX4IP	SLX4IP	grey	grey	0.12216	0.00866521	0.132371	0.0664723	0.00874774	0.0506602	0.0337068	0.0662236
BTBD3	BTBD3	grey	grey	0.0931337	0.115025	0.0574289	0.0279178	0.0729101	0.025798	-0.0720543	0.0223724
TASP1	TASP1	grey	grey	0.0859835	0.0780743	0.14174	0.0357289	-0.0109226	0.0492437	-0.0215973	0.0189545
ESF1	ESF1	grey	grey	0.0306699	-0.00038147	0.050379	0.0199933	-0.0442482	0.0133528	0.0244137	-0.0111764
NDUFAF5	NDUFAF5	grey	grey	0.0195686	0.0469972	0.0656199	0.0417704	-0.0292168	0.0512667	-0.0195663	0.0336278
MACROD2	MACROD2	Micro-M1	turquoise	0.0771684	0.220058	0.172555	0.0845254	0.074837	0.100861	-0.244756	0.0539714
FLRT3	FLRT3	Micro-M1	turquoise	0.00366289	0.0698549	0.0626275	0.0394356	0.0620614	0.0538837	-0.119476	0.0192515
KIF16B	KIF16B	grey	grey	0.0939608	-0.01362	0.190879	0.00532401	0.0858546	0.0544868	-0.0149271	0.0369509
SNRPB2	SNRPB2	grey	grey	0.0569083	0.0195257	0.0295866	0.0119288	0.00359877	0.0200366	0.00732078	0.00920018
PCSK2	PCSK2	Micro-M1	turquoise	0.0447049	0.172208	0.0906438	0.097867	-0.023888	0.10841	-0.150585	0.0300952
DSTN	DSTN	grey	grey	0.0733834	0.0173095	0.0509044	0.000875679	-0.0136435	0.0241678	0.0207325	-0.0374572
RRBP1	RRBP1	Micro-M6	brown	0.0324578	0.0191433	0.0971346	-0.0122223	0.060322	0.0207249	0.202159	0.0056946
SNX5	SNX5	grey	grey	-0.0200922	-0.0617451	0.0983288	-0.0584096	0.0502936	-0.024705	0.138184	0.0412081
OVOL2	OVOL2	Micro-M1	turquoise	0.00152026	0.00495648	-0.00161767	0.049056	-0.00464622	0.0223641	-0.0356206	-0.00198229
KAT14	KAT14	grey	grey	0.0143668	0.0106252	0.0438426	0.0472756	0.00998807	0.0562309	-0.00548586	-0.0194028
DZANK1	DZANK1	Micro-M1	turquoise	-0.0396681	0.115269	-0.0195213	0.0029846	-0.042986	-0.00739634	-0.0846877	-0.00465243
POLR3F	POLR3F	grey	grey	0.0416141	0.0179898	0.105265	0.013434	0.0775608	0.02693	0.024421	0.0325476
RBBP9	RBBP9	grey	grey	0.00633171	-0.0283616	0.0413485	0.0291946	0.0166353	-0.00275106	0.0779523	-0.00547036
SEC23B	SEC23B	grey	grey	0.0429164	0.0307398	0.0373609	0.0253936	-0.0162984	0.0436801	-0.0441783	0.0190607
DTD1	DTD1	Micro-M4	blue	0.00487871	0.0765456	-0.0148602	0.0705996	0.127595	0.0317127	-0.0754234	-0.0121614
SLC24A3	SLC24A3	grey	grey	-0.00393495	-0.0333941	0.118486	-0.00936837	0.0321242	-0.0329003	0.196977	0.0271164
RIN2	RIN2	grey	grey	0.079548	-0.0200765	0.0576203	0.0199785	-0.0116116	0.000264628	0.0659377	0.0491765
NAA20	NAA20	grey	grey	0.0424504	0.0659812	0.0278318	0.0358643	0.0500856	0.0391726	-0.0345004	0.00607951
CRNKL1	CRNKL1	grey	grey	0.0517364	0.0366581	0.0647065	0.0463899	0.0123926	0.0434258	0.0512883	0.0143129
RALGAPA2	RALGAPA2	Micro-M1	turquoise	0.0813891	0.0120554	0.104591	0.0642246	0.057694	0.0501793	-0.076127	-0.000344679
KIZ	KIZ	grey	grey	0.0521896	0.0198452	0.0679915	0.00849886	-0.0146068	-0.00992436	0.0376119	0.0173718
XRN2	XRN2	grey	grey	-0.00256909	-0.00951306	0.0696804	-0.0210521	0.0717937	0.00526746	0.0084385	0.00528007
GZF1	GZF1	grey	grey	-0.033494	-0.0302181	-0.0486711	-0.0097126	0.0593801	0.00337726	-0.0453971	-0.0400824
NAPB	NAPB	Micro-M1	turquoise	0.0606629	0.0436705	0.047213	0.0456092	-0.0481272	0.0206988	-0.0670827	0.0195926
CST3	CST3	grey	grey	-0.0798406	-0.0791248	-0.19464	0.138799	-0.108462	0.147547	0.135004	-0.0702392
SYNDIG1	SYNDIG1	grey	grey	0.00368911	0.0894686	0.0764832	0.0139474	0.00850089	0.0542695	-0.114741	0.0165244
APMAP	APMAP	grey	grey	0.0400762	0.0657222	0.0317945	0.0309626	-0.0161344	0.0593497	-0.101759	0.0122925
ACSS1	ACSS1	grey	grey	-0.0128038	0.0141751	0.0353414	0.00212425	0.00477937	-0.0326764	0.107694	0.00142388
ENTPD6	ENTPD6	grey	grey	0.0220695	-0.00674671	0.00181507	0.0374262	-0.0143956	0.0545959	-0.0239852	0.00467221
PYGB	PYGB	grey	grey	0.073605	0.0479413	0.0201264	0.0454322	-0.031831	0.0394663	-0.0322182	0.0450336
ABHD12	ABHD12	Micro-M6	brown	0.0523365	0.00481431	0.196096	0.00890989	0.0224897	0.00950294	0.2621	0.0542742
NINL	NINL	grey	grey	0.0195945	0.0700999	0.093205	0.0290336	0.0334259	0.0280968	-0.00218471	0.00936934
NSFL1C	NSFL1C	grey	grey	-0.00173327	-0.00144566	0.038366	-0.0200816	0.0423704	0.000278716	0.0553357	-0.054109
FKBP1A	FKBP1A	grey	grey	-0.0241362	0.025166	0.0705724	0.0187414	0.0185796	0.0340647	-0.0588013	0.0247227
SNPH	SNPH	Micro-M4	blue	0.0250616	0.0491019	0.0536243	0.0376666	0.0368991	0.0886387	-0.122092	0.0208879
PSMF1	PSMF1	grey	grey	-0.0229151	-0.00713413	0.0772475	-0.0198196	0.0561607	-0.0184811	-0.0208764	-0.0112363
CSNK2A1	CSNK2A1	grey	grey	0.028102	0.0131905	0.0443777	0.0196	0.0663254	0.0358798	0.0105016	0.00344354
TBC1D20	TBC1D20	grey	grey	0.0893067	-0.0152568	0.109748	0.0494652	0.00716417	0.0669203	0.0570718	0.0728025
RBCK1	RBCK1	grey	grey	0.0271879	0.00898504	0.0540568	0.0295673	0.0293392	0.0297842	0.00731852	0.060398
SOX12	SOX12	grey	grey	-0.000733478	-0.00993395	0.0301805	-0.00759443	-0.0122357	-0.000357001	0.0135703	0.0619016
HM13	HM13	grey	grey	0.0292925	0.0313561	0.0395461	0.0172212	0.0489747	0.0126105	-0.0709634	0.00423476
BCL2L1	BCL2L1	grey	grey	0.0146282	0.0225493	0.0820734	-0.0135457	-0.0478013	-0.0232823	-0.0012988	0.0418523
DUSP15	DUSP15	Micro-M1	turquoise	0.00370705	0.0895653	0.101469	0.0854154	-0.00367451	0.0545333	-0.103767	0.033415
PDRG1	PDRG1	grey	grey	-0.0210036	-0.0238747	0.0339295	-0.0322251	-0.000309359	-0.00526089	0.0408531	-0.028039
TM9SF4	TM9SF4	grey	grey	0.0992783	0.00701346	0.0992704	0.0603665	0.029908	0.044638	-0.00247435	0.0425732
PLAGL2	PLAGL2	grey	grey	0.0392523	-0.0029128	0.0110532	0.00232023	-0.00254166	0.0264907	-0.053385	0.00818787
POFUT1	POFUT1	grey	grey	0.0233021	0.0272613	0.034943	0.0114743	-0.0159927	0.000253555	0.00512407	0.0158249
KIF3B	KIF3B	grey	grey	0.00575191	0.0454785	0.0548905	-0.00568744	-0.0169207	0.0207312	0.0566798	0.04918
ASXL1	ASXL1	grey	grey	-0.0182427	0.0110562	0.0931933	-0.0750263	0.0556859	-0.0672063	0.0628555	0.0130809
NOL4L	NOL4L	grey	grey	0.0511521	0.0352893	0.100672	0.00690726	0.0351581	0.0159135	0.0312611	0.0493375
COMMD7	COMMD7	grey	grey	-0.0202616	-0.00203852	-0.00897713	0.00824892	0.0145266	-0.000999662	-0.0282442	-0.059204
MAPRE1	MAPRE1	grey	grey	-0.00230053	0.00304483	0.0477168	-0.0435694	0.0122973	-0.00965848	0.0161885	0.0785636
CDK5RAP1	CDK5RAP1	grey	grey	0.0246448	0.0176246	0.0718101	0.0131874	0.0123522	0.0285849	-0.0112187	0.0330807
SNTA1	SNTA1	grey	grey	0.0470623	0.0198996	0.050794	-0.0266655	-0.0475573	-0.0304612	0.108649	-0.0121402
CBFA2T2	CBFA2T2	grey	grey	0.0361636	0.0202807	0.131186	-0.00437442	0.0254287	0.00784732	0.0224412	0.00220297
NECAB3	NECAB3	Micro-M1	turquoise	0.0220495	0.0910683	0.0018331	0.0491927	0.0465096	0.0100396	-0.122455	0.00601832
PXMP4	PXMP4	grey	grey	-0.00508839	0.068985	0.0210096	0.0495731	-0.0495385	0.0129564	-0.0684324	-0.0404299
ZNF341	ZNF341	grey	grey	0.0182951	0.00983043	0.0709846	-0.000442087	0.00224831	0.00948163	0.0294217	0.0401084
CHMP4B	CHMP4B	grey	grey	0.0318839	-0.0350744	0.0691776	-0.0615137	-0.0139212	-0.0277416	0.0278726	0.0342883
EIF2S2	EIF2S2	grey	grey	0.0515612	0.00915528	0.12614	-0.00185446	0.0308486	0.00804234	0.023191	0.0102125
ITCH	ITCH	grey	grey	0.0882763	0.0269619	0.195739	0.00696653	0.00157726	0.000633673	0.136282	0.0385971
DYNLRB1	DYNLRB1	grey	grey	0.069666	0.0899322	0.0631128	0.0305557	-0.0281741	0.0241242	0.0127502	0.0519713
MAP1LC3A	MAP1LC3A	grey	grey	0.0112676	-0.00182021	-0.0112571	0.0510234	-0.0612983	0.0503709	-0.0618539	-0.0103258
PIGU	PIGU	grey	grey	0.0429705	0.0238213	0.0973203	0.0504798	-0.00768768	0.0417298	0.0400691	0.0354583
TP53INP2	TP53INP2	grey	grey	0.0404627	-0.0224605	0.0331597	0.0126919	-0.0376682	0.00721718	-0.00350107	0.0159076
NCOA6	NCOA6	grey	grey	0.0493093	-0.00638763	0.0926838	0.00114005	0.0706494	0.0117098	0.0114895	0.0251431
GGT7	GGT7	Micro-M1	turquoise	0.0488906	0.0718221	0.0214212	0.0800451	0.0411925	0.0705106	-0.0856271	0.0258627
ACSS2	ACSS2	Micro-M1	turquoise	0.0752889	0.095749	0.0645797	0.0568043	0.0138379	0.0682328	-0.0651413	-0.0301224
GSS	GSS	grey	grey	0.0111651	-0.000995929	0.010686	0.0161144	-0.0251022	0.0348441	0.002157	0.00806083
TRPC4AP	TRPC4AP	grey	grey	0.084739	-0.0255748	0.107493	-0.000418809	0.0266918	0.00444508	0.048902	0.0356154
EDEM2	EDEM2	grey	grey	0.0687044	0.0168783	0.0505219	0.0595056	-0.010405	0.0375177	0.0312932	0.0628986
MMP24	MMP24	Micro-M1	turquoise	0.00362094	0.0965616	0.034701	0.0757067	0.0465105	0.0532666	-0.115876	0.0396221
UQCC1	UQCC1	grey	grey	0.032316	0.0377392	0.0496833	0.0219687	0.0367945	0.0363033	-0.0376247	0.00174142
CEP250	CEP250	grey	grey	0.0898319	0.013597	0.0854104	0.0311787	-0.0114907	0.035877	-0.0143845	0.0376811
ERGIC3	ERGIC3	grey	grey	0.0304225	0.0355378	0.0379256	0.0482616	0.0380708	0.047342	-0.0291814	0.0436753
CPNE1	CPNE1	grey	grey	-0.00423281	0.0375086	0.0540624	-0.030865	-0.0104103	-0.0337882	0.0488353	-0.0613994
NFS1	NFS1	grey	grey	0.0266102	-0.0147179	0.0776843	0.0395904	0.0640582	0.0605941	-0.0041716	0.0281231
RBM39	RBM39	grey	grey	0.0762906	-0.0100134	0.146679	-0.0271542	-0.0132808	0.0122927	0.0976929	0.0330821
PHF20	PHF20	grey	grey	-0.0399277	-0.0217762	0.0633739	-0.0347141	0.00323505	0.00596846	0.0120804	0.000335381
CNBD2	CNBD2	grey	grey	-0.0025953	0.0233898	-0.0111257	-0.018137	-0.0238906	-0.0202928	-0.040422	0.0107667
EPB41L1	EPB41L1	Micro-M1	turquoise	0.0256511	0.1723	0.103093	0.0767827	0.0246993	0.0933324	-0.147854	0.0398654
AAR2	AAR2	grey	grey	0.0423765	-0.0283202	0.0654837	-0.00295967	-0.00145141	-0.0164548	0.0675461	0.0472571
DLGAP4	DLGAP4	Micro-M7	yellow	0.0508955	0.090633	0.1383	0.0107589	0.00702529	0.044938	0.0291443	0.309431
RAB5IF	RAB5IF	grey	grey	0.0728461	0.041968	0.101038	0.0194192	0.085307	0.00325077	-0.00385628	0.0257262
NDRG3	NDRG3	Micro-M1	turquoise	0.00797043	0.0425336	0.0223056	0.0285295	-0.0183417	0.0296317	-0.0827805	-0.00443393
SOGA1	SOGA1	Micro-M6	brown	-0.0608697	-0.00808127	0.109436	-0.0729799	0.0339833	-0.0692922	0.2396	0.0177014
SAMHD1	SAMHD1	grey	grey	0.0185426	-0.037019	0.0699502	0.0217143	-0.0487485	0.0188086	-0.036961	0.0127618
RPN2	RPN2	grey	grey	0.0393817	0.0527547	0.00301242	0.0494889	0.0153435	0.0631985	-0.0769712	-0.00684011
MANBAL	MANBAL	grey	grey	0.0436167	-0.0315344	0.0323615	0.0242039	-0.00627989	0.0309847	-0.0215935	0.00749906
SRC	SRC	grey	grey	0.0245241	0.0372097	0.0237352	-0.00807823	0.0404383	0.0321001	0.00968389	0.0180223
BLCAP	BLCAP	grey	grey	0.0361796	-0.019572	0.0331814	0.00754846	0.0106347	0.00140784	-0.00664033	0.0660752
NNAT	NNAT	Micro-M1	turquoise	0.122769	0.119632	0.126744	0.0810582	0.0347816	0.0475882	-0.203349	0.0586718
CTNNBL1	CTNNBL1	grey	grey	0.0804784	-0.0187085	0.085235	0.0504188	0.0180376	0.0375316	0.0345161	0.0604901
VSTM2L	VSTM2L	grey	grey	0.0211696	0.0603142	0.0659586	0.0519598	0.0431651	0.047496	-0.0465042	0.0203579
TTI1	TTI1	grey	grey	0.0676982	0.010234	0.0997659	0.0401406	0.0483473	0.0696086	0.109718	0.0300083
RPRD1B	RPRD1B	grey	grey	0.0509784	-0.000441669	0.0611777	-0.00392297	0.00685195	0.0276263	0.00487973	0.0132089
SNHG11	SNHG11	Micro-M1	turquoise	0.0613234	0.115885	0.131832	0.0990745	0.038283	0.111651	-0.171285	0.0388971
RALGAPB	RALGAPB	grey	grey	0.00773587	0.00488563	0.0570173	0.00548597	-0.0381673	0.0321176	0.00795252	-0.0216402
ACTR5	ACTR5	grey	grey	0.0332075	-0.0217698	0.0525423	-0.00421512	0.0115917	-0.0077496	-0.0283663	-0.0292936
PPP1R16B	PPP1R16B	grey	grey	0.0312101	0.0776411	-0.0400683	0.0568125	-0.0214337	0.0263011	-0.118081	0.0354071
DHX35	DHX35	grey	grey	0.0152383	-0.0137848	0.0485468	0.0200817	-0.0303246	0.0317159	0.0125487	-0.00325087
TOP1	TOP1	grey	grey	0.0577038	0.0597444	0.099661	0.0176266	0.00535259	0.0155425	0.000938467	0.0987852
PLCG1	PLCG1	grey	grey	0.0740919	0.0141015	0.0131874	0.0720438	-0.00381972	0.05347	-0.016653	-0.0120291
ZHX3	ZHX3	grey	grey	0.068615	0.00158352	0.0653183	0.0186507	-0.00395432	-0.00633971	-0.0385864	0.0648042
CHD6	CHD6	grey	grey	-0.00135807	0.0251377	0.144495	0.000229189	-0.00673272	0.0187187	0.0524699	0.0483667
PTPRT	PTPRT	Micro-M1	turquoise	0.148994	0.128783	-0.0308287	0.0937568	0.0105837	0.025204	-0.29636	0.0104853
SRSF6	SRSF6	grey	grey	-0.0396868	0.0216896	0.00769747	-0.0384989	-0.000331145	-0.0859949	0.0670082	-0.0316713
L3MBTL1	L3MBTL1	grey	grey	-0.0088242	0.0152524	0.0457274	0.0484028	-0.0289324	0.0226748	-0.0397213	0.024781
IFT52	IFT52	grey	grey	0.0748659	0.0154561	0.0471659	0.0699723	-0.0400184	0.0405394	-0.0380526	0.0287526
TOX2	TOX2	grey	grey	0.0309102	0.0212305	0.0375195	-0.0645545	0.0138228	0.0503391	-0.0352466	0.0210186
GDAP1L1	GDAP1L1	Micro-M4	blue	0.00158607	0.00517105	-0.0016877	0.0222207	-0.00484736	0.0233323	-0.0503021	-0.0020681
TTPAL	TTPAL	grey	grey	0.0444635	-0.0577594	-0.00636472	0.0121218	-0.0135351	0.0133342	0.00758561	-0.0174612
SERINC3	SERINC3	Micro-M6	brown	-0.117634	-0.100829	0.0347258	-0.0978013	-0.0264231	-0.0875141	0.227057	-0.0507753
PKIG	PKIG	grey	grey	0.0706171	0.06393	0.143339	0.00964539	0.0256621	-0.00472882	0.174526	0.0785682
RIMS4	RIMS4	Micro-M1	turquoise	0.00356854	0.0930875	0.02983	0.0680822	0.0118939	0.0524948	-0.0977913	0.0187916
YWHAB	YWHAB	grey	grey	0.0387417	0.0152911	0.0360504	0.0569915	-0.00323758	0.0728258	-0.0136121	-0.00724423
TOMM34	TOMM34	grey	grey	0.0679606	0.0625468	0.0501967	0.0502804	0.00415018	0.0548764	-0.0304978	0.098718
STK4	STK4	grey	grey	0.0315727	0.0468102	0.0941819	0.000653975	0.0786728	-0.00648867	0.0730666	-0.00242693
MATN4	MATN4	grey	grey	0.0765374	0.053727	0.0100836	0.0337844	0.0524404	0.041144	-0.0795099	0.0342691
SYS1	SYS1	grey	grey	0.0267717	0.0748057	0.0598642	0.0126442	0.00262987	0.0413965	-0.0545947	0.021819
DBNDD2	DBNDD2	grey	grey	0.0382286	0.0450654	-0.018573	0.0453848	-0.00547717	0.0119768	-0.031847	-0.000519424
PIGT	PIGT	grey	grey	-0.0275973	-0.0240071	0.0470638	-0.0225882	-0.0301983	-0.0177956	0.00530668	-0.0209794
DNTTIP1	DNTTIP1	grey	grey	0.0436072	0.0445951	0.0860122	0.0205505	0.0182725	0.0608807	0.0218446	-0.0138403
SNX21	SNX21	grey	grey	0.052701	0.0183062	0.0918955	0.0411537	0.0461395	0.0403777	-0.0801715	0.0337638
ACOT8	ACOT8	grey	grey	-0.00586405	-0.0166893	-0.0012755	0.0159889	-0.00432063	0.0153734	-0.00268465	-0.00703242
ZSWIM3	ZSWIM3	grey	grey	-0.00495922	0.00823029	0.0608477	-0.0104469	0.0112154	-0.0151076	-0.0281921	0.0417791
CTSA	CTSA	grey	grey	0.00386769	-0.0369342	-0.0506283	0.00736631	-0.0207961	0.0202417	-0.0211398	-0.0331595
PCIF1	PCIF1	grey	grey	0.0407949	-0.00458392	-0.00639684	0.0232465	-0.0730411	0.0262498	0.000194501	0.0048915
ZNF335	ZNF335	grey	grey	0.0124884	0.046716	0.058168	-0.00639759	-0.000385705	0.0193183	0.00799666	0.0548106
SLC12A5	SLC12A5	Micro-M1	turquoise	-0.00928973	0.0780291	0.00754996	0.0645079	0.0451589	0.0374501	-0.117226	0.00158125
NCOA5	NCOA5	grey	grey	0.0323579	0.0320355	0.0156507	0.0566732	-0.0139139	0.034126	-0.0265152	0.0357776
CDH22	CDH22	Micro-M7	yellow	0.00440322	0.100861	0.0293458	0.0690772	-0.0134571	0.0647746	-0.105708	-0.00574142
SLC35C2	SLC35C2	grey	grey	0.0436044	0.0401139	0.0299547	0.0532753	0.0350039	0.0488025	0.0182129	-0.0379019
ELMO2	ELMO2	grey	grey	0.030834	0.0120875	0.0745511	0.0733194	0.00845519	0.0557943	-0.0465233	0.0574085
ZNF334	ZNF334	grey	grey	0.00199953	0.0398055	0.0268877	-0.0215591	-0.00611097	0.0294145	-0.0758751	-0.00260721
EYA2	EYA2	grey	grey	0.0113248	-0.00922572	0.00506675	-0.00447395	0.0459457	0.015226	-0.0497013	0.0116349
ZMYND8	ZMYND8	grey	grey	0.156464	0.0622827	0.124699	0.096494	0.0191479	0.0889941	-0.0204361	0.0371526
NCOA3	NCOA3	Micro-M6	brown	-0.00993846	0.0451874	0.0873019	-0.0434085	0.0080384	-0.0609706	0.139255	0.0203377
SULF2	SULF2	grey	grey	0.00403696	0.0152488	0.0535274	0.0167473	-0.0063466	0.0595197	-0.0392113	0.0126312
PREX1	PREX1	Micro-M6	brown	-0.0726006	-0.0243215	0.0573797	-0.0640894	0.00209541	-0.0435643	0.216195	0.026517
ARFGEF2	ARFGEF2	grey	grey	0.0542509	0.0237486	0.0618035	0.00823405	-0.00769839	0.0391832	0.00670489	-0.0331775
CSE1L	CSE1L	grey	grey	0.00446812	-0.00110887	0.063798	0.00202986	-0.00280689	0.0102131	0.0271628	0.0277039
STAU1	STAU1	grey	grey	-0.0167505	0.000688484	0.0911367	-0.0632406	0.0102282	-0.00796908	0.107934	-0.0269651
DDX27	DDX27	grey	grey	0.0211236	0.00574511	-0.00172435	0.046031	-0.0379039	0.0123334	-0.0214488	0.0219119
ZNFX1	ZNFX1	grey	grey	-0.019174	-0.0433042	0.0509368	-0.0285529	0.071706	0.00594944	0.0765327	-0.0341593
ZFAS1	ZFAS1	grey	grey	0.0442052	-0.0358579	0.0123459	0.026905	-0.0293864	0.0270595	-0.024878	0.054215
KCNB1	KCNB1	Micro-M1	turquoise	0.0193814	0.116493	0.0276365	0.0715775	-0.032722	0.0425537	-0.117963	-0.0123322
PTGIS	PTGIS	grey	grey	0.0699848	0.0490643	0.057507	0.0479883	-0.00244504	0.0724741	-0.0597435	-0.0381535
B4GALT5	B4GALT5	grey	grey	-0.00607575	0.0517464	0.0150617	0.00290255	0.0237018	-0.0386585	-0.00126737	0.0574432
SLC9A8	SLC9A8	grey	grey	0.119461	0.0129772	0.113123	0.0689329	0.00982682	0.0445138	0.0188561	0.0107833
SPATA2	SPATA2	grey	grey	0.0503567	0.00654942	0.0317359	-0.00870832	0.013103	0.0227929	-0.0166566	-0.00707148
RNF114	RNF114	grey	grey	0.0471756	0.0224871	0.056438	0.042642	0.0246934	0.0544246	-0.00187571	0.0397683
UBE2V1	UBE2V1	grey	grey	-0.029349	-0.0148539	-0.0252982	-0.00360846	-0.0727089	-0.0013927	0.00370326	0.0295019
PTPN1	PTPN1	grey	grey	0.00891307	0.00309459	0.0863788	-0.00693087	0.0318752	-0.01186	0.0856379	0.0156913
ADNP	ADNP	grey	grey	0.0965287	0.0186916	0.142762	0.0189043	0.0580054	0.0500356	-0.00192176	0.0447596
DPM1	DPM1	grey	grey	0.0923007	0.0486442	0.0495511	0.0852495	0.0121235	0.0721107	-0.0617408	-0.021976
KCNG1	KCNG1	grey	grey	0.00334337	0.0591901	0.0312803	0.028939	-0.010218	0.0491834	-0.0738094	-0.00435947
NFATC2	NFATC2	grey	grey	0.0211259	-0.0171784	0.0824372	-0.00176502	0.0351019	0.00631537	0.0458136	0.0201739
ATP9A	ATP9A	Micro-M1	turquoise	-0.0279107	0.10509	0.0139267	0.0421626	0.00930759	0.0170153	-0.144028	0.031728
ZFP64	ZFP64	grey	grey	0.00945078	-0.0075477	0.0326152	-0.00499293	0.0441946	0.015793	-0.0290121	-0.0080155
TSHZ2	TSHZ2	grey	grey	0.0660031	0.0778852	0.0515882	0.092187	0.0212949	0.0505934	-0.100221	0.0603851
PFDN4	PFDN4	grey	grey	-0.0242556	0.00173844	0.0404761	-0.0138959	0.0362002	-0.0178535	0.0192171	-0.004881
DOK5	DOK5	Micro-M7	yellow	0.0190893	0.0815144	0.0212275	0.00304558	0.0566968	0.0411589	-0.0843546	0.076446
RTF2	RTF2	grey	grey	-0.00572036	-0.000427388	0.0445619	-0.00858547	1.04342468094341e-05	-0.0126078	0.00646901	0.037595
RAE1	RAE1	grey	grey	0.0267409	-0.0174037	0.0306023	0.0502227	-0.049967	0.0201785	-0.0223089	0.0446834
PMEPA1	PMEPA1	Micro-M6	brown	-0.140942	-0.0618444	0.0734449	-0.164665	-0.0419339	-0.171487	0.377089	0.04497
RAB22A	RAB22A	grey	grey	0.0687918	-0.00978377	0.0674005	0.00356111	-0.0140586	-0.0164126	0.00892554	0.0436438
VAPB	VAPB	grey	grey	0.0355745	0.0391773	0.0668069	0.000823904	0.0261473	0.0290098	-0.00740324	-0.00469284
STX16	STX16	grey	grey	0.0046202	0.038127	0.0236684	-0.0348408	0.0447236	0.00120229	-0.0138186	-0.0138366
GNAS	GNAS	grey	grey	0.0981417	0.0830659	0.112458	0.0795648	0.0637036	0.0979149	-0.058126	0.0542065
ZNF831	ZNF831	grey	grey	0.0246914	0.0258423	0.029862	0.0297279	0.00656593	0.0665056	-0.107074	-0.00914929
PHACTR3	PHACTR3	Micro-M1	turquoise	0.0210373	0.175574	0.108053	0.0935574	0.0484591	0.0963507	-0.20014	0.0348559
SYCP2	SYCP2	Micro-M1	turquoise	0.0438207	0.134165	0.0638955	0.0478412	-0.0160524	0.0450947	-0.0943663	0.0735717
CDH4	CDH4	Micro-M7	yellow	0.00267615	0.151854	0.0933686	0.0403697	0.0506853	0.0750657	-0.192986	0.0412746
TAF4	TAF4	grey	grey	0.00718752	0.0485174	0.0931026	-0.0194052	0.0668203	-0.032849	0.0140638	0.106034
LSM14B	LSM14B	grey	grey	0.0223173	-0.0169912	0.0151961	0.017883	-0.0257809	0.0690668	-0.0393994	0.00624991
PSMA7	PSMA7	grey	grey	-0.0202854	0.0475703	0.0369405	-0.0211283	-0.0134476	-0.0243876	-0.024558	0.043763
SS18L1	SS18L1	grey	grey	0.000253137	-0.0199008	0.0385337	0.0112482	-0.0514279	0.0298288	-0.0102614	0.0145805
MTG2	MTG2	grey	grey	-0.00426525	-0.00918052	0.000392712	-0.00668608	0.0109207	-0.0243391	-0.0266668	0.0346472
HRH3	HRH3	grey	grey	-0.0457521	-0.0422247	-0.0420027	-0.00631081	0.0714895	-0.00949214	-0.000326709	-0.0192023
OSBPL2	OSBPL2	grey	grey	0.0282768	-0.0411183	0.0622632	0.00654404	-0.0140704	0.00712529	0.0269261	0.0254787
RPS21	RPS21	grey	grey	0.0749564	0.027355	0.0135784	0.0547271	-0.0134246	0.0495003	-0.156356	0.0147577
CABLES2	CABLES2	grey	grey	-0.0447388	0.0101607	-0.00652074	-0.0144346	-0.00245149	-0.0119163	0.00331053	-0.00480315
NTSR1	NTSR1	grey	grey	-0.0417276	0.0106027	0.00943299	0.0302662	-0.0304041	-0.0215017	0.00349853	0.0158468
MRGBP	MRGBP	grey	grey	-0.00141664	0.0965861	0.00488075	0.0169223	0.0386386	0.0367061	0.00367734	0.0436073
DIDO1	DIDO1	grey	grey	0.0157933	0.0444209	0.118734	-0.0318793	0.00612728	-0.0186335	0.0745193	0.0455375
YTHDF1	YTHDF1	grey	grey	0.0424783	0.020676	0.0713283	-0.016552	0.0203422	-0.00940742	0.0364668	0.0246313
ARFGAP1	ARFGAP1	grey	grey	0.00299864	0.0336411	0.0368033	0.0157246	0.0209472	0.0184167	-0.0173784	0.0237873
COL20A1	COL20A1	grey	grey	0.0411879	0.00132831	0.00255042	0.0203472	0.00160482	0.0197452	-0.104905	0.0148565
KCNQ2	KCNQ2	Micro-M1	turquoise	0.0167643	0.165492	0.0611582	0.0496385	0.0737263	0.0828745	-0.179309	0.030236
EEF1A2	EEF1A2	grey	grey	-0.0173598	0.0675715	-0.0216226	-0.0124626	-0.0237744	0.0136329	-0.0524617	0.0379501
GMEB2	GMEB2	grey	grey	0.0821628	0.0333632	0.0515941	0.0252662	0.00463764	0.0493733	0.00504032	0.0545086
STMN3	STMN3	Micro-M1	turquoise	0.00350344	0.0855978	0.0404345	0.0315055	0.00246604	0.0172452	-0.0659797	-0.0042384
RTEL1	RTEL1	grey	grey	0.0737232	0.0611926	0.0502211	0.0395392	-0.000956048	0.0501939	-0.103486	0.0322396
ARFRP1	ARFRP1	grey	grey	0.0190908	0.05492	0.0173955	0.0409965	-0.00544972	0.0222177	0.0360651	-0.000637543
ZGPAT	ZGPAT	grey	grey	0.0180077	0.018557	0.0253005	0.0599625	0.0762027	-0.00687646	-0.0360455	0.0330932
ZBTB46	ZBTB46	grey	grey	0.0173753	0.0216696	0.0634273	-0.0144488	-0.00414931	0.017098	-0.0440726	0.0211185
TPD52L2	TPD52L2	grey	grey	-0.0172557	0.0113129	0.0148374	0.0247558	0.0417769	-0.0155417	-0.0254671	-0.026784
DNAJC5	DNAJC5	grey	grey	0.0292408	0.0553193	0.0894348	0.0151206	0.012611	-0.00798197	0.018833	0.0214091
UCKL1	UCKL1	grey	grey	0.0614804	-0.00987945	-0.00977547	0.0660234	-0.0167144	0.0864937	-0.0468261	0.0263436
ZNF512B	ZNF512B	grey	grey	0.0228478	0.0824064	0.0193911	0.0427932	0.0375969	0.0374705	-0.0489346	0.0397188
PRPF6	PRPF6	grey	grey	0.0371635	0.0267841	0.115061	-0.0185752	0.0827547	0.0265106	-0.00180164	-0.00489085
SAMD10	SAMD10	grey	grey	0.0464911	-0.0225725	-0.0304021	0.0326672	-0.0205256	0.0359586	-0.03597	-0.0223472
TCEA2	TCEA2	grey	grey	0.0310968	0.0598658	0.06855	0.0147046	0.039999	0.0452683	-0.0202033	0.0637692
OPRL1	OPRL1	grey	grey	0.00212505	0.0304606	0.0531156	0.0409094	-0.0219972	0.031261	-0.0575393	0.0488851
MYT1	MYT1	Micro-M1	turquoise	0.00356111	0.117574	0.0649293	0.0179395	0.0523056	0.0523865	-0.128376	0.0411368
PCMTD2	PCMTD2	grey	grey	0.00130298	-0.0119294	0.0461673	0.00261806	0.0437984	0.0330002	-0.00434309	-0.000527027
POLR3K	POLR3K	grey	grey	0.0587776	-0.00592184	0.056391	0.0390794	0.0295177	0.0485598	-0.0621598	0.0332033
ZFHX4	ZFHX4	grey	grey	0.182906	0.0702972	0.0151442	0.0772746	0.00231315	0.0528276	-0.214549	0.0438844
PEX2	PEX2	grey	grey	0.00690651	-0.0310822	0.0440288	-0.032759	0.00985586	-0.0131571	0.0497782	0.0299676
PKIA	PKIA	Micro-M1	turquoise	0.0372318	0.177484	0.168997	0.0560391	0.10387	0.0898937	-0.218703	0.0411334
ZC2HC1A	ZC2HC1A	grey	grey	0.106408	0.090308	0.10439	0.0464467	-0.000139319	0.0764886	-0.103799	0.0356245
STMN2	STMN2	Micro-M1	turquoise	0.00792521	0.119693	0.0900395	0.0524392	0.0188909	0.0707606	-0.163503	0.0564174
MRPS28	MRPS28	grey	grey	0.0495596	0.0052911	0.103549	0.0252168	0.0705604	0.00782585	0.131053	0.0095202
TPD52	TPD52	grey	grey	0.102157	0.0186827	0.176076	0.0680886	0.031376	0.0843193	0.0380299	0.0375733
ZBTB10	ZBTB10	grey	grey	-0.0125371	-0.0479867	0.0662581	-0.0581216	0.0803711	-0.0415523	0.0138945	0.0370152
ZNF704	ZNF704	grey	grey	0.0679628	0.0396504	0.109241	-0.0172182	0.0272475	0.0211939	-0.0337905	0.0861218
PAG1	PAG1	Micro-M6	brown	-0.0764652	-0.115879	0.105282	-0.0751964	-0.0290652	-0.0655208	0.436574	0.0429276
IMPA1	IMPA1	grey	grey	0.0741013	0.0566875	0.0988514	0.0254546	-0.0113783	0.0481702	-0.0129542	0.035199
ZFAND1	ZFAND1	grey	grey	0.0509168	-0.034386	0.0103056	-0.00784122	0.00876924	-0.00398293	-0.0373228	0.0109101
SNX16	SNX16	grey	grey	0.0751745	0.0116986	0.0321401	0.0493635	0.0609359	0.0509936	-0.0391655	0.0226086
RALYL	RALYL	Micro-M1	turquoise	0.0218425	0.186207	0.122867	0.0574914	0.036594	0.0752572	-0.222747	0.0981556
LRRCC1	LRRCC1	grey	grey	0.0535315	-0.0135624	0.0787244	0.0378505	-0.0187442	0.0461908	-0.0358549	-0.00141372
E2F5	E2F5	grey	grey	0.0491745	0.0227941	0.0446275	0.0201195	-0.0565088	0.0464323	-0.073496	0.00415318
RBIS	RBIS	grey	grey	0.036541	0.0469775	-0.00720797	0.0419477	-0.0119316	0.0393037	-0.11187	0.00416397
CA2	CA2	grey	grey	0.00694937	0.0594034	0.0111688	-0.00718523	0.0432333	-0.00986887	-0.0824571	0.0164357
YTHDF3	YTHDF3	grey	grey	0.0975712	-0.00776289	0.169197	0.0127631	0.0397363	0.0133038	0.0573138	0.0616605
CYP7B1	CYP7B1	Micro-M1	turquoise	0.101837	0.050962	0.10725	0.052823	0.0215175	0.033258	-0.102341	0.0832319
ARMC1	ARMC1	grey	grey	0.060464	0.0737065	0.0278934	0.0464035	0.00201802	0.0457837	-0.0661417	0.0227496
PDE7A	PDE7A	grey	grey	0.115067	0.0317054	0.11103	0.0498029	0.0454714	0.0829592	-0.16768	0.0833096
CP	CP	grey	grey	0.0499169	0.0534446	0.04567	0.0242228	0.0801299	0.0339017	-0.118195	-0.0144623
HPS3	HPS3	Micro-M6	brown	0.00126931	-0.0291701	0.0960701	-0.0370314	0.0324841	-0.0394948	0.161294	0.0209512
HLTF	HLTF	Micro-M6	brown	0.00318933	-0.0702687	0.151544	-0.0200475	0.0233293	-0.00488267	0.142199	0.071106
GYG1	GYG1	grey	grey	0.02267	0.00109639	0.0640317	-0.00300243	-0.0323431	0.0198201	0.0189395	-0.00274733
TBL1XR1	TBL1XR1	grey	grey	0.0811921	-0.0293946	0.119659	0.0295679	0.0251002	0.0274623	0.103955	0.0726434
NAALADL2	NAALADL2	Micro-M1	turquoise	0.132362	0.131066	-0.0188845	0.105529	-0.0170989	0.027165	-0.132994	0.00503314
NLGN1	NLGN1	Micro-M1	turquoise	0.123441	0.176308	0.0535792	0.0848139	0.0121117	0.0730371	-0.280719	0.0133103
NCEH1	NCEH1	grey	grey	0.0966161	0.0256075	0.0788734	0.0551701	0.00503686	0.0685198	-0.0757082	0.0228443
FNDC3B	FNDC3B	grey	grey	0.0443514	-0.00482815	0.172911	-0.00442217	0.0143722	0.0216613	0.0823562	0.0788705
PLD1	PLD1	Micro-M6	brown	-0.0848121	-0.0564899	0.116771	-0.0644271	0.0165636	-0.117708	0.265877	0.010097
TNIK	TNIK	Micro-M1	turquoise	0.17132	0.208423	0.0588042	0.132534	-0.00960102	0.137209	-0.354008	0.050107
RPL22L1	RPL22L1	grey	grey	0.0702108	-0.00347597	0.0508142	0.040013	0.0277937	0.0791382	-0.0315371	-0.0239961
EGFEM1P	EGFEM1P	grey	grey	0.0435694	0.104536	0.0684694	0.0747882	0.0569527	0.102805	-0.169017	0.0512091
MYNN	MYNN	grey	grey	-0.0034306	-0.035783	0.0375283	-0.0181893	-0.0252717	-0.00800403	-0.00706817	0.0370426
SEC62	SEC62	grey	grey	-0.0196486	-0.0287435	0.0293625	-0.0417825	-0.0286419	0.0186635	-0.0208368	0.0351482
PHC3	PHC3	grey	grey	0.087327	0.0327117	0.0656446	0.0431534	-0.0200506	0.049265	-0.0496466	0.0143581
PRKCI	PRKCI	grey	grey	0.0442651	0.0783688	0.0699702	0.0238312	0.00703377	0.0342914	-0.00352022	0.0398114
SKIL	SKIL	grey	grey	0.00386668	-0.017226	0.0905656	-0.023084	-0.0116682	-0.0206834	0.113947	-0.0353058
SLC7A14	SLC7A14	Micro-M1	turquoise	0.0180479	0.0577128	0.0120999	0.0305299	-0.0604573	0.0746778	-0.118879	-0.0151401
KCNMB2	KCNMB2	grey	grey	-0.0121579	0.101208	0.0548976	0.0332185	0.0416302	0.065151	-0.182545	0.0472915
ZMAT3	ZMAT3	grey	grey	0.00487875	0.00696297	0.0609418	-0.0325706	0.0233773	-0.0361067	0.0380281	0.0406631
PIK3CA	PIK3CA	grey	grey	0.0804611	0.0104664	0.117801	-0.0388757	0.0904202	0.0241877	0.0437452	0.0493146
ZNF639	ZNF639	grey	grey	0.0281884	0.0634462	0.0616839	0.0498251	0.00927699	0.0406723	-0.0606292	0.0265021
MFN1	MFN1	grey	grey	0.105256	0.0125201	0.0080988	0.0835418	0.0059282	0.0243621	-0.0955867	0.0276575
GNB4	GNB4	grey	grey	0.0289842	0.0463541	0.00928721	0.0537403	0.00120195	0.0445904	-0.0666576	-0.023465
ACTL6A	ACTL6A	grey	grey	0.0133618	-0.0036582	0.0300914	-0.00190656	0.0135965	-0.0222381	0.0284148	-0.00455801
MRPL47	MRPL47	grey	grey	-0.00078446	0.0231157	0.0100344	0.0066669	-0.0141529	0.026646	0.0203788	-0.0199041
NDUFB5	NDUFB5	grey	grey	0.0208929	0.0411028	-0.039424	0.0201405	0.0181457	0.0300951	-0.0829232	-0.00818137
USP13	USP13	Micro-M1	turquoise	0.00472059	0.0725261	0.0617054	0.069642	-0.0144271	0.0694433	-0.100811	-0.00615524
PEX5L	PEX5L	Micro-M1	turquoise	0.00708673	0.158775	0.0518358	0.0607435	-0.00205071	0.107055	-0.138933	0.00113439
TTC14	TTC14	Micro-M1	turquoise	0.133637	0.0568706	0.179401	-0.00335293	0.076638	0.0353002	-0.00768854	0.0712577
CCDC39	CCDC39	Micro-M1	turquoise	0.0358475	0.120894	0.12371	0.0597103	0.0500024	0.0809843	-0.0736511	0.0238896
FXR1	FXR1	grey	grey	0.102701	0.0863837	0.127365	0.0440588	0.0222905	0.0452092	-0.0262573	0.0555594
DNAJC19	DNAJC19	grey	grey	0.103607	0.0312086	0.0884055	0.0440433	0.0193009	0.0637162	0.00638702	0.0464201
SOX2-OT	SOX2-OT	Micro-M2	black	0.023367	0.0694879	0.0735061	0.0490449	0.00533687	0.00906433	-0.0680452	0.0432679
ATP11B	ATP11B	grey	grey	0.162488	0.148522	0.109309	0.062043	0.0149236	0.0444548	-0.142571	0.121868
MCCC1	MCCC1	Micro-M1	turquoise	-0.00193516	0.0125269	0.0488019	0.0256463	6.63797811383572e-05	0.0161349	-0.0177811	0.0315201
ACAD9	ACAD9	grey	grey	0.0427035	-0.0246199	0.0836684	-0.00362915	0.0382354	0.0149139	-0.00384675	0.0363441
ZNF267	ZNF267	grey	grey	0.0433011	-0.0227838	0.0685002	0.045481	-0.0196746	0.0477599	-0.0104918	0.040959
QRFPR	QRFPR	grey	grey	-0.0135703	0.0359707	-0.00363892	0.00135462	-0.00666654	-0.00994038	-0.0314283	0.0173055
EXOSC9	EXOSC9	grey	grey	0.0693103	0.00965384	0.0617854	0.0295255	-0.00188305	0.0329919	0.0412005	0.00925435
BBS7	BBS7	grey	grey	0.031283	0.0682936	0.0544966	0.0260096	0.0135788	-0.0323912	-0.0043532	0.0451065
TRPC3	TRPC3	grey	grey	0.0910272	0.0873799	0.0694792	0.0383303	0.0866024	0.0490668	-0.0244303	0.0102645
BBS12	BBS12	grey	grey	-0.00876727	0.0186147	0.0240242	-0.0178807	0.000259127	-0.0136489	0.00229757	0.011312
ANKRD50	ANKRD50	grey	grey	-0.00120191	-0.00948529	0.0233478	0.00956692	-0.0048605	0.00718134	0.00483466	-0.0150308
FAT4	FAT4	Micro-M5	red	0.0576252	0.135251	0.113635	0.0344403	0.110001	0.0677384	-0.134028	0.0581141
INTU	INTU	Micro-M1	turquoise	0.0742394	0.0799544	0.133213	0.0376144	0.0686659	0.0406126	-0.0860745	0.0244408
HSPA4L	HSPA4L	grey	grey	0.0909667	0.115124	0.0692597	0.0515073	0.0238431	0.0520173	-0.11489	0.0503716
PLK4	PLK4	grey	grey	-0.00420013	0.00547557	0.0112163	0.00197395	-0.00414571	0.0196095	0.00250156	0.0114733
MFSD8	MFSD8	grey	grey	0.0628782	0.0612424	0.0397257	0.0652609	0.0176241	0.0409273	-0.0209366	0.0715506
ABHD18	ABHD18	grey	grey	0.00368929	-0.01265	0.0570173	0.0191331	-0.023982	0.033615	-0.0325778	-0.0371777
LARP1B	LARP1B	grey	grey	0.0580925	0.0434724	0.0319194	0.0959064	-0.0274867	0.054362	-0.104409	-0.00859124
PGRMC2	PGRMC2	grey	grey	0.0333479	-0.042123	0.0974846	-0.030007	-0.0205725	0.00264828	0.0751848	0.0220826
JADE1	JADE1	grey	grey	0.0806405	-0.0214492	0.0534131	0.0266215	-0.0526953	0.0311021	-0.0464192	-0.0150333
SCLT1	SCLT1	Micro-M1	turquoise	0.087287	0.0720809	0.142484	0.111285	0.0729178	0.114917	-0.11737	0.0721233
C4orf33	C4orf33	grey	grey	0.0482184	0.0895874	0.0561451	0.0533899	0.00374972	0.0151139	0.00843734	0.00340821
PCDH10	PCDH10	grey	grey	0.0731233	0.111084	0.0864027	0.0422273	-0.0380493	0.0284422	-0.145064	0.0875954
SLC7A11	SLC7A11	Micro-M3	green	0.178114	0.0218729	0.0163419	0.0692338	-0.00166057	0.0266831	-0.0935252	0.067226
NOCT	NOCT	grey	grey	0.0615177	0.0209583	-0.011608	0.0105323	-0.0683465	0.00798341	-0.0881831	-0.0562245
ELF2	ELF2	grey	grey	0.0967315	0.0336487	0.163592	0.055495	0.0212326	0.0558401	0.0477068	0.0258256
NAA15	NAA15	grey	grey	0.0802794	0.0365118	0.111551	0.0375557	0.0752771	0.0454312	-0.0630387	0.0707248
SETD7	SETD7	grey	grey	0.100682	0.0820755	0.0910846	0.0319663	0.0725727	0.0399599	-0.0626647	0.0475425
MAML3	MAML3	Micro-M6	brown	-0.0356703	-0.0482151	0.144129	-0.0817901	0.0253738	-0.11672	0.41643	-0.019995
FOXO1	FOXO1	grey	grey	0.077279	0.00304962	0.0888734	-0.00378131	-0.00286727	0.00414727	0.00681434	0.0778913
COG6	COG6	grey	grey	-0.0110212	0.0266408	0.108956	0.0166529	-0.00459591	-0.0199459	0.0465895	-0.00957799
NHLRC3	NHLRC3	grey	grey	0.036936	-0.0260049	0.0404294	0.0123385	0.0297086	0.00306468	0.0591807	-0.011456
PROSER1	PROSER1	grey	grey	-0.0216198	-0.00401074	0.0790035	0.00211414	0.0197847	0.0256359	0.00544683	-0.0213655
TRPC4	TRPC4	grey	grey	0.00079431	0.0568961	0.0277417	0.0620926	0.00742763	0.0522747	-0.0681619	0.00865009
SUPT20H	SUPT20H	grey	grey	-0.0039381	0.0118162	0.028195	-0.00181099	0.0176568	0.00345983	0.0393316	-0.0167973
EXOSC8	EXOSC8	grey	grey	0.0480577	0.00119182	0.0648417	0.018466	0.0363266	0.0418224	-0.0213107	0.014537
ALG5	ALG5	grey	grey	0.0408337	0.00385635	0.0766773	0.0106585	0.029479	0.0240956	0.0202408	0.0354188
SERTM1	SERTM1	grey	grey	-0.00810609	0.0359194	0.0483664	0.0428506	0.0430756	-0.00330564	-0.0167752	-0.0117726
DCLK1	DCLK1	Micro-M1	turquoise	0.0671076	0.187945	0.0968771	0.0929097	0.0118671	0.0779336	-0.263564	0.046332
NBEA	NBEA	Micro-M1	turquoise	0.00966558	0.101319	0.167795	-0.0123693	0.0360812	0.0162414	0.0387009	0.0415226
WWTR1	WWTR1	Micro-M3	green	0.0972605	0.0793455	0.0203217	0.0550214	0.00284471	0.0167426	-0.0667825	0.0123166
RNF13	RNF13	grey	grey	0.0769565	-0.0164757	0.164893	-0.0358697	0.0561919	-0.00993929	0.163709	-0.0119312
PFN2	PFN2	grey	grey	-0.00468854	0.0425471	-0.00804823	0.0179313	-0.00567608	0.0450989	-0.0578435	0.027133
TSC22D2	TSC22D2	grey	grey	0.0809619	-0.00692457	0.152757	0.0460753	0.0649542	0.0193752	0.0867159	0.0762332
EIF2A	EIF2A	grey	grey	0.0165656	-0.0309761	0.0986026	-0.0202782	-0.018394	0.0118	0.0564095	-0.0222346
SELENOT	SELENOT	grey	grey	0.0291871	0.0373462	0.0282442	0.0664214	-0.0329464	0.0632231	-0.0277152	0.024566
SIAH2	SIAH2	grey	grey	0.0237983	-0.0220576	-0.0348428	-0.00109333	0.00221841	0.0199125	-0.0399109	0.0467002
MED12L	MED12L	grey	grey	0.0157432	0.021272	0.132834	-0.00674472	0.0464212	0.00176923	0.150822	0.0536475
P2RY14	P2RY14	Micro-M1	turquoise	0.0238302	0.00539743	0.0948966	0.00913949	0.0389451	0.0123074	-0.0644365	0.0466079
P2RY12	P2RY12	Micro-M6	brown	-0.141671	-0.0863182	0.0474397	-0.116452	-0.01876	-0.114322	0.393034	0.0370041
MBNL1	MBNL1	Micro-M6	brown	0.00137547	-0.0544277	0.100873	0.141164	-0.0359624	0.174767	0.268627	0.0178431
RAP2B	RAP2B	grey	grey	0.0238993	-0.0133841	-0.0303515	0.029579	-0.0422208	0.0391764	-0.0276086	0.0187566
ARHGEF26	ARHGEF26	Micro-M3	green	0.145426	0.09321	0.0120893	0.0663662	0.0451279	0.0427835	-0.14732	0.055428
DHX36	DHX36	grey	grey	0.0207883	-0.0129859	0.0734047	0.00237044	0.029766	0.0486801	-0.0148496	0.0053235
MME	MME	Micro-M7	yellow	0.00209381	0.00682642	0.0676272	0.029334	-0.00639911	0.0308015	-0.0254124	-0.00273015
PLCH1	PLCH1	Micro-M1	turquoise	0.0559541	0.0947215	0.0539824	0.0688913	0.0564677	0.0448788	-0.1494	0.0613156
SLC33A1	SLC33A1	grey	grey	0.0283866	-0.0108778	0.0703437	-0.0171458	0.0719299	0.0189691	0.0136038	0.0277939
GMPS	GMPS	grey	grey	0.0349575	0.0767337	0.0509785	-0.0218046	0.0433957	0.0138233	-0.0141828	-0.00603908
KCNAB1	KCNAB1	grey	grey	0.0268674	0.0601892	0.02742	0.057388	-0.0354304	0.0538482	-0.109217	0.00362628
SSR3	SSR3	grey	grey	0.115097	0.0252028	0.078482	0.0363566	0.0149195	0.0188642	-0.0558906	0.061125
TIPARP	TIPARP	grey	grey	0.107377	0.0238446	0.0790752	0.0189137	-0.00855745	0.0723673	-0.00594944	0.0392139
LEKR1	LEKR1	grey	grey	0.0342504	-0.0131285	0.0784305	0.0186141	0.00262413	0.0411147	-0.014822	0.0364511
CCNL1	CCNL1	grey	grey	0.0590076	-0.00218321	0.0659267	0.0355366	-0.0299525	0.0143109	-0.0335417	0.0598718
RSRC1	RSRC1	grey	grey	0.049343	-0.0415754	0.106031	-0.018679	0.0412089	0.0110718	0.0851254	0.0175521
GFM1	GFM1	grey	grey	0.0664822	0.0226147	0.0506031	0.0353135	-0.00912278	0.0150854	-0.0280044	0.0118645
MFSD1	MFSD1	grey	grey	0.0233164	0.0283058	0.0298428	-0.0234092	0.0570256	-0.00968837	-0.00514633	-0.0249714
SCHIP1	SCHIP1	Micro-M1	turquoise	0.0368205	0.19429	0.177792	0.110252	0.0955036	0.11906	-0.219141	0.0723099
IFT80	IFT80	grey	grey	0.0398475	0.060903	0.0464853	-0.0145095	0.0171952	0.0202629	-0.0729915	0.0619229
SMC4	SMC4	grey	grey	0.0574943	0.0129959	0.0289209	-0.0020238	-0.0328912	-0.00178779	-0.0950393	-0.0131599
KPNA4	KPNA4	grey	grey	0.0734993	0.0305387	0.0958972	0.0152608	0.0404534	0.0670252	-0.0139795	0.0265562
PPM1L	PPM1L	grey	grey	0.00284493	-0.0171548	0.115817	-0.0286243	-0.0244546	0.010322	0.0909741	0.0178238
B3GALNT1	B3GALNT1	grey	grey	0.052861	0.00413461	0.0570327	-0.0159346	-0.0183546	-0.00918681	-0.0365808	0.000159475
NMD3	NMD3	grey	grey	0.0387062	0.0189742	0.0188805	0.0126423	0.0154112	0.0299883	-0.0551697	0.0876126
SLITRK3	SLITRK3	grey	grey	0.0286151	0.0100804	0.0312346	0.031011	0.0431376	0.0513128	-0.0592492	-0.00205991
BCHE	BCHE	grey	grey	0.00427783	0.02727	0.00831969	0.0326863	-0.0025495	0.0343202	-0.0306059	-0.0206859
ZBBX	ZBBX	grey	grey	0.0703153	0.0470331	0.0112185	0.0560519	0.0123929	-0.0328756	-0.099486	0.0449326
PDCD10	PDCD10	grey	grey	0.00458508	0.0620332	0.0454177	0.0364524	0.0145532	0.0285798	-0.0522292	-0.00547292
SERPINI1	SERPINI1	Micro-M1	turquoise	0.0469308	0.0807463	0.110836	0.0298216	0.078386	0.065969	-0.160026	0.120879
GOLIM4	GOLIM4	grey	grey	0.0842543	0.0599857	0.0861992	0.000781594	0.046173	-0.0144009	0.00232012	0.0517209
FSTL5	FSTL5	Micro-M1	turquoise	-0.0205727	0.0849066	0.0607685	0.0330186	0.062769	0.0489328	-0.137722	0.0378626
RAPGEF2	RAPGEF2	grey	grey	0.0596215	0.0966039	0.149146	0.0206302	0.00421512	0.0409318	-0.0889907	0.0475699
FNIP2	FNIP2	grey	grey	0.143345	0.0684338	0.120943	0.0761268	0.0644241	0.0945067	0.00769053	0.0836474
PPID	PPID	grey	grey	0.0446569	0.0762858	0.0337234	0.0645936	0.0822011	0.0391487	0.0209381	-0.00768405
ETFDH	ETFDH	grey	grey	0.00713459	0.0400121	0.00767359	-0.0217328	-0.0190219	0.000806352	-0.020051	-0.00164251
RXFP1	RXFP1	grey	grey	0.0516302	0.0231252	0.0634563	0.0338744	0.0618703	0.0564536	0.0168237	0.0390581
GRIA2	GRIA2	Micro-M1	turquoise	0.0406666	0.206557	0.12805	0.0802825	0.0567138	0.132555	-0.300382	0.0454892
GLRB	GLRB	Micro-M1	turquoise	0.0339405	0.0713064	0.0557885	0.0616453	0.0322004	0.0203557	-0.139158	0.0649482
PDGFC	PDGFC	Micro-M4	blue	0.0103803	0.0304399	0.0405331	0.0294877	0.067798	0.0188499	-0.0476105	-0.0576139
CTSO	CTSO	grey	grey	0.0191447	-0.0589046	0.0225812	0.0127299	0.0582505	-0.00810976	-0.00316327	-0.0293991
GUCY1B1	GUCY1B1	Micro-M1	turquoise	0.0422875	0.102039	0.123529	0.109394	0.0770168	0.0536928	-0.0728342	0.034771
GUCY1A1	GUCY1A1	grey	grey	0.0532325	0.0508284	0.0412815	0.0598377	0.0812605	0.0522829	-0.106376	0.0195906
MAP9	MAP9	Micro-M5	red	0.103953	0.0707624	0.0315922	0.0780646	0.0649071	0.0504506	-0.0633893	0.065289
DCHS2	DCHS2	Micro-M4	blue	0.00348901	0.00782796	0.0449421	0.0526174	0.0180184	0.0513259	-0.0752178	0.0110568
TMEM131L	TMEM131L	grey	grey	0.085857	0.0312167	0.118775	0.0218423	0.0234088	0.0179024	0.0016844	0.0276903
TRIM2	TRIM2	Micro-M1	turquoise	0.0379701	0.0201487	0.0502554	0.0319729	0.0432861	0.0239229	-0.0703189	0.0226155
FBXW7	FBXW7	grey	grey	0.080125	-0.000919996	0.128145	0.0284115	0.0905258	0.0285924	-0.0118382	0.0704003
GATB	GATB	grey	grey	0.0207589	0.067891	0.0798358	0.0140644	0.038584	0.0231584	0.0779623	0.0663859
SH3D19	SH3D19	grey	grey	0.0737654	0.0857043	0.111596	0.102537	0.037731	0.0477824	-0.151122	0.102816
RPS3A	RPS3A	grey	grey	0.103186	0.0321132	0.0287055	0.0473237	-0.0523269	0.0338693	-0.125391	0.0714322
LRBA	LRBA	Micro-M1	turquoise	0.0737115	-0.0219366	0.136935	0.010143	0.0665172	0.00793534	0.043729	0.0516975
DCLK2	DCLK2	Micro-M1	turquoise	0.0642268	0.0943912	0.0354779	0.0693856	-0.0383895	0.07392	-0.134153	0.0133905
KIRREL1	KIRREL1	grey	grey	0.0437717	0.0618475	0.0100952	0.0315953	0.0749062	-0.00386748	-0.0578287	0.0251223
ETV3	ETV3	grey	grey	0.0723669	-0.0337008	0.108285	0.0188407	-0.00759169	0.0318331	0.0235401	-0.00372338
ARHGEF11	ARHGEF11	grey	grey	0.0189833	0.0426739	0.0623191	0.061432	-0.0403434	0.0258803	-0.0486093	0.0304843
PRCC	PRCC	grey	grey	0.0590267	0.0191827	0.0555261	0.0335609	0.0502341	0.0173238	0.0418802	0.0260113
HDGF	HDGF	grey	grey	-0.029677	0.0336209	-0.00482395	-0.0173581	-0.0118004	-0.0277212	-0.0488976	-0.0119728
MRPL24	MRPL24	grey	grey	0.0882935	0.0466283	0.075682	0.0622489	-0.0195523	0.0446262	-0.0157782	0.033401
ISG20L2	ISG20L2	grey	grey	0.0031844	0.0499721	0.050597	-0.0128624	-0.0046826	-0.00147514	-0.0129885	0.0746936
BCAN	BCAN	grey	grey	0.201397	0.0796305	-0.125071	0.0823374	-0.0478175	-0.0259388	-0.204353	-0.00350165
GPATCH4	GPATCH4	grey	grey	-0.044126	0.0201329	-0.00570501	-0.032347	-0.0262377	-0.0383839	-0.00235336	-0.0236787
NAXE	NAXE	grey	grey	0.0622623	0.0154209	0.0354748	0.03114	0.000757798	0.00575987	-0.0031216	-0.0150659
MEF2D	MEF2D	grey	grey	0.043346	0.0441611	0.0907882	0.0592038	-0.0120297	3.20391079145116e-05	0.0700764	0.0104379
TSACC	TSACC	grey	grey	0.0735854	-0.0401173	0.0150215	0.0125094	0.00457226	-0.00355526	-0.0224444	-0.00381293
CCT3	CCT3	grey	grey	0.0898378	0.0851735	0.0593454	0.0469312	-0.0354426	0.0712845	-0.0461578	0.00670794
SMG5	SMG5	grey	grey	-0.00740947	0.0320512	0.028136	0.0431697	-0.0151275	0.0326254	-0.020284	0.0467631
SLC25A44	SLC25A44	Micro-M1	turquoise	0.0277031	0.00938141	0.087965	-0.0347248	0.0182935	0.00600257	-0.0384526	0.0592826
SEMA4A	SEMA4A	Micro-M1	turquoise	0.00126907	0.0121392	0.00814156	0.0320609	-0.0202519	0.019837	-0.127664	0.0302457
LMNA	LMNA	grey	grey	0.108795	0.057893	0.0431212	0.0584921	0.0133671	0.0568048	-0.0872252	-0.0156991
LAMTOR2	LAMTOR2	grey	grey	0.0266297	-0.0129913	0.0647712	0.025773	0.00219797	0.0380035	-0.0018547	0.00522678
UBQLN4	UBQLN4	grey	grey	0.000681658	0.0352579	0.0161109	0.0287469	-0.00849471	0.0166218	-0.037983	0.00891314
ARHGEF2	ARHGEF2	grey	grey	0.00968771	-0.0483965	0.0595415	-0.0121192	0.0253232	-0.0111982	0.0708184	0.0150946
KHDC4	KHDC4	grey	grey	0.027257	0.00391278	0.0737956	0.00495601	0.053537	0.010434	-0.00530328	0.0418622
RIT1	RIT1	grey	grey	0.0265214	0.0220741	0.00834178	0.00237756	-0.0509289	0.0219682	0.0049721	0.00688903
SYT11	SYT11	Micro-M1	turquoise	-0.0265571	0.0890739	0.0264727	0.018686	0.0617497	0.0448421	-0.123503	0.028333
GON4L	GON4L	grey	grey	0.0385898	0.0321554	0.116043	-0.0310656	0.011761	-0.0259833	0.0452596	0.0803457
MSTO1	MSTO1	grey	grey	0.0014313	-0.0149916	0.0262508	-0.0158619	0.00180419	0.00374566	-0.0133527	-0.00915182
DAP3	DAP3	Micro-M1	turquoise	0.0599041	0.0171413	0.104576	0.0186897	0.0505678	0.023983	-0.0401319	0.0142974
ASH1L	ASH1L	grey	grey	0.0168611	0.0855291	0.0987572	-0.0287632	0.076159	-0.0366529	0.0790387	0.0234355
RUSC1	RUSC1	grey	grey	-0.0131068	0.0134995	-0.00673391	0.0191489	-0.0171663	0.0223248	-0.0814392	-0.0315582
HCN3	HCN3	grey	grey	0.00264754	0.00863173	-0.00279154	0.0598407	-0.00809142	0.0389472	-0.0599119	-0.00345216
CLK2	CLK2	grey	grey	0.0685418	-0.0167349	0.0619327	0.0502748	0.0395118	0.0488501	0.0518254	-0.0143215
SCAMP3	SCAMP3	grey	grey	0.0690314	0.101807	0.0632735	0.0393574	0.0148766	0.0539029	-0.0779423	0.0249824
MTX1	MTX1	grey	grey	0.0380884	0.0462853	-0.000642072	0.0379461	0.0290338	0.0533221	-0.0616355	-0.0237577
THBS3	THBS3	Micro-M7	yellow	0.046938	0.0688132	0.0424339	0.0559838	0.0312443	0.0594468	-0.0808893	0.0460556
TRIM46	TRIM46	Micro-M1	turquoise	0.0349198	0.0763804	0.0301829	0.073272	0.0253524	0.0815841	-0.137996	0.0476441
SLC50A1	SLC50A1	grey	grey	-0.0409795	-0.0429952	0.0142979	-0.0144883	0.0365729	-0.0422171	0.0211044	0.0224561
EFNA3	EFNA3	grey	grey	0.0359878	0.0362616	0.0837418	-0.0119807	0.0540751	-0.015004	0.000951674	0.044538
ADAM15	ADAM15	grey	grey	-0.0530429	0.00576186	-0.0188808	0.00251437	-0.00839239	-0.0224265	0.00792609	-0.00533197
FLAD1	FLAD1	grey	grey	-0.0573012	0.0642974	0.000542441	0.00113877	0.0112028	0.0247986	-0.07026	0.0133797
SHC1	SHC1	grey	grey	-0.0431943	0.0222431	0.010296	-0.0420207	0.0489698	-0.0259251	-0.0143294	-0.0321612
PYGO2	PYGO2	grey	grey	-0.0340182	-0.00612253	-0.0370551	0.00362577	0.0262956	-0.0084387	0.0119703	-0.0466514
PBXIP1	PBXIP1	grey	grey	0.0179504	0.0328527	-0.00993091	0.019023	-0.0114567	0.00632146	-0.0123625	0.0331627
PMVK	PMVK	grey	grey	0.048032	-0.0203243	0.0138628	0.0281512	0.0323182	0.028575	-0.0351474	0.0709747
KCNN3	KCNN3	Micro-M1	turquoise	0.0278788	0.0502804	0.0654195	0.0418191	0.0155324	0.0113138	-0.132702	0.071025
ADAR	ADAR	grey	grey	0.030475	0.0529707	0.1018	0.0352656	0.021262	0.0718774	-0.0757129	0.0754408
UBE2Q1	UBE2Q1	grey	grey	-0.0232378	0.00920287	-0.00301138	-0.031478	-0.0143361	-0.0368091	-0.00866656	0.0360971
IL6R	IL6R	Micro-M6	brown	-0.0569868	-0.0458647	0.108441	-0.0902473	0.0415181	-0.0628367	0.269535	0.0338588
ATP8B2	ATP8B2	grey	grey	0.0300284	-0.0281258	0.0835515	-0.000484	0.0165376	0.0104082	-0.0632627	0.0159995
HAX1	HAX1	grey	grey	-0.0255983	-0.0242555	0.0216242	-0.0300479	-0.018916	-0.0142317	0.0474655	-0.0194706
UBAP2L	UBAP2L	grey	grey	0.0480999	0.0128523	0.160015	0.00843075	0.0806243	0.00907295	0.00402633	0.0682879
C1orf43	C1orf43	grey	grey	0.0625571	-0.0101191	0.0783841	0.0271754	-0.00228748	0.038696	0.000728944	0.0503941
TPM3	TPM3	Micro-M6	brown	-0.00522659	-0.0532946	0.112113	-0.020393	0.0226137	-0.0232377	0.124733	0.0517001
JTB	JTB	grey	grey	-0.00396898	-0.0535894	0.0483993	-0.0245617	0.0582935	-0.0278473	-0.00521389	0.0422345
CRTC2	CRTC2	grey	grey	0.00404822	-0.0455629	0.0390574	-0.0241175	0.0457037	-0.00466364	0.000445041	-0.00218444
DENND4B	DENND4B	grey	grey	-0.00406311	-0.0184302	0.0566735	-0.00593128	0.0253734	0.00450745	-0.0311124	0.00218315
GATAD2B	GATAD2B	grey	grey	0.00548586	0.0236823	0.129349	-0.0131147	0.0931387	-0.0459406	0.104857	0.0509489
INTS3	INTS3	grey	grey	0.0187364	0.0499801	0.0372486	0.0318116	0.0436028	0.00771763	-0.0521428	-0.0244596
ILF2	ILF2	grey	grey	0.0977041	-0.00650411	0.0676297	0.066518	0.0117847	-0.0278731	-0.0313735	0.0540303
SNAPIN	SNAPIN	grey	grey	-0.0103434	0.00978367	0.0349455	0.00769433	-0.0459572	0.02982	-0.0220283	0.0467649
CHTOP	CHTOP	grey	grey	0.0939481	0.0117569	0.0992972	0.0263859	-0.0925979	0.0320985	0.0775448	0.0466274
THEM4	THEM4	grey	grey	-0.0108967	0.0326512	0.0509315	-0.0235013	-0.00740556	-0.0385907	0.0349253	0.0781352
TDRKH	TDRKH	grey	grey	0.0462206	0.0768439	0.0187046	0.0545762	-0.00318594	-0.00905669	0.0127555	0.00947967
MRPL9	MRPL9	grey	grey	0.00709115	0.0374523	0.0551097	0.0267845	-0.0157467	-0.00837652	0.0299971	0.00768601
CELF3	CELF3	Micro-M1	turquoise	0.00211069	0.0983026	0.04551	0.032847	-0.00265287	0.0263792	-0.0911673	0.031255
SNX27	SNX27	grey	grey	0.0490116	-0.0119627	0.0595203	0.0320695	0.00518608	-0.00191864	-0.0499622	0.00921296
CGN	CGN	grey	grey	0.0021397	0.09909	0.00865795	0.0299769	0.0621652	0.0314766	-0.0861678	0.00210838
POGZ	POGZ	grey	grey	0.0280848	0.0247339	0.0990037	-0.027819	-0.0126409	0.0139377	0.03819	0.0552362
RFX5	RFX5	grey	grey	0.0337008	0.0800031	0.0394808	0.0345827	0.0323799	0.0130269	0.0113959	-0.0169081
PI4KB	PI4KB	grey	grey	0.0265969	-0.0208159	0.0998939	0.0308987	0.0252295	0.0126901	0.0724484	-0.0223541
PSMD4	PSMD4	grey	grey	0.0325605	0.0727188	0.0249705	0.0178298	-0.0697395	0.0425534	-0.0355671	-0.0311167
PIP5K1A	PIP5K1A	Micro-M1	turquoise	0.0751328	0.0596926	0.0614615	0.0541754	0.0284205	0.0330781	-0.0380533	0.00759799
VPS72	VPS72	grey	grey	0.0567879	-0.00922892	0.0885282	0.0278577	0.0296409	0.0185818	0.0132259	0.0270181
SEMA6C	SEMA6C	grey	grey	0.021671	0.038481	0.00231115	0.0295034	0.0158357	0.0309793	-0.039814	-0.0223917
GABPB2	GABPB2	grey	grey	0.092503	0.0582007	0.111682	0.0281125	0.0162069	0.0641144	-0.0287411	0.0490582
MLLT11	MLLT11	grey	grey	0.0319861	0.00621002	-0.00670447	0.0170451	-0.00571263	-0.0122098	-0.0755738	0.0154006
PRUNE1	PRUNE1	grey	grey	0.0543698	-0.040377	0.0540782	0.0187403	0.0237885	0.0119431	-0.0438617	0.0456581
CERS2	CERS2	grey	grey	0.0134359	0.020073	0.00539987	-0.00153073	-0.0214812	-0.0215824	0.0177032	0.0259511
SETDB1	SETDB1	grey	grey	0.0721771	0.0336811	0.0923398	0.00984244	0.0936861	0.00899519	0.0249279	0.0375936
ARNT	ARNT	grey	grey	0.0565256	0.0367921	0.0877676	0.0249397	0.0308001	0.0423021	0.0183633	0.0171073
GOLPH3L	GOLPH3L	grey	grey	0.0207968	-0.0360547	0.028551	-0.00750203	-0.0245024	-0.00190899	0.0340067	-0.013765
ENSA	ENSA	grey	grey	0.0261706	0.0196936	-0.00900315	0.0503897	-0.00670238	0.0455226	-0.0535068	0.0275599
MCL1	MCL1	grey	grey	0.0815104	0.029454	0.100039	0.0482216	0.0151015	0.058196	0.0281266	0.0201119
TARS2	TARS2	grey	grey	0.0232847	0.0107671	0.0179435	-0.013649	0.0160456	0.010939	-0.0363799	0.0253826
RPRD2	RPRD2	grey	grey	0.020004	-0.0137168	0.0903718	0.0213921	-0.0221377	-0.00293864	0.0541478	0.00762993
PRPF3	PRPF3	grey	grey	0.0715488	0.00127158	0.0695954	0.0218124	0.0576806	0.0422805	0.0194003	0.0250313
MRPS21	MRPS21	grey	grey	-0.0159058	-0.00116247	0.0108853	-0.00771495	0.0201428	0.00617162	-0.0367933	-0.0529935
CIART	CIART	grey	grey	0.00211997	0.064914	0.00979016	0.00664059	-0.00647907	0.0311863	-0.0414131	-0.00276426
APH1A	APH1A	grey	grey	-0.0419213	-0.037906	0.0167652	-0.0294466	-0.0514094	-0.0149279	-0.0307247	-0.0725304
PLEKHO1	PLEKHO1	Micro-M6	brown	-0.0476737	-0.0638084	0.050111	-0.0222401	-0.0176518	-0.023777	0.176979	-0.0393839
VPS45	VPS45	grey	grey	0.052458	0.0654886	0.0661107	0.0232483	-0.00362006	0.0139871	-0.00502759	0.0666256
OTUD7B	OTUD7B	grey	grey	0.00516969	-0.0313074	0.0479059	-0.00214502	0.0699874	-0.022832	0.0914902	-0.017422
SV2A	SV2A	grey	grey	0.0113584	-0.0251847	0.0756188	0.014036	0.0191435	-0.0052324	0.00901915	0.0550145
POLR3GL	POLR3GL	grey	grey	0.0530421	0.0167974	0.0549894	0.0257342	-0.0160476	0.0288796	0.0352284	-0.0180232
LIX1L	LIX1L	grey	grey	-0.0267383	0.0109104	0.0550832	-0.00799171	0.0240315	0.00642682	0.0150301	0.0491615
ITGA10	ITGA10	grey	grey	0.0732707	-0.010833	0.00661649	0.039509	-0.00119793	0.0480816	-0.0491488	0.0404146
PIAS3	PIAS3	grey	grey	-0.0076238	0.00443446	0.0126055	0.0105428	0.00037681	-0.00509721	0.0264296	-0.0194957
POLR3C	POLR3C	grey	grey	0.0230693	-0.0175066	0.0166693	0.0290983	-0.00898655	0.040662	-0.000796723	0.00864133
RNF115	RNF115	grey	grey	0.0790104	0.0426632	0.0640487	0.040116	0.0680543	0.058841	-0.0251048	0.00790035
GPR89A	GPR89A	grey	grey	0.100777	0.0318314	0.12027	0.0462605	0.0296652	0.064345	0.00882119	0.0223272
ACP6	ACP6	grey	grey	0.0699854	0.0650197	0.0370882	0.051129	0.0294894	0.050724	0.00955748	-0.0105875
BCL9	BCL9	grey	grey	0.018956	0.00955774	0.0751545	0.00440817	0.0375315	-0.0219512	0.0419486	0.0733525
CHD1L	CHD1L	grey	grey	0.0075135	0.0472783	-0.0153619	0.0262692	-0.0488075	0.029314	-0.033988	0.00924869
PRKAB2	PRKAB2	Micro-M1	turquoise	0.0178488	0.128018	0.0336272	0.0281448	-0.00154098	0.0573137	-0.0688108	0.000900559
PDE4DIP	PDE4DIP	Micro-M1	turquoise	0.129204	0.11391	0.102464	0.0833402	0.0507769	0.0958522	-0.0836173	0.0401437
SEC22B	SEC22B	grey	grey	0.0500889	0.0382875	0.0693511	0.0233607	0.00621534	0.0247948	0.0223287	0.0278116
NOTCH2	NOTCH2	grey	grey	0.0693001	-0.0445465	0.102716	0.00157608	0.0256638	0.0105424	0.0809472	0.0281003
ZNF697	ZNF697	grey	grey	0.0696475	0.082974	0.11637	0.0874406	0.0569188	0.0970375	0.0161216	0.0902779
WARS2	WARS2	grey	grey	0.0349069	0.0329073	0.0870046	-0.00902468	0.0471846	-0.0113748	0.0129452	0.0731841
WDR3	WDR3	grey	grey	-0.0151568	0.00546826	0.0477577	0.0351052	-0.0257566	0.00365489	-0.037656	-0.0208709
GDAP2	GDAP2	grey	grey	0.0675277	0.0371822	0.0591119	0.0289316	0.00296404	-0.0170486	0.0260738	0.0537446
MAN1A2	MAN1A2	grey	grey	0.0320803	-0.00419646	0.136853	-0.00374472	0.00178859	0.0486509	0.192226	0.0544197
PTGFRN	PTGFRN	grey	grey	0.103819	0.0571582	0.057492	0.0426528	0.0557638	0.0197087	0.0231313	0.0054281
IGSF3	IGSF3	grey	grey	-0.00481237	0.0479822	0.0177728	0.018937	0.0823947	0.0170011	-0.0645763	0.0186359
ATP1A1	ATP1A1	grey	grey	0.0200093	0.00946574	0.023615	0.00328985	0.00021482	-0.00647917	-0.0647573	0.0799078
SLC22A15	SLC22A15	Micro-M1	turquoise	0.042025	0.0381557	0.0569826	0.0346174	0.0234695	0.0482194	-0.0951765	0.0808534
TSPAN2	TSPAN2	Micro-M1	turquoise	0.0328235	0.0385682	0.0637269	0.00594494	0.0305751	-0.0134433	-0.0768999	0.0278076
SIKE1	SIKE1	grey	grey	0.0379209	0.0596818	0.00945444	0.030406	0.0473708	0.0122511	-0.0239766	0.0375083
CSDE1	CSDE1	grey	grey	0.0333702	0.014527	0.0986481	-0.0267031	0.0616467	-0.025211	0.0603475	0.050343
NRAS	NRAS	grey	grey	-0.0331421	-0.0102616	-0.00421514	-0.0558401	0.0139682	-0.0359098	0.0549176	-0.0133553
BCAS2	BCAS2	grey	grey	0.0601966	0.0435948	0.0955548	0.0594204	-0.0422698	0.0672202	-0.0709476	0.0593632
TRIM33	TRIM33	grey	grey	0.0350141	0.0256468	0.142154	0.00744416	-0.022361	-0.0043679	0.0688502	0.0361231
HIPK1	HIPK1	grey	grey	0.0711164	0.0373143	0.0597696	0.0100792	0.0246523	0.00968596	0.0179485	0.0301996
RSBN1	RSBN1	grey	grey	0.0530869	0.0309823	0.0867674	0.0040539	0.00349631	0.0281759	0.0815622	-0.00491088
PHTF1	PHTF1	grey	grey	0.0171153	0.05371	0.0647961	-0.00205913	0.0238098	0.0360714	0.0024796	0.057675
MAGI3	MAGI3	Micro-M1	turquoise	0.0357393	0.0333961	0.0112254	0.0381267	0.00998362	0.050255	-0.076024	-0.0106045
LRIG2	LRIG2	grey	grey	0.0565833	-0.0183456	0.112808	0.00571044	0.0382266	0.0127665	0.0458988	0.0380451
MOV10	MOV10	grey	grey	0.0385793	0.00331817	0.0251836	-0.0127505	-0.010063	-0.0124756	-0.00464907	0.0104987
CAPZA1	CAPZA1	grey	grey	0.0433897	-0.0244413	0.139126	-0.0112684	0.0643773	-0.0103229	0.0492953	0.0913022
ST7L	ST7L	grey	grey	0.128392	0.0797043	0.113399	-0.00509793	0.0607102	0.0488387	0.0508127	0.00816626
CTTNBP2NL	CTTNBP2NL	Micro-M6	brown	0.0601033	-0.0467466	0.154581	0.00654028	0.0473927	-0.0202919	0.239592	0.0178935
KCND3	KCND3	Micro-M1	turquoise	0.0435979	0.199299	0.133481	0.12255	0.0686949	0.117313	-0.208697	0.0425527
DDX20	DDX20	grey	grey	0.071208	0.0303798	0.038453	0.0249287	-0.0137427	0.00396037	-0.00339154	-0.00111411
INKA2	INKA2	grey	grey	0.0269576	0.055947	0.066565	0.0114185	0.0588068	0.0418871	-0.00374807	0.00767195
RAP1A	RAP1A	grey	grey	0.0498605	-0.0103821	0.0988801	-0.0306837	-0.0410606	-0.00205459	0.096729	0.0504597
WDR77	WDR77	grey	grey	0.0374396	0.0154179	0.0526698	0.0272076	0.0192301	0.0553039	-0.0060238	0.0384563
OVGP1	OVGP1	Micro-M5	red	-0.00370121	0.0314646	-0.00180916	-0.0371167	0.0143811	0.0412589	-0.0809058	-0.000492435
CEPT1	CEPT1	grey	grey	0.0242229	-0.0170436	0.0888394	-0.0110437	0.0569033	0.0168838	0.0860864	0.0708956
DRAM2	DRAM2	grey	grey	0.0224688	-0.0393898	0.0968766	-0.0371092	0.00525483	-0.000975345	0.0699462	0.0226981
LRIF1	LRIF1	grey	grey	0.0338748	0.00984452	0.0821318	0.0275377	0.0387408	0.0172013	0.0306981	0.0180147
KCNA2	KCNA2	Micro-M1	turquoise	-0.00159366	0.0188159	0.0440017	0.0485598	-0.00915099	0.0299842	-0.0656067	0.0129023
LAMTOR5	LAMTOR5	grey	grey	0.0309235	-0.00604986	0.0690324	-0.00882073	0.0430921	0.0209997	0.0255443	0.0271149
SLC16A4	SLC16A4	grey	grey	0.0530981	0.0323226	0.00822156	0.0237728	0.00863498	0.0227779	-0.0117	0.0127453
RBM15	RBM15	grey	grey	0.0735378	-0.0291637	0.0896647	0.0293434	0.0148279	0.0625294	0.000567112	0.0720561
KCNC4	KCNC4	Micro-M5	red	-0.0362279	-0.00360498	-0.0318003	-0.0256698	0.0243648	0.0329558	0.00210015	-0.0342
SLC6A17	SLC6A17	Micro-M1	turquoise	0.0204144	0.0566671	0.0443983	0.0133945	-0.00938044	0.0657392	-0.138069	0.00308643
STRIP1	STRIP1	grey	grey	-0.0266299	-0.0205598	0.0322834	-0.0140102	0.0134827	0.00680942	0.00147248	0.0175057
AHCYL1	AHCYL1	grey	grey	0.0729167	0.0888444	0.0430692	0.0536791	0.0796393	0.0368539	-0.0773069	0.0865504
AMPD2	AMPD2	grey	grey	0.022712	-0.00103931	-0.0173616	0.0486835	0.00140999	0.0129901	-0.0353169	0.00135188
GNAI3	GNAI3	grey	grey	0.0431447	-0.00182805	0.114344	0.00122119	0.0156178	-0.00105175	0.0893375	0.0675483
ATXN7L2	ATXN7L2	grey	grey	0.0161392	0.0987607	0.0572543	0.0361938	0.0560691	0.0549481	-0.0763272	0.0521639
PSMA5	PSMA5	grey	grey	0.0211351	0.014732	0.0282894	0.0116763	0.0322658	0.0425883	0.00301921	0.0396569
SORT1	SORT1	grey	grey	-0.0234824	-0.0621467	0.0531511	-0.0350289	-0.00467131	-0.0283953	0.0836488	-0.0365718
CELSR2	CELSR2	Micro-M1	turquoise	0.0117081	0.0974749	0.078111	0.0675015	-0.0128657	0.0710782	-0.118324	0.068187
SARS1	SARS1	grey	grey	0.0435578	-0.00257287	0.109416	0.0218375	0.0323454	0.0579099	-0.00338259	0.0159947
TAF13	TAF13	grey	grey	0.0158648	-0.0114722	0.0134992	0.0272426	-0.0468897	0.0151219	0.00960595	0.0397037
WDR47	WDR47	Micro-M1	turquoise	0.0730724	0.0542412	0.0423372	0.0289648	-0.0445074	0.0497167	-0.0811874	-0.0257042
CLCC1	CLCC1	grey	grey	-0.0195124	-0.0151121	0.0107229	-0.0399032	-0.0030051	-0.074024	0.0156263	-0.00836345
GPSM2	GPSM2	Micro-M7	yellow	0.0783791	0.0204236	0.0308315	0.0102245	-0.0261484	0.0371564	-0.0385484	0.00423383
STXBP3	STXBP3	grey	grey	0.0275468	0.00786758	0.0677209	-0.00734749	0.0306781	0.0117652	0.0065124	0.0420754
PRPF38B	PRPF38B	grey	grey	0.0656148	-0.0123212	0.0662679	0.0645305	0.0466719	0.0432069	-0.01856	0.0345257
VAV3	VAV3	grey	grey	0.0168749	0.0159097	0.00883154	-0.024708	-0.0264129	-0.0152825	-0.22076	0.0077575
NTNG1	NTNG1	Micro-M1	turquoise	0.0816316	0.092528	-0.0394946	0.0926582	-0.0254475	0.0698626	-0.160138	0.011944
RNPC3	RNPC3	Micro-M1	turquoise	0.0388804	0.0649312	0.0688548	0.0109938	0.0437083	0.0553186	-0.0955251	0.0581017
COL11A1	COL11A1	grey	grey	0.0361915	0.0370663	0.0323665	0.0528327	0.023289	0.0554757	-0.139015	0.0728668
OLFM3	OLFM3	Micro-M1	turquoise	0.0298422	0.148167	0.106514	0.0321263	0.0734199	0.0917577	-0.20185	0.0312724
S1PR1	S1PR1	grey	grey	0.11083	0.0371801	-0.00595647	0.052825	0.0226479	0.0412609	-0.0419452	0.0274389
DPH5	DPH5	grey	grey	0.0318085	-0.0233879	0.0382309	0.0163119	0.0138441	0.0253912	0.00167973	0.0635046
SLC30A7	SLC30A7	grey	grey	0.00691483	-0.0120235	0.0955628	-0.00419833	0.0602997	-0.00433889	0.00451673	0.0263542
EXTL2	EXTL2	grey	grey	-0.00291273	0.0229621	0.0128654	0.00619587	0.00150491	0.0178729	-0.0143693	-0.0447393
CDC14A	CDC14A	grey	grey	0.051521	0.0113023	0.0400083	0.0169481	-0.021331	-0.0456503	0.0152132	0.0419354
RTCA	RTCA	grey	grey	0.000967663	-0.0204533	-0.0137767	-0.0126949	0.0182573	-0.00215048	-0.0341835	-0.0159999
DBT	DBT	grey	grey	0.0575646	-0.00986188	0.0833402	0.0260566	0.0153686	0.0473659	-0.0309855	-0.00485199
TRMT13	TRMT13	grey	grey	0.0193639	-0.028125	0.0584855	0.0237917	-0.0173016	0.0317353	0.053343	-0.0378567
SASS6	SASS6	grey	grey	0.077096	0.0174613	0.110328	0.0443229	0.0330002	0.0391295	0.0274469	0.0744353
MFSD14A	MFSD14A	grey	grey	-0.0367003	-0.0363943	0.0167091	-0.00435932	-0.00303198	0.00699698	0.0255582	-0.00727039
SLC35A3	SLC35A3	grey	grey	0.0203559	0.00426429	0.0709387	-0.0229065	-0.0198912	-0.0379516	0.0350832	-0.0010036
AGL	AGL	grey	grey	-0.0154772	0.0127293	0.0432946	-0.0286335	0.0146413	-0.00307323	0.0301475	-0.0472376
PALMD	PALMD	Micro-M1	turquoise	0.0339209	0.143529	0.0745546	0.0579602	0.00864024	0.077962	-0.0903014	0.00526757
PLPPR4	PLPPR4	Micro-M1	turquoise	0.0219862	0.115003	0.102555	0.0457062	0.0158063	0.038848	-0.0999964	0.00424581
PLPPR5	PLPPR5	Micro-M1	turquoise	0.022197	0.15251	0.145518	0.0957462	0.0271224	0.102576	-0.138287	0.037358
SNX7	SNX7	grey	grey	0.0388021	0.0558289	0.0469478	0.00952186	-0.0142947	0.0116789	-0.0470702	-0.0194204
DPYD	DPYD	Micro-M1	turquoise	0.0813241	0.173019	0.125066	0.0851404	0.0509537	0.115662	-0.214729	0.0603662
PTBP2	PTBP2	grey	grey	0.0500546	0.0224829	0.154363	-0.00732503	0.0528079	0.0176487	-0.00583272	0.067515
RWDD3	RWDD3	grey	grey	0.0153278	0.0492159	0.0182355	0.0432755	0.0175274	0.0193632	-0.0885493	0.0202945
ALG14	ALG14	grey	grey	0.0281177	-0.00328134	0.0518298	0.0706507	0.0237493	0.0300253	0.00653421	0.0152362
CNN3	CNN3	grey	grey	0.101415	0.0474618	-0.00706481	0.0397164	0.0130675	-0.0493247	-0.126727	0.00253901
F3	F3	grey	grey	0.111488	0.0424794	-0.042084	0.0549472	-0.0245135	-0.030574	-0.0983174	0.0580164
ABCD3	ABCD3	grey	grey	0.0410798	0.054021	0.0461637	-0.00256894	0.0262225	-0.00141511	0.0263732	0.0187168
ARHGAP29	ARHGAP29	grey	grey	0.16976	0.0871173	0.106872	0.0491699	0.135544	0.0582189	-0.00588366	0.0521388
GCLM	GCLM	grey	grey	0.0880893	0.0114416	-0.0249296	0.0189991	-0.00776004	-0.031573	-0.0505479	0.0633129
BCAR3	BCAR3	grey	grey	0.100905	0.0274992	0.0447265	0.0847726	0.0236893	-0.00810025	-0.112931	0.015939
FNBP1L	FNBP1L	Micro-M1	turquoise	0.0584167	0.085124	0.0959946	0.0337875	0.00890184	0.0226546	-0.136479	0.0823528
PDE5A	PDE5A	grey	grey	0.0843797	0.0583188	0.00762487	0.0420124	-0.044988	0.0386894	-0.122805	0.0561589
C4orf3	C4orf3	grey	grey	0.00807335	0.00537171	0.026275	-0.00342755	0.033898	0.00476428	0.0356791	0.0621535
USP53	USP53	grey	grey	0.175499	0.0956911	0.0704765	0.0756108	-0.00614058	0.0881838	-0.0893928	0.0206323
SYNPO2	SYNPO2	grey	grey	0.108371	0.0551245	-0.0313749	0.0340839	0.0111863	0.0137109	-0.103203	-0.00242389
SEC24D	SEC24D	grey	grey	0.00815991	-0.0170025	0.0567856	0.0130986	0.0124207	0.0217372	-0.0792696	0.00868868
METTL14	METTL14	grey	grey	0.0523788	0.0858088	0.0568233	-0.024364	0.066958	0.0509213	0.00165597	0.0869295
PRSS12	PRSS12	Micro-M4	blue	0.00307358	0.096114	0.00392071	0.00608629	-0.00939349	0.0452146	-0.0753523	-0.00400768
SNHG8	SNHG8	grey	grey	0.0574382	0.0332165	0.0729788	0.0277065	-0.0273757	0.0338804	-0.0109196	0.0590416
NDST3	NDST3	Micro-M1	turquoise	0.0344134	0.122045	0.0301322	0.0406965	0.034969	0.0763974	-0.155746	0.0479093
NDST4	NDST4	grey	grey	-0.022583	0.0634971	0.00711911	-0.00501455	0.0524662	0.0184922	-0.050342	0.013905
UGT8	UGT8	Micro-M3	green	0.00931415	0.0132287	-0.0474598	0.0704831	-0.00299631	-0.039044	0.0201851	0.0458068
ARSJ	ARSJ	Micro-M4	blue	0.0689561	0.0232403	0.0116474	0.0133921	0.0578105	0.0124275	-0.0350971	0.0221997
CAMK2D	CAMK2D	grey	grey	0.0733601	-0.0305361	0.168367	-0.00540432	0.0282451	0.000690522	0.0985108	0.0368112
ANK2	ANK2	Micro-M1	turquoise	0.137135	0.112056	0.138629	0.0786406	0.0847134	0.0959352	-0.0406537	0.039011
ZGRF1	ZGRF1	grey	grey	0.0313422	0.0268197	0.0286911	0.0291003	0.00352115	0.0298498	-0.0135556	0.0430019
TIFA	TIFA	grey	grey	-0.0272454	-0.0207232	0.0118889	-0.0197707	0.00635042	-0.0249706	0.0259766	0.0162129
AP1AR	AP1AR	grey	grey	0.0286641	0.0107247	0.0502439	0.0201591	-0.0204125	0.00332848	-0.0365108	-0.0101904
ELOVL6	ELOVL6	grey	grey	0.00454604	0.0995007	0.0167326	0.0324573	-0.00038669	0.0281508	-0.0864167	0.0384198
PLA2G12A	PLA2G12A	grey	grey	-0.0307386	0.0545846	-0.0383838	0.022903	0.0272594	0.0207377	-0.0226057	-0.00421983
SEC24B	SEC24B	grey	grey	-0.00213164	0.0552165	0.101615	-0.00472457	0.0142871	-0.00639295	-0.0183736	0.0181054
COL25A1	COL25A1	Micro-M2	black	0.0243226	0.224643	0.0751613	0.0365027	0.0221307	0.0348825	0.00483324	-0.0310442
OSTC	OSTC	grey	grey	-0.0157391	-0.00655307	0.0178408	-0.0245525	-0.0140534	-0.0260968	0.0282086	-0.0222497
LEF1	LEF1	grey	grey	0.106847	0.0786866	0.023836	0.00782065	0.017637	-0.00982306	-0.112039	0.0488291
CYP2U1	CYP2U1	grey	grey	-0.0140345	-0.0467199	0.00568728	-0.0134858	-0.0396929	-0.0165328	0.0261293	0.00548707
PAPSS1	PAPSS1	grey	grey	0.021987	0.0658264	0.0447873	0.049065	0.0380126	0.0231986	0.0351896	-0.018204
AIMP1	AIMP1	grey	grey	0.0624461	0.0175555	0.108333	0.0441947	0.0657917	0.0507325	0.0138357	0.0413432
TBCK	TBCK	grey	grey	0.0026378	-0.000983626	0.119402	0.00422327	-0.00385423	0.00420332	0.0962685	0.0616146
GSTCD	GSTCD	grey	grey	0.0317377	0.0200633	0.105067	-0.0271074	0.0264469	-0.0233514	0.0296672	-0.0798016
PPA2	PPA2	grey	grey	0.0164086	0.0367751	0.0403934	0.00584706	-0.0110042	0.00472881	-0.033938	0.0749656
TET2	TET2	grey	grey	0.0629232	0.0461164	0.139462	0.0450349	0.0108158	0.0248337	0.0360671	0.0599944
CXXC4	CXXC4	grey	grey	0.0476339	0.076545	0.0273797	0.0420686	0.037887	0.0143685	-0.0977008	-0.00495143
SLC9B2	SLC9B2	grey	grey	0.00233255	0.0565358	0.0383577	0.0549115	-0.00712876	0.0343135	-0.0475604	-0.00304145
CISD2	CISD2	grey	grey	0.0544182	-0.000528562	0.0913543	0.0470862	-0.00398215	0.0357052	0.0326664	0.015955
UBE2D3	UBE2D3	grey	grey	0.0998154	0.00630231	0.122972	0.0229025	0.0196465	0.0183743	0.0331363	-0.0240169
MANBA	MANBA	grey	grey	0.0527568	-0.0122535	0.0830323	0.0280423	0.0467538	0.0384375	0.0170853	0.0113909
NFKB1	NFKB1	grey	grey	0.0385949	-0.0334538	0.139951	0.0114287	0.0723324	-0.013119	0.122625	0.0394598
PPP3CA	PPP3CA	Micro-M1	turquoise	0.0355662	-0.0132557	0.172652	-0.0146621	0.0250066	0.00924935	0.0463702	0.0760682
DNAJB14	DNAJB14	grey	grey	0.0979299	0.0350981	0.121695	0.0162233	0.0846003	0.0202027	0.000737011	0.0206623
LAMTOR3	LAMTOR3	grey	grey	0.0500608	0.0297865	0.0197636	0.0199044	-0.0138609	0.03372	-0.0152709	0.0299118
MTTP	MTTP	grey	grey	0.0234762	0.0439468	0.0385893	0.0329086	0.0013469	0.0392109	-0.000851443	-0.0437243
TRMT10A	TRMT10A	grey	grey	0.0229512	0.00213675	0.026095	0.0220283	-0.0285801	0.0275449	-0.0103373	-0.0331454
ADH5	ADH5	grey	grey	-0.0384296	0.0313466	-0.026518	0.0153826	0.0211297	0.0267673	-0.0368714	0.00319185
METAP1	METAP1	grey	grey	0.0455612	0.0208311	0.0969715	-0.00765228	0.026429	0.0136894	-0.0174764	0.00760535
EIF4E	EIF4E	grey	grey	0.0111343	0.04354	0.0751168	0.00906821	0.0428663	0.00294315	-0.0436161	0.0169181
TSPAN5	TSPAN5	Micro-M7	yellow	0.099486	0.126312	0.156539	0.0343217	0.0418126	0.0436167	-0.101553	0.179319
RAP1GDS1	RAP1GDS1	Micro-M6	brown	0.00778606	0.00222105	0.167123	-0.0626309	0.0113054	-0.0590535	0.246929	0.045326
UNC5C	UNC5C	Micro-M1	turquoise	0.127883	0.194119	0.044011	0.108437	-0.0446572	0.0807472	-0.252378	0.0891488
BMPR1B	BMPR1B	grey	grey	0.17602	0.048871	-0.0587301	0.0715792	-0.034532	-0.026666	-0.193578	0.0136574
PDLIM5	PDLIM5	grey	grey	-0.0238348	-0.0812158	0.0804833	-0.0908799	0.0165359	-0.0704603	0.058521	0.00111328
GTF2B	GTF2B	grey	grey	0.021729	-0.00229162	0.084006	0.00317547	-0.0667494	0.00675666	0.0152167	0.0616975
PKN2	PKN2	grey	grey	0.123116	0.0435379	0.115373	0.0557023	0.0550083	0.102275	-0.0477746	0.00754077
LMO4	LMO4	grey	grey	0.0161312	0.0155354	-0.005504	0.0233998	-0.00236345	0.0270524	-0.0797997	0.00702877
HS2ST1	HS2ST1	grey	grey	0.0447701	0.0548407	0.0715525	0.0196143	-0.0232393	0.00946283	-0.00665789	0.03847
SELENOF	SELENOF	grey	grey	0.0144113	0.045997	0.0131302	0.0346788	-0.0136189	0.027507	-0.0474797	-0.035299
SH3GLB1	SH3GLB1	grey	grey	0.0199123	0.00445919	0.107595	-0.0298445	0.0174723	-0.00570992	0.124837	0.0698111
ODF2L	ODF2L	grey	grey	0.00483709	0.0328408	0.0772258	-0.0414974	0.00136779	-0.0146592	-0.0562296	0.0571248
ZNHIT6	ZNHIT6	grey	grey	-0.02432	-0.00113779	-0.00412135	-0.0200762	0.0400605	-0.0109436	-0.00515268	0.00732301
DDAH1	DDAH1	grey	grey	0.0825841	0.0250162	-0.0516523	0.0506562	-0.0123213	-0.0377413	-0.0729114	0.0117489
C1orf52	C1orf52	grey	grey	0.000692683	0.0409082	0.00815575	0.0148742	0.00559276	-0.00281528	0.0241941	0.0100724
SSX2IP	SSX2IP	grey	grey	0.0121256	0.0954638	0.0540736	0.0180583	0.0388949	0.0216739	-0.00995426	0.0280202
CTBS	CTBS	grey	grey	0.0227598	0.0732276	0.00997594	0.0230741	-0.0390613	0.0450548	-0.00969183	0.00529925
SPATA1	SPATA1	grey	grey	0.0724562	0.0354444	0.0575286	0.0208271	0.0328101	0.00229649	-0.00748106	0.0603624
RPF1	RPF1	grey	grey	0.0407179	0.0516917	0.019569	0.0854679	-0.0152345	0.0515765	0.0190615	0.0157623
PRKACB	PRKACB	grey	grey	0.0440855	0.0019565	0.0637253	0.0603011	-0.0380309	-0.000384878	-0.0489452	0.0620896
TTLL7	TTLL7	Micro-M1	turquoise	0.0552468	0.0759137	0.0696714	0.104237	0.042427	0.0668889	-0.0930954	0.0123532
ADGRL2	ADGRL2	grey	grey	-0.0217079	0.0407324	0.0815564	-0.0255729	0.00920086	-0.00360907	-0.0445257	0.0203053
DNAJB4	DNAJB4	Micro-M1	turquoise	0.0901315	0.0622951	0.0397594	0.0385986	0.00216866	0.0486117	-0.0859172	0.0247982
FUBP1	FUBP1	grey	grey	0.0561059	0.0236983	0.154254	0.000766358	0.0793581	0.0238391	-0.0170973	0.0484114
MIGA1	MIGA1	grey	grey	0.0324224	0.0638867	0.0792363	0.0446416	0.0291769	0.0216406	-0.0554235	0.0178285
USP33	USP33	grey	grey	0.0423132	0.035453	0.117833	0.0322288	0.0618875	0.0379021	0.0193118	0.0452971
ZZZ3	ZZZ3	grey	grey	0.0882578	0.0104916	0.130001	0.0524107	-0.0162717	0.0601001	0.064328	0.0717313
AK5	AK5	Micro-M1	turquoise	-0.00301228	0.100873	0.091609	0.0562352	-0.00539433	0.0832911	-0.189405	0.0295018
PIGK	PIGK	Micro-M1	turquoise	0.0626986	0.0599216	0.0921782	0.0453885	0.00895333	0.0913712	-0.0767198	0.0213659
ST6GALNAC5	ST6GALNAC5	Micro-M1	turquoise	0.0460182	0.159099	0.130113	0.0912725	0.0457567	0.112924	-0.22318	-0.0121506
ST6GALNAC3	ST6GALNAC3	Micro-M1	turquoise	0.0985414	0.0935473	0.0733716	0.0689392	0.0419415	0.0734535	-0.226547	0.0524553
RABGGTB	RABGGTB	grey	grey	0.0265704	0.0354843	0.0285292	-0.00951279	-0.0259892	0.0409962	-0.0156716	-0.0256933
ACADM	ACADM	grey	grey	0.00229255	0.0154667	0.0240224	0.00436326	0.00267034	0.00824843	0.0110681	-0.00286326
SLC44A5	SLC44A5	Micro-M1	turquoise	0.00672165	0.144698	0.0431479	0.0520143	0.0463921	0.0823448	-0.176839	0.0260974
ERICH3	ERICH3	grey	grey	0.00265998	0.0340751	0.0195797	0.0421746	-0.00812944	0.0391302	-0.0829077	-0.00346838
FPGT	FPGT	grey	grey	-0.0322485	-0.0396761	0.0270312	-0.0092588	-0.0209079	-0.0376397	0.0644668	0.0456348
NEGR1	NEGR1	Micro-M1	turquoise	0.0977584	0.19237	0.102934	0.0950918	0.0225052	0.0818342	-0.33569	0.10116
ZRANB2	ZRANB2	Micro-M1	turquoise	0.0343632	0.0672609	0.080474	0.0441209	0.0408685	0.0361415	-0.0612638	0.0588723
PTGER3	PTGER3	grey	grey	-0.0212496	-0.00940097	0.0225713	-0.033588	0.00608626	-0.0219322	0.0402162	0.0490372
ANKRD13C	ANKRD13C	grey	grey	0.0752752	0.0667587	0.0797071	0.0587008	0.0241342	0.0514274	-0.0181918	0.0224286
SRSF11	SRSF11	grey	grey	0.0359623	-0.0303588	0.0929455	-0.00876437	0.0589319	0.0376478	-0.00246498	0.0487258
LRRC40	LRRC40	grey	grey	0.036001	0.04848	0.0518056	0.0276988	0.0550016	0.033514	0.00420544	0.022106
LRRC7	LRRC7	Micro-M1	turquoise	0.0422369	0.183672	0.147163	0.096824	0.055329	0.146807	-0.257311	0.0795048
WLS	WLS	grey	grey	0.0778421	-0.012198	0.129358	0.0416443	-0.0112478	0.0317142	0.093563	0.0481117
TMEM68	TMEM68	grey	grey	0.0669326	0.026787	0.127485	0.0108439	0.00669793	0.0334733	0.0917723	0.0156796
TGS1	TGS1	grey	grey	0.0591455	0.0244357	0.0822469	0.0292669	-0.00459261	0.0166744	0.0326646	0.00250419
LYN	LYN	Micro-M6	brown	-0.103726	-0.123384	0.121031	-0.0821333	-0.0128683	-0.120978	0.42163	0.00531107
RPS20	RPS20	grey	grey	0.105407	0.084135	0.0498853	0.0746636	-0.037232	0.0899226	-0.151107	0.0436788
PLAG1	PLAG1	grey	grey	0.0343673	0.0191233	0.0508654	-0.0143072	-0.00832549	-0.0185772	-0.027057	0.0210431
CHCHD7	CHCHD7	grey	grey	0.015867	0.00296603	0.0291934	-0.00200641	0.0581032	0.00911087	-0.0693039	-0.00927826
FAM110B	FAM110B	grey	grey	0.0842847	0.0848378	0.0723703	0.0391906	0.00124837	0.073963	-0.138642	0.0328715
UBXN2B	UBXN2B	grey	grey	0.0533132	0.00576015	0.0131108	0.0711712	-0.00612868	0.0135817	-0.0250802	0.0187212
SDCBP	SDCBP	grey	grey	0.0697345	0.0282661	0.0909127	0.0168022	-0.0167562	0.059097	0.0473758	0.00465099
NSMAF	NSMAF	grey	grey	-0.0224925	0.015073	0.0691856	-0.00963171	-0.0173412	0.00937136	0.0739246	-0.00479678
TOX	TOX	Micro-M1	turquoise	0.0792335	0.0830179	0.0508855	0.0765907	-0.0247553	0.0571238	-0.155035	0.0770865
RAB2A	RAB2A	grey	grey	0.130293	-0.00493318	0.124335	0.0715163	0.0366146	0.0519302	0.0178816	-0.0105042
CHD7	CHD7	Micro-M6	brown	0.0191536	0.0294667	0.0826346	0.00898455	0.0416863	-0.028385	0.19855	-0.0148364
CLVS1	CLVS1	Micro-M1	turquoise	0.00714125	0.132549	0.096286	0.0431425	0.0384223	0.105053	-0.21996	0.0388849
ASPH	ASPH	Micro-M6	brown	0.0222555	-0.0416587	0.120032	-0.0473084	0.01352	-0.0306334	0.211228	0.0134622
NDUFAF6	NDUFAF6	grey	grey	0.0492989	0.025216	0.0462949	-0.00894073	0.01189	0.0276217	0.00095542	-0.0119348
TP53INP1	TP53INP1	grey	grey	0.113357	0.0327716	-0.00516893	0.0477423	0.00876363	0.0460307	-0.103813	-0.00470788
CCNE2	CCNE2	grey	grey	0.0193567	0.0492935	0.0552873	0.00430053	-0.000388286	-0.000515185	-0.0344336	0.0112149
INTS8	INTS8	grey	grey	0.0710025	0.0851317	0.105145	0.0498655	-0.0204252	0.0499206	-0.0138494	-0.0140554
DPY19L4	DPY19L4	Micro-M6	brown	0.0113812	-0.0390109	0.0877266	0.00686517	0.0333748	-0.0126581	0.122372	-0.00961226
VIRMA	VIRMA	grey	grey	0.00187497	0.0638334	0.100003	0.0306302	-0.0241295	0.00834401	0.0339628	0.028917
PDP1	PDP1	grey	grey	0.0203194	0.0462309	0.0781052	-0.00269604	0.0168776	0.0417176	0.00778716	0.0322335
TMEM67	TMEM67	grey	grey	0.0292575	0.0617769	0.108303	-0.0107152	0.0461627	0.0386211	-0.0529578	0.0446644
RBM12B	RBM12B	grey	grey	0.0490816	0.0730819	0.00691844	-0.00336936	-0.0613935	-0.00196462	-0.00992675	0.0605363
TRIQK	TRIQK	grey	grey	0.0320378	0.0558788	0.0341969	0.0150556	0.007636	0.0508073	-0.094839	0.0161829
RUNX1T1	RUNX1T1	Micro-M1	turquoise	0.0478647	0.108691	0.0634921	0.066437	0.0457593	0.0785617	-0.161909	0.0782332
OTUD6B	OTUD6B	grey	grey	-0.0272824	0.0237534	-0.00915547	0.0102059	0.00868381	0.00738141	-0.0384438	0.0508711
PIP4P2	PIP4P2	grey	grey	0.0535977	0.0588204	0.132424	0.0902156	0.0476739	0.0112043	0.0452975	0.0121752
NECAB1	NECAB1	Micro-M1	turquoise	-0.00271631	0.0730836	0.0625776	0.0856036	0.021643	0.0527155	-0.0786048	0.0049083
TMEM64	TMEM64	grey	grey	0.0400719	0.0332356	0.0697658	-0.029359	0.0420076	-0.00393582	0.0153941	0.0605462
CALB1	CALB1	Micro-M2	black	0.0430407	0.0819304	0.0491013	0.0687431	-0.0249515	0.0559596	-0.0712249	0.0134152
NBN	NBN	grey	grey	0.0394185	-0.0249936	0.0482248	0.035111	-0.00852452	0.0485103	-0.017235	0.0337827
OSGIN2	OSGIN2	grey	grey	-0.0145334	-0.0424039	0.00441611	-0.0123298	-0.00912872	0.00258424	-0.0129381	-0.0440725
RIPK2	RIPK2	grey	grey	0.0158655	-0.0470369	0.0717079	-0.050648	0.000305922	-0.0519651	0.0948605	-0.00830082
MMP16	MMP16	Micro-M1	turquoise	0.0603759	0.160229	0.0997716	0.0906847	0.0232718	0.125058	-0.22972	0.0126241
CPNE3	CPNE3	grey	grey	0.0683219	0.00515331	0.103062	0.00312766	0.0677001	-0.013256	0.0214358	0.108295
RMDN1	RMDN1	grey	grey	0.0779699	0.0744654	0.126516	0.0618949	0.0665313	0.0607914	-0.0230481	0.014096
WWP1	WWP1	grey	grey	0.0517677	0.0324099	0.108336	0.0320128	0.0139859	0.0330849	-0.10357	0.0726098
NKAIN3	NKAIN3	Micro-M1	turquoise	0.024931	0.0832	0.0943965	0.0765406	-0.0129902	0.0636583	-0.163548	0.0257635
CCNC	CCNC	Micro-M1	turquoise	0.00877372	0.0347492	0.0684272	0.0105041	-0.0314311	0.0343126	-0.0625363	0.0266002
USP45	USP45	grey	grey	0.0320012	0.0444417	0.0875167	0.00807705	-0.0309334	0.0218136	0.0512773	0.0550317
PNISR	PNISR	grey	grey	0.0228245	0.0567737	0.143327	-0.0258481	0.0297073	0.0167302	0.0624431	0.0713799
COQ3	COQ3	grey	grey	0.0449762	0.0556883	0.0649252	0.0305597	0.015483	0.0263893	-0.0108045	0.0362051
FAXC	FAXC	Micro-M1	turquoise	0.00517698	0.108002	0.0995577	0.0711706	0.00567394	0.0761571	-0.108501	0.0261357
FBXL4	FBXL4	grey	grey	0.0416644	-0.014394	0.0474767	-0.0126411	-0.055697	-0.0164193	0.0456048	-0.000123737
MMS22L	MMS22L	grey	grey	0.080048	0.00596285	0.108415	0.0164363	0.0208151	0.00473727	0.0348516	0.0772199
KLHL32	KLHL32	Micro-M1	turquoise	0.0353903	0.075102	0.0887372	0.0982476	0.0141013	0.0724059	-0.154275	0.0815378
NDUFAF4	NDUFAF4	grey	grey	0.0867416	-0.0230696	0.055679	0.0671356	-0.0443022	0.0549032	-0.0533799	-0.00703119
UFL1	UFL1	grey	grey	0.0361884	0.0781491	0.0543407	-0.0156365	-0.033562	0.0168278	0.0916962	0.0470101
FUT9	FUT9	Micro-M1	turquoise	0.0970925	0.149127	0.0450644	0.0511287	-0.039582	0.0793015	-0.202324	0.0437027
MANEA	MANEA	grey	grey	0.0776348	0.055785	0.0419577	0.00602359	0.0448517	0.0362995	0.0164782	0.00843111
EPHA7	EPHA7	Micro-M1	turquoise	0.0421666	0.206169	0.148131	0.123538	0.038557	0.101327	-0.168171	0.0707218
MAP3K7	MAP3K7	grey	grey	0.0569579	-0.0058228	0.0965437	0.00126926	0.0522099	0.0161192	0.0661603	0.0279323
BACH2	BACH2	grey	grey	0.0302281	0.0217687	0.101475	-0.0038318	0.0285729	0.00239634	0.0864647	0.0451755
CASP8AP2	CASP8AP2	grey	grey	0.017458	0.0461999	0.0350299	0.0256945	0.00803064	0.00842591	-0.0418024	-0.0183227
MDN1	MDN1	Micro-M1	turquoise	0.121435	0.0998801	0.11305	0.0682978	0.0210815	0.0864684	-0.0759383	0.0852991
ANKRD6	ANKRD6	Micro-M7	yellow	0.0382176	0.0892715	0.0236085	0.0732369	-0.00868694	0.0497174	-0.101585	0.0762264
UBE2J1	UBE2J1	grey	grey	0.0702647	-0.017323	0.0617384	0.0445717	-0.0361655	0.0631057	0.0631899	-0.0305724
SRSF12	SRSF12	Micro-M5	red	0.00318124	0.0597544	0.0776838	-0.0602626	-0.00972252	0.0467984	-0.102583	0.0114611
PNRC1	PNRC1	grey	grey	0.055756	0.00574675	0.0657937	-0.00151204	-0.0475857	0.0241804	-0.0255626	-0.00661481
RNGTT	RNGTT	grey	grey	0.00881213	0.00329519	0.130697	-0.0158221	0.0497664	-0.0632907	0.0947753	0.0344403
CNR1	CNR1	Micro-M1	turquoise	0.0243328	0.118574	0.0810627	0.0475933	0.0606336	0.074229	-0.124522	0.0048075
AKIRIN2	AKIRIN2	grey	grey	0.044798	0.00538724	0.124192	-0.027577	-0.0116419	0.0129242	0.10056	0.119114
ORC3	ORC3	grey	grey	0.0215945	0.0113164	0.0894226	0.0493861	-0.0105468	0.0155706	0.0232873	0.0248398
RARS2	RARS2	grey	grey	0.0321496	0.0289102	0.0791787	0.0313133	-0.0274225	0.0377698	-0.0101111	0.0282909
SLC35A1	SLC35A1	grey	grey	0.0995552	0.0753875	0.046208	0.026959	0.0480621	0.0532414	-0.0500653	0.0468324
ZNF292	ZNF292	grey	grey	0.112361	0.025269	0.161399	0.0237771	0.0465091	0.0355226	0.0663942	0.0254812
MOB3B	MOB3B	grey	grey	0.09782	0.0489616	0.0486145	0.0224022	0.0248757	0.0523807	-0.0824095	0.0899046
C9orf72	C9orf72	grey	grey	0.0353607	0.00615213	0.0999724	0.000221391	-0.0175436	-0.0153983	0.0747412	0.0449435
LINGO2	LINGO2	Micro-M1	turquoise	0.0330579	0.155908	0.154873	0.0610068	0.0380369	0.0770379	-0.158219	0.0392917
ACO1	ACO1	grey	grey	0.0359468	-0.0149122	0.0680796	0.0260955	0.0374912	0.0236161	-0.0352854	0.044057
TOPORS	TOPORS	grey	grey	0.0502675	0.0748762	0.0128126	0.0177596	-0.025782	0.0337582	-0.00699418	0.065449
APTX	APTX	grey	grey	-0.0104781	-0.041672	0.0170649	-0.013073	0.0144463	-0.000923819	0.00647618	-0.00401139
DNAJA1	DNAJA1	grey	grey	-0.0401729	0.0018851	0.0236961	-0.0515358	-0.0585805	-0.028386	-0.0372645	0.0720458
SMU1	SMU1	grey	grey	0.0167272	-0.032049	0.0637132	0.0219305	0.021608	0.0104156	-0.00296253	0.0020301
B4GALT1	B4GALT1	Micro-M6	brown	0.018664	-0.0426286	0.121838	-0.00720158	0.00593337	-0.0090123	0.168144	0.0930362
CHMP5	CHMP5	grey	grey	0.0285707	0.0546388	0.0257109	0.0351191	0.0216062	0.0331825	0.0171503	0.0178194
NFX1	NFX1	grey	grey	0.0439202	0.0527612	0.0977045	0.0293657	0.0396655	0.0235987	0.00956855	0.0328834
NOL6	NOL6	grey	grey	-0.0275428	-0.0290162	0.022795	-0.0563408	-0.0307195	-0.0440297	0.0432093	0.00301268
UBE2R2	UBE2R2	grey	grey	0.0405424	0.0149496	0.110218	0.0355286	0.0194229	0.0158773	-0.000301439	-0.0295852
UBAP2	UBAP2	grey	grey	0.0490927	0.00133346	0.05918	0.0503947	0.0201455	0.013128	0.022878	0.0410042
DCAF12	DCAF12	grey	grey	-0.0249425	-0.0248369	0.0213679	0.0104184	-0.0474573	0.00319165	0.0405391	0.0304666
UBAP1	UBAP1	grey	grey	0.00282463	-0.0102857	0.048391	-0.0669575	-0.0534693	-0.0418461	0.0450306	0.0317058
KIF24	KIF24	grey	grey	0.0068523	0.0295755	0.0547041	0.00891109	0.0110477	0.00116039	-0.0257888	0.0172261
FAM219A	FAM219A	grey	grey	0.0792243	0.0761097	0.153324	0.0394775	0.0548139	0.0569192	-0.029375	0.0355367
CNTFR	CNTFR	Micro-M1	turquoise	0.00322284	0.0870436	0.038021	0.0506962	0.0409645	0.0474125	-0.0953699	0.00330078
SIGMAR1	SIGMAR1	grey	grey	0.0379312	0.0376626	-0.00506019	0.00673855	0.00452414	0.037871	-0.0424018	0.0604705
PHF24	PHF24	Micro-M1	turquoise	-0.0100484	0.107684	0.0451909	0.0602391	0.00945259	0.0756209	-0.159396	-0.0105366
DNAJB5	DNAJB5	grey	grey	0.0601465	0.0684279	0.032313	-0.0499699	-0.0143477	0.050034	-0.052217	0.0145931
VCP	VCP	grey	grey	0.058848	0.00452734	0.0629204	0.0819213	0.0427176	0.0530058	-0.0115677	0.0154291
PIGO	PIGO	grey	grey	-0.0582682	-0.0252952	-0.0342335	-0.0252434	0.00865294	-0.0304421	0.00623427	0.0368439
STOML2	STOML2	grey	grey	0.060972	-0.0413874	0.0245839	0.0292306	0.062044	-0.0239447	-0.0458934	-0.00233141
UNC13B	UNC13B	Micro-M1	turquoise	0.0359845	0.0376563	0.0782774	-0.0361602	0.0457873	0.00916823	-0.0596834	-0.00915485
RUSC2	RUSC2	grey	grey	0.090554	-0.00627248	0.110642	0.027222	0.025226	0.0413231	-0.0167482	0.029346
TESK1	TESK1	grey	grey	-0.026312	0.0492355	-0.0133372	0.0267412	-0.0196735	0.0282935	0.00745725	-0.0329152
CCDC107	CCDC107	grey	grey	-0.0125051	0.0456585	0.0090561	0.0347084	0.0351179	0.0265079	-0.022317	-0.00791896
TLN1	TLN1	grey	grey	0.0228665	0.0235448	0.0160329	0.00446102	-0.0163654	0.00763705	-0.021682	0.0456651
GBA2	GBA2	grey	grey	0.0386	0.00364391	0.043257	0.0123254	0.0568913	0.0193544	-0.0245056	0.0298847
RGP1	RGP1	grey	grey	-0.00587805	0.0714851	-0.0262902	0.0249054	-0.0180962	-0.0103441	-0.0385985	-0.0197933
NPR2	NPR2	grey	grey	0.0364435	0.102763	0.115506	0.0736438	0.0247441	0.0532956	-0.0413869	0.0558941
TMEM8B	TMEM8B	grey	grey	-0.00467892	0.0266573	0.0487866	0.0202994	0.018755	0.0198264	-0.014374	0.00891341
RECK	RECK	Micro-M1	turquoise	0.00691476	0.0612102	0.0507267	0.0148396	-0.0105888	0.00646847	-0.0446387	0.0394674
CLTA	CLTA	grey	grey	0.0116522	0.00398462	0.0294371	0.00149201	0.0169322	-0.0077947	0.0174891	-0.019288
GNE	GNE	grey	grey	0.0796071	0.0128252	0.0795339	0.0363494	-0.0194802	0.0319285	0.000560007	0.0339523
RNF38	RNF38	grey	grey	0.0131419	0.0121861	0.10904	0.024112	0.0741182	0.0212024	0.0941931	0.0273388
ZCCHC7	ZCCHC7	grey	grey	0.090416	0.0333371	0.173581	0.0326623	0.00428732	0.054449	0.0362264	0.0869893
ZBTB5	ZBTB5	grey	grey	0.0700826	0.012409	0.0394663	0.0363562	-0.0130012	0.0381785	-0.00852383	-0.0181514
FBXO10	FBXO10	grey	grey	-0.0329658	-0.01259	0.03633	-0.0172464	-0.007905	0.00277297	-0.0166454	-0.0192729
FRMPD1	FRMPD1	Micro-M4	blue	0.0740418	0.0186686	0.0366732	0.0805724	-0.00173943	0.0173265	-0.068447	0.0545052
TRMT10B	TRMT10B	grey	grey	-0.012168	0.0438973	0.000961347	-0.0192745	0.0937152	0.00659626	-0.0134493	-0.0333301
DCAF10	DCAF10	grey	grey	0.014836	0.0390459	0.0366446	0.00932907	0.0209732	0.0126927	-0.0428866	-0.0384141
SLC25A51	SLC25A51	Micro-M1	turquoise	0.0271984	0.0167555	0.0341493	-0.0219034	0.0126484	-8.43848e-05	-0.105015	0.0163657
SHB	SHB	grey	grey	0.060463	0.0609334	0.0557482	0.0378624	-0.00265441	0.0299009	-0.0117679	-0.00369023
TDRD7	TDRD7	grey	grey	0.0232111	-0.0223737	0.0776213	-0.00763846	0.00261717	0.0338276	-0.0029647	-0.00944722
TMOD1	TMOD1	grey	grey	0.0406679	0.021723	0.076207	0.0412813	-0.0195246	0.0232463	-0.0442636	0.0257168
TSTD2	TSTD2	grey	grey	0.0150843	-0.0085924	0.033657	0.0329563	0.0534151	0.0188621	0.00102973	-0.0312866
NCBP1	NCBP1	grey	grey	0.0575763	0.0377307	0.0274895	0.0448605	0.0421329	0.0637734	-0.0546867	0.0326772
XPA	XPA	grey	grey	0.0261445	0.0315717	0.0506403	0.000818201	0.0260975	-0.011375	-0.00850978	-0.00454588
ANP32B	ANP32B	grey	grey	0.0166763	0.074976	0.0295714	0.0401498	-0.00670396	0.0102736	-0.0416691	0.0560901
CORO2A	CORO2A	grey	grey	0.0754945	0.0430823	0.0407291	0.0225735	0.0291798	0.0422524	-0.0114649	0.0614279
TBC1D2	TBC1D2	grey	grey	0.0216229	-0.0131565	0.0337667	0.0065532	0.0322957	0.0133604	-0.0137811	0.00893183
GABBR2	GABBR2	Micro-M1	turquoise	0.0158456	0.117765	0.118528	0.0825492	0.0159938	0.082014	-0.14234	0.00542955
ANKS6	ANKS6	grey	grey	0.0179979	-0.0215845	0.0448629	0.0179999	0.0153338	0.0122391	0.041475	0.0366988
TGFBR1	TGFBR1	Micro-M6	brown	-0.0998394	-0.0985341	0.137361	-0.0134309	-0.0546898	-0.0137405	0.576542	0.0137606
ALG2	ALG2	grey	grey	0.0502801	0.00347851	0.0561247	0.00629842	-0.0124429	0.010969	0.0402545	0.00324641
NR4A3	NR4A3	grey	grey	0.00213601	0.0468753	0.019438	-0.0208904	-0.0171488	0.0207044	-0.061218	-0.016538
STX17	STX17	grey	grey	0.01317	-0.0264179	0.0672362	0.0200736	0.0568781	0.0439297	-0.00651821	-0.0195788
ERP44	ERP44	grey	grey	0.059923	0.028587	0.037089	0.0490152	0.0823498	0.0318748	-0.0347981	-0.0169783
INVS	INVS	grey	grey	0.081288	0.0144218	0.116623	0.0189161	0.0279569	0.035259	0.0936927	0.0203784
TEX10	TEX10	grey	grey	0.0869567	0.0491126	0.111142	0.0870689	0.0829661	0.112127	-0.0491111	0.0315218
MSANTD3-TMEFF1	MSANTD3-TMEFF1	Micro-M1	turquoise	0.0648667	0.0501517	0.0205799	0.0741188	0.0767501	0.0498233	-0.150397	-0.0148949
PLPPR1	PLPPR1	Micro-M1	turquoise	0.0166271	0.16267	0.11228	0.0238647	0.0554379	0.073446	-0.196455	0.0350722
RNF20	RNF20	grey	grey	0.0905485	0.0106594	0.134712	0.0390543	0.081724	0.0651589	-0.0345272	0.0611954
GRIN3A	GRIN3A	Micro-M1	turquoise	0.0911322	0.0450285	0.0854098	0.0550549	0.0220941	0.0578894	-0.154926	0.0628478
SMC2	SMC2	grey	grey	0.0706263	0.0601958	0.0749988	-0.0231311	0.0281145	0.0217793	-0.0475435	0.0204798
ABCA1	ABCA1	grey	grey	0.0115367	-0.0214258	0.0634855	-0.0513579	-0.0230509	-0.0713084	0.151787	0.0413246
SLC44A1	SLC44A1	grey	grey	0.0466399	0.078163	0.103173	0.0628035	0.0415629	0.0421256	-0.0668341	0.00950489
FSD1L	FSD1L	Micro-M1	turquoise	0.0123332	0.107217	0.109811	0.0439369	0.0892369	0.0744719	-0.183599	0.00743054
FKTN	FKTN	grey	grey	0.0336891	0.000783255	-0.00743086	0.0227721	0.0232783	0.0290013	-0.0284845	-0.0103432
TMEM38B	TMEM38B	grey	grey	0.0161706	-0.0313463	0.0463546	-0.0248866	-0.0204553	-0.0317396	0.0298939	0.0331526
ZNF462	ZNF462	Micro-M1	turquoise	0.137903	0.111233	0.0539927	0.0884303	-0.0474703	0.0279058	-0.235238	0.0825701
RAD23B	RAD23B	grey	grey	0.0615585	-0.0323165	0.144612	-0.0160424	0.0202522	0.0151883	0.045688	0.016714
ELP1	ELP1	grey	grey	-0.0263781	0.000316918	0.0153814	0.0163147	0.0322289	0.00964187	-0.015283	0.00339585
ABITRAM	ABITRAM	grey	grey	0.0445559	-0.0109808	-0.00898659	0.0208639	0.0372715	0.00582816	-0.033925	-0.012344
CTNNAL1	CTNNAL1	grey	grey	-0.0356348	0.0216903	-0.021945	-0.0295516	-0.0195075	-0.022682	-0.0397098	-0.00589564
TMEM245	TMEM245	grey	grey	0.0494597	0.0826668	0.0930112	0.00556094	0.00298697	0.0147774	0.0411409	-0.0127263
FRRS1L	FRRS1L	grey	grey	0.00621695	0.0904851	-0.00256823	0.0457797	0.0316278	0.0324978	-0.0584055	-0.00492767
EPB41L4B	EPB41L4B	Micro-M1	turquoise	0.0590483	0.140469	0.0636148	0.0324412	-0.0475631	0.0665609	-0.148911	0.0713281
PTPN3	PTPN3	Micro-M1	turquoise	0.0046858	0.100003	0.00508851	0.0689999	-0.0143208	0.0689315	-0.125172	-0.00610988
PALM2AKAP2	PALM2AKAP2	Micro-M1	turquoise	0.0386532	0.113446	0.0860322	0.0710382	0.0128932	0.0838593	-0.160224	-0.000277696
LPAR1	LPAR1	grey	grey	0.138862	0.0857297	0.086906	0.0701188	-0.0037647	0.0904327	-0.0844804	0.0534711
ECPAS	ECPAS	Micro-M1	turquoise	0.0557797	-0.0148592	0.0765462	-0.00658152	0.0225714	-0.0059794	0.0134261	0.0220724
ZNF483	ZNF483	grey	grey	-0.029267	0.0517095	0.0146255	-0.000385465	-0.0123717	0.0111415	-0.105641	-0.00526067
DNAJC25	DNAJC25	grey	grey	-0.0196624	-0.0246619	0.0440996	-0.0344075	0.0491011	-0.00970216	-0.00771189	-0.0291779
UGCG	UGCG	grey	grey	0.0444863	0.0203836	0.0122968	0.0110969	0.0590865	0.0134232	-0.0575511	-0.0316901
SUSD1	SUSD1	grey	grey	0.046105	0.0317931	0.0530183	-0.00506148	0.042482	0.0247054	-0.0525586	0.0361747
PTBP3	PTBP3	grey	grey	0.0690667	-0.00476096	0.164683	0.0151827	0.0194207	0.0479455	0.0948232	0.0201475
KIAA1958	KIAA1958	grey	grey	0.039895	0.00381478	0.0546792	0.0331605	-0.0284063	0.0206645	0.0329479	0.115011
INIP	INIP	grey	grey	-0.0211676	-0.0521469	-0.00485291	-0.0242837	-0.0679143	-0.0258053	0.0382469	0.0512948
SNX30	SNX30	grey	grey	0.0428704	0.0194267	0.0569368	0.00302724	0.000649054	0.00848919	-0.0140173	0.0238503
ZFP37	ZFP37	grey	grey	0.0601474	0.0423995	0.0151579	0.0438466	0.0401642	0.0460449	-0.0283045	-0.0247327
FKBP15	FKBP15	grey	grey	0.0213786	0.0413134	0.062492	0.0129768	0.0535774	0.0224835	0.036045	-0.0537461
SLC31A1	SLC31A1	grey	grey	0.0199617	-0.0501524	0.0674197	-0.000634462	-0.0445616	-0.0571636	0.0267192	0.0666111
CDC26	CDC26	grey	grey	0.0259966	0.031236	0.0239744	-0.0304144	0.0145627	-0.0195249	0.0512003	0.0495503
PRPF4	PRPF4	grey	grey	0.0258218	0.038368	0.0442275	-0.0101815	0.0367968	0.00674301	-0.0129361	0.0101876
ZNF618	ZNF618	Micro-M5	red	0.04302	0.115316	0.0900971	0.0848308	0.0573525	0.0739293	-0.1588	0.074412
WHRN	WHRN	grey	grey	0.0618204	0.00487575	0.0051966	0.0470345	0.00321394	0.0567588	0.0519913	-0.00471448
ATP6V1G1	ATP6V1G1	grey	grey	-0.0220796	0.0431839	0.0109043	0.0138467	0.0168132	0.0230716	0.0269498	-0.0310136
TNC	TNC	grey	grey	0.149525	0.0635882	-0.146389	0.0430513	-0.105589	-0.0518015	-0.134997	-0.0746434
ASTN2	ASTN2	grey	grey	0.0729945	0.14642	0.0389805	0.0674818	0.0360476	0.0577235	-0.198564	0.0413609
BRINP1	BRINP1	Micro-M1	turquoise	0.0291074	0.125549	0.0691021	0.0688538	0.0227804	0.086371	-0.180948	0.0482748
CDK5RAP2	CDK5RAP2	grey	grey	0.0509021	0.0365092	0.0632746	0.0114898	-0.039034	0.0195882	-0.050595	0.0330345
MEGF9	MEGF9	Micro-M1	turquoise	0.156321	0.122101	0.0691125	0.088407	-0.0175339	0.0747692	-0.138366	0.0134834
TLE1	TLE1	grey	grey	0.0732516	0.0656039	0.129203	0.0302467	-0.0282301	0.0378283	0.0155772	0.0156319
FRMD3	FRMD3	Micro-M1	turquoise	0.0180772	0.0903663	0.0928814	0.0248924	0.0413668	0.0797559	-0.150494	0.0171116
KDM4C	KDM4C	Micro-M1	turquoise	0.109949	0.0729753	0.0877003	0.0298183	0.00463254	0.0134051	-0.0360019	-0.00836299
PTPRD	PTPRD	Micro-M1	turquoise	-0.0136901	0.147345	0.0473662	0.0124599	0.0445689	0.0252592	-0.189539	0.0119629
LURAP1L	LURAP1L	grey	grey	-0.00774715	0.0610489	0.00192125	0.0505963	-0.0206457	0.0465077	-0.0380443	-0.0070566
MPDZ	MPDZ	Micro-M1	turquoise	0.0770471	0.105779	0.0274241	0.0251128	0.0230868	0.0444335	-0.173264	0.02698
NFIB	NFIB	Micro-M1	turquoise	0.147107	0.208372	0.0819133	0.0914592	0.019952	0.0864984	-0.291547	0.0940709
ZDHHC21	ZDHHC21	grey	grey	0.0204542	0.0731341	0.0905676	0.0188227	0.0133012	0.0188927	-0.0203165	0.0252897
TTC39B	TTC39B	grey	grey	0.0552955	0.0449452	0.0707397	0.036537	-0.0360685	0.047737	0.0252565	0.0822418
SNAPC3	SNAPC3	grey	grey	0.0535088	0.099373	0.131125	0.0400593	0.00134881	0.0227741	0.0151035	0.0480698
PSIP1	PSIP1	Micro-M1	turquoise	0.0625346	0.072881	0.0498339	0.0401535	-0.00522824	0.0632187	-0.121791	0.0202036
CCDC171	CCDC171	grey	grey	0.105278	0.0615945	0.0988686	0.0557542	0.0671824	0.0351351	-0.0461314	0.0482045
CNTLN	CNTLN	grey	grey	0.0611616	0.0462842	0.0841766	0.00466368	-0.00815936	0.0447458	0.0165442	0.0286651
SH3GL2	SH3GL2	Micro-M1	turquoise	-0.0019277	0.182929	0.111553	0.00285936	0.0534821	0.0894011	-0.213613	0.043377
ADAMTSL1	ADAMTSL1	grey	grey	0.0336024	0.0671042	0.0252259	0.0559913	0.0078533	0.0241199	-0.136124	-0.000697578
HAUS6	HAUS6	grey	grey	0.0380169	0.0708646	0.0616744	0.0172949	0.0690822	0.0363577	0.0246221	0.0199819
DENND4C	DENND4C	grey	grey	0.0343645	0.00256307	0.104899	-0.00897889	-0.0042322	0.0149409	-0.0132958	-0.0067746
SLC24A2	SLC24A2	Micro-M1	turquoise	-0.00773317	0.148284	0.0840865	0.0583816	0.0108371	0.089667	-0.197625	0.0457877
MLLT3	MLLT3	Micro-M1	turquoise	0.12362	0.141165	0.0810894	0.0925518	0.0552961	0.117873	-0.275571	0.0794097
FOCAD	FOCAD	grey	grey	0.0657746	0.0680974	0.100737	0.0827648	0.0138126	0.100329	-0.128731	0.0228858
HACD4	HACD4	grey	grey	0.0582473	-0.0233797	0.0343903	0.0234734	0.010706	0.0431372	-0.0305279	-0.0423209
ELAVL2	ELAVL2	grey	grey	0.0246064	0.0851112	0.0723477	0.0462348	0.0422139	0.0452794	-0.184066	0.0397889
CAAP1	CAAP1	grey	grey	0.0299187	0.00924045	0.106015	0.0154783	0.0162821	0.0518815	0.000227501	0.0222938
PLAA	PLAA	grey	grey	0.00239341	-0.000615795	0.0568172	-0.0109706	0.0143806	0.00175662	0.0364902	-0.000988707
IFT74	IFT74	grey	grey	0.0350252	0.0679777	-0.0126437	-0.00189006	-0.0611503	-0.00612547	-0.0610081	0.0396895
MYSM1	MYSM1	grey	grey	0.0318247	0.0462955	0.0787229	0.029324	0.107907	0.0358064	-0.0210484	0.0423742
FGGY	FGGY	grey	grey	0.0660994	0.0230822	0.0470208	0.0287874	0.00184334	0.0244881	-0.0426131	0.0118808
HOOK1	HOOK1	Micro-M1	turquoise	-0.00530718	0.130803	0.0696048	0.0146142	0.0504313	0.0871618	-0.166476	0.00897177
NFIA	NFIA	Micro-M6	brown	-0.0346885	-0.0590076	0.0750545	-0.104604	-0.024387	-0.141318	0.308063	-0.00408986
TM2D1	TM2D1	grey	grey	0.0761447	0.0187357	0.0746504	0.0369157	0.0352365	0.0212981	0.0513106	0.0165062
PATJ	PATJ	Micro-M1	turquoise	0.0715369	0.133428	0.0834247	0.0394002	0.0271432	0.0504567	-0.0865161	0.0220144
USP1	USP1	grey	grey	0.0614226	0.0148785	0.0195911	0.0494706	-0.00624876	0.0630922	-0.0450338	-0.00946022
DOCK7	DOCK7	grey	grey	0.0100817	0.0543128	0.100209	0.00218124	0.0392031	0.0257106	0.013757	0.0738084
ATG4C	ATG4C	grey	grey	0.0738927	0.0414648	0.0780046	0.0523683	-0.0434058	0.0481583	0.018317	0.0230665
ALG6	ALG6	grey	grey	0.00657096	0.0504843	-0.0645463	0.0111368	-0.0209452	-0.0357568	-0.0678894	0.014425
ITGB3BP	ITGB3BP	grey	grey	0.0546343	0.00191664	0.0870901	0.0492213	0.0253669	0.0593314	-0.0189078	0.0464021
EFCAB7	EFCAB7	grey	grey	0.0707552	0.0491707	0.037507	0.0152935	-0.0021103	0.01402	-0.0522856	-0.0296622
PGM1	PGM1	grey	grey	0.0373087	0.0152313	0.0660103	0.0481459	-0.00413588	0.00656975	0.007167	0.0329784
ROR1	ROR1	grey	grey	0.0949309	0.119199	0.0401383	0.0415489	0.0462933	0.0149572	-0.0587353	0.0205949
CACHD1	CACHD1	grey	grey	0.10634	0.15165	0.0759614	0.096001	0.0474973	0.0283229	-0.134811	0.023838
RAVER2	RAVER2	Micro-M4	blue	-0.00449532	0.0638983	0.0150858	0.0245985	0.0373947	0.00973293	-0.0766186	-0.0501593
JAK1	JAK1	grey	grey	0.000801199	-0.0274442	0.0958743	-0.0698619	0.00220241	-0.0313418	0.078049	0.0659578
AK4	AK4	grey	grey	0.03863	0.112806	0.0364135	0.0449853	0.0410816	0.0546829	-0.0659174	0.0282726
DNAJC6	DNAJC6	Micro-M1	turquoise	0.0437372	0.157124	0.0561819	0.0539347	0.0941689	0.0891059	-0.19548	-0.0107328
LEPR	LEPR	grey	grey	0.0782918	0.0409791	0.092435	0.0322805	0.0468939	0.0338964	-0.0423601	0.0703972
PDE4B	PDE4B	Micro-M1	turquoise	0.100002	0.0835593	0.0650025	0.0965926	0.0701713	0.0937405	-0.156488	0.0090185
SGIP1	SGIP1	Micro-M1	turquoise	0.0575966	0.202513	0.122352	0.100537	0.0791459	0.130827	-0.213973	0.0503844
MIER1	MIER1	grey	grey	0.0268104	0.0116298	0.128859	0.0067432	0.0358562	0.0273298	0.0563225	0.026766
SLC35D1	SLC35D1	grey	grey	-0.0134784	-0.0223675	0.0132192	-0.0107751	-0.0292582	-0.00027381	-0.0509745	-0.00235166
OMA1	OMA1	grey	grey	0.0399476	-0.0501052	0.046432	-0.0200233	-0.0804051	4.20812614698925e-05	0.0900036	0.0352739
DAB1	DAB1	Micro-M1	turquoise	0.0860029	0.211994	0.165818	0.0809405	0.0696329	0.119683	-0.321744	0.109587
FYB2	FYB2	grey	grey	0.016339	-0.0185533	0.0347731	0.0574706	0.00751146	0.0366518	0.00787525	-0.0125869
PRKAA2	PRKAA2	Micro-M1	turquoise	0.145108	0.108809	0.0206736	0.0951252	-0.0122511	0.0846264	-0.140042	0.0426697
PLPP3	PLPP3	Micro-M3	green	0.180145	0.0320823	-0.0425352	0.101844	-0.0356589	-0.0702877	-0.122654	0.00646236
USP24	USP24	grey	grey	-0.101624	-0.0595726	0.0997693	-0.129107	0.0126057	-0.133765	0.197241	0.0324153
DHCR24	DHCR24	grey	grey	0.0501813	0.0289362	0.0198793	0.0145516	0.00943654	-0.0081417	-0.0398318	-0.0135496
TTC4	TTC4	grey	grey	0.0112058	0.0278475	0.0567102	0.0317092	0.108418	0.00475223	-0.00355772	-0.0101861
MROH7	MROH7	Micro-M1	turquoise	0.00240137	0.00782915	-0.00255523	0.0336429	-0.00733907	0.0353259	-0.0641467	-0.00313118
SSBP3	SSBP3	grey	grey	-0.0365813	0.00308055	0.107795	-0.00584275	0.0219412	-0.00840796	0.0298085	0.0623048
MRPL37	MRPL37	grey	grey	0.0629656	0.0796602	0.0704198	0.01522	-0.0523532	0.00367394	-0.0241648	0.0121554
TCEANC2	TCEANC2	grey	grey	0.026436	-0.0032429	0.0652632	0.011629	-0.00855405	0.0293682	-0.00429361	0.0309451
TMEM59	TMEM59	grey	grey	0.0524545	0.00620744	-0.020547	0.0486129	-0.0176813	0.058351	-0.0930624	0.0080924
LRRC42	LRRC42	grey	grey	0.0351136	0.107805	0.0675595	0.047099	0.0272012	-0.0147022	-0.0575462	0.00916317
YIPF1	YIPF1	grey	grey	-0.0341046	-0.0517473	0.0316341	-0.0325835	0.00979832	-0.0516393	0.0395824	-0.0423085
NDC1	NDC1	grey	grey	0.0200125	0.0969354	0.0672958	0.0368045	0.0124252	0.0310373	-0.021527	0.0513082
GLIS1	GLIS1	Micro-M4	blue	0.00267664	0.0375256	0.0123448	0.0374993	-0.00818034	0.0393752	-0.0663452	-0.0034901
LRP8	LRP8	Micro-M1	turquoise	0.0462907	0.0825474	0.00921127	0.0288102	0.0224421	-0.0283386	-0.114987	-0.00894638
MAGOH	MAGOH	grey	grey	0.0234559	0.0232712	-0.00128921	0.0211048	-0.00165073	0.0208561	-0.0794725	0.00336143
CZIB	CZIB	grey	grey	0.0237421	0.0122366	0.0252704	0.0104946	0.00929458	0.0256704	0.00938175	-0.00825762
PODN	PODN	grey	grey	0.0251094	0.0129783	-0.00733036	0.0206771	-0.00383894	0.0217113	0.0306764	-7.24672e-06
SCP2	SCP2	grey	grey	0.0387021	0.0767637	0.070592	-0.0150905	-0.00893984	0.0244003	-0.00930691	0.0358976
ECHDC2	ECHDC2	Micro-M4	blue	0.00231418	0.0358827	0.0744969	0.0324214	-0.00707261	0.0340433	-0.0627927	-0.00301749
ZYG11B	ZYG11B	grey	grey	0.0221241	-0.00268447	0.0915093	0.0209674	0.0117213	0.00527021	0.0746167	0.025551
TUT4	TUT4	grey	grey	0.0714005	-0.0144612	0.188429	-0.0122876	-0.0287679	-0.0096785	0.0605732	0.0318157
PRPF38A	PRPF38A	grey	grey	0.0167479	0.00461044	0.0439075	0.00769314	0.0239561	0.0241495	0.0190177	-0.00489774
CC2D1B	CC2D1B	grey	grey	0.00751332	0.00631585	0.00021173	0.0501425	-0.0207557	0.0297896	-0.0448143	-0.0354634
ZFYVE9	ZFYVE9	grey	grey	0.0831431	0.0554314	0.205233	0.0690015	0.0408134	0.0373214	0.0293544	0.0501488
TXNDC12	TXNDC12	grey	grey	-0.0131589	0.0372186	0.03578	0.0137685	-0.00369351	0.0721184	0.00120325	0.00730664
RAB3B	RAB3B	grey	grey	0.0406304	0.0683066	0.0575746	0.032142	-0.0202896	0.0337522	-0.0407554	0.0543282
NRDC	NRDC	grey	grey	0.00942706	-0.0126853	0.146334	-0.00303233	0.0166931	0.0068434	0.0241728	0.013037
OSBPL9	OSBPL9	grey	grey	0.0926207	-0.00277537	0.136493	0.00797028	0.0323904	0.0229949	-0.0182933	0.0625493
EPS15	EPS15	grey	grey	0.0981057	0.020491	0.0889505	0.018074	0.00436198	0.015633	-0.0496211	0.0106354
RNF11	RNF11	grey	grey	0.0111424	-0.0172344	0.0174218	0.00309182	0.0131125	-0.0570726	0.0263927	0.0569855
FAF1	FAF1	Micro-M1	turquoise	0.141538	0.0409654	0.158722	0.0238177	0.0378776	0.0512804	-0.0171849	0.0525038
ELAVL4	ELAVL4	Micro-M1	turquoise	0.0403974	0.073089	0.0444406	0.0237643	-0.00384663	0.0259562	-0.0319476	0.0527906
AGBL4	AGBL4	Micro-M1	turquoise	0.0571601	0.111587	0.0812793	0.0858135	0.0316644	0.0721705	-0.146567	0.0589226
SPATA6	SPATA6	grey	grey	-0.0241329	-0.00428778	0.00498138	-0.00487182	0.0487751	-0.0287547	-0.0265989	-0.0100873
TRABD2B	TRABD2B	grey	grey	0.10066	0.072624	0.0528705	0.0806737	0.0463221	0.0618606	-0.0952551	0.0869246
CMPK1	CMPK1	grey	grey	0.0390641	0.0155765	0.0519348	0.0645656	0.025203	0.0558402	-0.01388	0.019106
CYP4X1	CYP4X1	Micro-M7	yellow	-0.016779	0.0872959	0.0217059	-0.0213276	0.0321523	-0.000366989	-0.0606116	0.0595435
EFCAB14	EFCAB14	grey	grey	0.0171873	0.102214	0.084162	0.00218208	0.0359103	0.0140914	-0.0210329	0.0394243
ATPAF1	ATPAF1	grey	grey	0.0532943	0.0259277	0.0428592	0.0504793	0.0334759	0.0580489	-0.037888	0.0278322
MKNK1	MKNK1	Micro-M6	brown	-0.0156762	-0.0377161	0.0717561	-0.0286832	-0.0205734	-0.0730119	0.148134	-0.00994456
FAAH	FAAH	Micro-M1	turquoise	0.0154192	0.0939542	0.0192372	0.0450329	-0.0385526	0.0755907	-0.159718	0.0011656
NSUN4	NSUN4	grey	grey	0.0300469	0.0269161	0.0736067	-0.00606176	0.030366	0.00876354	0.0422475	-0.000258668
UQCRH	UQCRH	grey	grey	0.00333806	0.0417316	-0.0204274	0.0363318	-0.037899	0.0410757	-0.0779727	-0.0351482
LRRC41	LRRC41	grey	grey	-0.0213937	-0.00380646	0.0426882	-0.0349475	-0.0298939	-0.0364283	0.0214354	-0.0126273
[truncated: 6,969 more rows]

## Sheet: OPCs-modules
	gene_name	module	color	kME_OPC-M1	kME_OPC-M2	kME_grey	kME_OPC-M3	kME_OPC-M4	kME_OPC-M5
XKR4	XKR4	OPC-M1	turquoise	0.157887	0.0409346	0.0102289	0.0105245	0.0689532	0.0306678
MRPL15	MRPL15	OPC-M1	turquoise	0.0578826	0.00809777	0.0361451	0.0279786	-0.0156462	0.0033596
LYPLA1	LYPLA1	grey	grey	0.104014	0.0724029	0.0688737	0.0247769	0.0487792	0.00796988
TCEA1	TCEA1	OPC-M1	turquoise	0.0553652	0.0679425	0.036818	0.0349734	0.0281169	0.023244
RGS20	RGS20	OPC-M1	turquoise	0.083352	0.0597194	0.0440594	0.0360778	0.118289	-0.00113912
ATP6V1H	ATP6V1H	OPC-M1	turquoise	0.120527	0.0525266	0.00252895	0.0308085	-0.0262247	0.0419938
RB1CC1	RB1CC1	OPC-M1	turquoise	0.0943451	0.029439	0.0202825	0.0272204	0.0271566	-0.00460867
ST18	ST18	grey	grey	0.0486962	0.0711319	0.0600319	0.0658982	-0.0468228	0.0534512
PCMTD1	PCMTD1	OPC-M1	turquoise	0.0464853	0.065598	0.0415173	-0.00555194	-0.0291102	0.0530781
SNTG1	SNTG1	OPC-M1	turquoise	-0.035138	-0.0927753	-0.0722157	-0.0121985	0.0146142	0.0051292
ADHFE1	ADHFE1	OPC-M1	turquoise	0.0582078	0.0335288	0.0333625	0.0416021	0.0248676	0.00941105
VXN	VXN	OPC-M1	turquoise	0.102956	0.0615273	0.0446097	-0.0278039	0.0205614	0.0190562
VCPIP1	VCPIP1	OPC-M1	turquoise	0.0221348	0.0437688	-0.0365672	0.0046968	-0.0152076	0.0497204
C8orf44-SGK3	C8orf44-SGK3	OPC-M1	turquoise	0.097353	0.043231	0.0635905	0.00563111	0.0450016	0.102111
MCMDC2	MCMDC2	OPC-M2	blue	0.0306546	0.0802398	-0.0153836	0.00224322	0.0196787	-0.0121701
COPS5	COPS5	grey	grey	0.0214153	0.0324461	0.0607972	0.0426045	-0.0156988	0.0622967
CSPP1	CSPP1	OPC-M1	turquoise	0.105902	0.0998817	0.0263271	0.0301194	-0.0319673	-0.031983
ARFGEF1	ARFGEF1	OPC-M1	turquoise	0.141534	0.0988058	0.0807861	0.043738	0.0372756	0.0392375
PREX2	PREX2	OPC-M3	green	0.0783966	0.0622458	-0.0314653	-0.0189655	0.0705075	-0.000190793
C8orf34	C8orf34	OPC-M4	brown	0.110289	0.0405448	-0.0174482	0.0463587	0.0406389	-0.0124357
SULF1	SULF1	OPC-M1	turquoise	0.0562076	-0.000996586	-0.0240857	-0.0294353	0.0682291	0.01778
NCOA2	NCOA2	OPC-M1	turquoise	0.139412	0.054625	0.0679664	0.0170632	0.0566095	0.0521003
TRAM1	TRAM1	grey	grey	-0.000978622	-0.00535976	-0.0281694	0.096929	-0.0450667	0.0123885
LACTB2	LACTB2	OPC-M1	turquoise	0.0396741	0.0152728	-0.0111418	-0.0284481	0.0217374	0.0238492
EYA1	EYA1	OPC-M1	turquoise	0.155403	0.0979614	0.120412	0.00150058	0.0825461	0.0270435
KCNB2	KCNB2	OPC-M1	turquoise	0.222357	0.129728	0.0818664	0.0724947	0.0652842	0.110393
TERF1	TERF1	OPC-M1	turquoise	0.0590249	0.0261963	0.0052322	0.0441286	0.00145409	-0.0161899
C8orf89	C8orf89	grey	grey	0.0094719	0.00840334	-0.00263104	0.0243437	0.0639893	-0.0253278
RPL7	RPL7	OPC-M2	blue	-0.0368225	0.0351512	-0.0348821	0.0228815	-0.0307431	-0.0449987
RDH10	RDH10	grey	grey	0.0301883	0.0301526	0.0565297	0.00642347	0.0409941	-0.00425368
STAU2	STAU2	OPC-M1	turquoise	0.131233	0.0223449	0.0489166	0.00663385	-0.00216294	-0.00896424
UBE2W	UBE2W	OPC-M1	turquoise	0.069297	0.075846	0.0608112	0.0659631	0.0130937	0.0134522
ELOC	ELOC	OPC-M1	turquoise	0.0802384	0.0340577	0.0459981	-0.00167568	0.0406252	-0.0148614
TMEM70	TMEM70	OPC-M2	blue	0.0119913	0.0735501	0.00201361	0.0268771	-0.0148398	-0.0475629
JPH1	JPH1	OPC-M2	blue	0.0339842	0.0605787	0.0294192	0.0349947	0.0160027	0.0156923
GDAP1	GDAP1	OPC-M2	blue	0.038558	0.0654167	0.0709468	0.0112556	0.0589858	0.0153955
CRISPLD1	CRISPLD1	grey	grey	0.0709547	0.0633502	0.0156231	0.0185576	0.0114768	0.00665481
PAQR8	PAQR8	OPC-M2	blue	0.0407749	0.0147193	-0.0168245	-0.0448894	0.00448191	0.0294257
KCNQ5	KCNQ5	OPC-M2	blue	0.160437	0.19097	0.0777692	0.0582516	0.0575548	0.0245752
RIMS1	RIMS1	OPC-M1	turquoise	0.143698	0.0656842	0.0766221	0.0330419	-0.00347467	0.0500031
OGFRL1	OGFRL1	OPC-M2	blue	0.0623992	0.0915253	0.00132591	0.00221324	0.0225224	0.00524972
B3GAT2	B3GAT2	OPC-M1	turquoise	0.096689	0.0628144	0.0351356	0.0182504	0.0324481	0.0459878
SMAP1	SMAP1	OPC-M1	turquoise	0.150361	0.0868806	0.0313127	0.0294972	-0.0059283	0.0318505
FAM135A	FAM135A	OPC-M1	turquoise	0.147777	0.0905128	0.0907757	0.0391475	0.0535042	0.0315187
COL19A1	COL19A1	OPC-M1	turquoise	0.0417947	0.00409145	-0.0276916	-0.0404705	0.0059928	-0.0375052
LMBRD1	LMBRD1	OPC-M1	turquoise	0.0848721	0.0646082	0.0325697	0.0397329	-0.00322282	-0.0107741
ADGRB3	ADGRB3	OPC-M1	turquoise	0.0215279	-0.0693489	-0.0496667	-0.0465895	-0.0140305	0.0270629
PHF3	PHF3	OPC-M1	turquoise	0.102809	0.0681127	0.0636887	0.000839157	0.0147072	0.030666
KHDRBS2	KHDRBS2	OPC-M1	turquoise	0.147101	0.0326671	0.0624304	-0.0221238	0.0178836	0.0382456
PRIM2	PRIM2	OPC-M1	turquoise	0.146122	0.0878029	0.073179	0.0875487	0.0945238	0.0408101
RAB23	RAB23	OPC-M1	turquoise	0.0478325	0.000163991	0.0246604	-0.00334811	-0.0101799	-0.0142891
BAG2	BAG2	grey	grey	0.0431816	0.0421555	0.0332393	0.0438037	-0.0156591	-0.0333058
ZNF451	ZNF451	OPC-M1	turquoise	0.0492937	0.0406646	0.0440811	0.0223822	0.0058633	0.000568427
BEND6	BEND6	OPC-M1	turquoise	0.0959058	0.0691316	0.0398085	0.0209703	0.0564391	0.0124674
DST	DST	OPC-M1	turquoise	0.142194	0.0693419	0.0834445	0.00134074	0.0800436	0.0209527
ARHGEF4	ARHGEF4	grey	grey	0.0226746	-0.0151885	0.00854876	-0.0199136	0.0131458	0.00302439
FAM168B	FAM168B	OPC-M2	blue	0.0502216	0.0682545	0.0317521	0.0423	-0.0236848	0.0357841
PLEKHB2	PLEKHB2	OPC-M1	turquoise	0.0546437	0.0136304	0.00226396	0.0283353	0.0116603	0.0338898
HS6ST1	HS6ST1	grey	grey	0.0764236	0.0792775	0.0535326	0.0224809	0.0124382	0.00534788
UGGT1	UGGT1	OPC-M1	turquoise	0.0723929	0.00770887	0.0129069	0.0115559	-0.0217586	0.0336225
KANSL3	KANSL3	OPC-M2	blue	0.134217	0.105333	0.100192	0.0150376	0.0381747	0.0399373
LMAN2L	LMAN2L	OPC-M1	turquoise	0.0328865	-0.00857705	-0.011395	-0.0054556	-0.0307363	0.00190498
CNNM4	CNNM4	OPC-M1	turquoise	0.0263873	0.0179336	0.0540895	0.00709268	-0.00589303	0.033545
CNNM3	CNNM3	grey	grey	0.0347119	0.0257799	0.0585047	-0.0157002	0.0100522	0.0429972
ANKRD39	ANKRD39	grey	grey	0.0419438	0.0482357	0.0187532	0.0662433	0.0198824	0.0345065
COX5B	COX5B	grey	grey	-0.0108284	0.0277227	0.0445193	0.0143964	0.0160081	0.0618519
ACTR1B	ACTR1B	grey	grey	0.0180061	0.0437583	0.0420768	-0.00646718	0.0555398	-0.0151895
TMEM131	TMEM131	OPC-M1	turquoise	0.0985005	0.0630479	0.0462663	-0.0022421	-0.00736551	-0.0150809
INPP4A	INPP4A	OPC-M1	turquoise	0.0830542	0.0521289	0.0512072	0.00711244	-0.0224453	-0.0435961
UNC50	UNC50	OPC-M1	turquoise	0.0181466	0.0252424	-0.0226272	-0.0181383	0.0649862	0.0609444
MGAT4A	MGAT4A	OPC-M1	turquoise	0.0971938	0.0735363	0.0300322	0.0262359	0.0552879	0.0683845
TSGA10	TSGA10	OPC-M1	turquoise	0.10509	0.0494886	-0.000247952	0.0270003	0.0795638	-0.00170548
MITD1	MITD1	grey	grey	0.0326673	0.0237509	0.0359485	-0.0242601	0.00579866	0.00978041
MRPL30	MRPL30	grey	grey	0.0272957	0.0360856	0.0130747	0.00354873	0.038237	-0.0390105
TXNDC9	TXNDC9	OPC-M1	turquoise	0.0718377	0.0291645	0.0108648	0.0370372	-0.00307628	0.0519928
EIF5B	EIF5B	OPC-M1	turquoise	0.05074	0.0490937	0.0782126	-0.0213384	-0.0277777	0.0175414
REV1	REV1	OPC-M1	turquoise	0.104051	0.0534175	0.0301081	0.00122099	-0.0176612	0.0560509
AFF3	AFF3	OPC-M1	turquoise	0.0499138	0.042102	0.0182057	0.00937322	-0.00670234	0.0544814
LONRF2	LONRF2	OPC-M1	turquoise	0.0495895	0.0344814	-0.00244304	0.0219734	0.0227193	0.00409883
CHST10	CHST10	grey	grey	0.0618092	0.0382819	0.0692568	0.00733929	-0.0255766	-0.0153088
NPAS2	NPAS2	OPC-M4	brown	0.116462	0.0862043	0.0442148	0.0507037	0.044852	0.0312255
RPL31	RPL31	grey	grey	-0.0093618	0.00402946	-0.0207512	0.0555253	0.0117623	-0.0344554
TBC1D8	TBC1D8	grey	grey	0.0487929	0.0517835	0.0968129	-0.0520564	-0.0127988	-0.00034679
CNOT11	CNOT11	grey	grey	-0.020289	-0.0035785	-0.0143047	0.033329	0.00108228	0.0110799
RNF149	RNF149	grey	grey	0.0382705	0.0576403	0.0509969	-0.0431771	0.010541	-0.00521479
CREG2	CREG2	OPC-M2	blue	-0.0161222	0.0301347	-0.0279298	-0.0126298	0.0333306	-0.0233466
MAP4K4	MAP4K4	OPC-M1	turquoise	0.0934049	0.033833	0.00913656	0.0377032	0.0166893	0.03732
SLC9A2	SLC9A2	OPC-M2	blue	0.0215021	0.0512268	0.0236971	-0.0469425	-0.0147635	0.0251637
PANTR1	PANTR1	OPC-M2	blue	0.0149512	0.0225624	0.00740915	-0.000881546	-0.0214092	0.010618
POU3F3	POU3F3	OPC-M2	blue	0.0104732	0.0288068	0.0244228	0.000360423	-0.00925529	-0.00707271
MRPS9	MRPS9	OPC-M1	turquoise	0.146842	0.063294	0.0508673	-0.0221412	0.0161423	0.0599624
GPR45	GPR45	OPC-M1	turquoise	0.0600527	0.0104935	-0.0109192	-0.0338803	-0.00445379	0.050846
TGFBRAP1	TGFBRAP1	OPC-M2	blue	0.0292111	0.060319	0.0561744	-0.0559532	-0.0117161	-0.0142579
C2orf49	C2orf49	grey	grey	0.0204166	-0.0257462	0.0156804	0.00726878	-0.0230578	0.0562847
FHL2	FHL2	grey	grey	0.0135963	-0.00261894	-0.0285742	-0.0365193	0.0112016	0.0132535
NCK2	NCK2	OPC-M1	turquoise	0.10732	0.0365708	0.0367526	0.029983	0.0211598	0.0101943
UXS1	UXS1	OPC-M1	turquoise	0.0324864	-0.0108782	-0.017687	-0.02917	0.00198956	-0.0417856
TPP2	TPP2	OPC-M1	turquoise	0.0921193	0.0598991	0.0171462	0.00291865	0.0361544	0.043304
POGLUT2	POGLUT2	grey	grey	0.0222862	0.0410132	0.0487357	0.00162376	-0.00983988	0.0222141
BIVM	BIVM	OPC-M1	turquoise	0.0899539	0.0603797	0.0509572	-0.00670874	-0.000959583	0.0827812
ERCC5	ERCC5	OPC-M2	blue	0.0652399	0.0464066	0.0198382	0.0328905	-0.00625902	0.0577292
GULP1	GULP1	OPC-M1	turquoise	0.0684321	0.0686833	0.0204837	0.0335136	0.00598474	-0.00409888
WDR75	WDR75	OPC-M1	turquoise	0.0364739	0.0193427	-0.010458	-0.0343996	-0.0412507	0.0349582
SLC39A10	SLC39A10	OPC-M1	turquoise	0.0517625	-0.00337401	0.0133072	-0.00681793	-0.017701	0.0374855
TMEFF2	TMEFF2	OPC-M1	turquoise	0.195702	0.11221	0.0416845	0.00183527	-0.00490782	0.0289136
NABP1	NABP1	OPC-M1	turquoise	0.0649655	0.052469	0.0128907	0.082543	-0.00199494	0.041365
MYO1B	MYO1B	OPC-M1	turquoise	0.0622055	-0.00227372	0.00742089	-0.0269736	0.0174478	-0.0280255
STAT1	STAT1	OPC-M1	turquoise	0.0334695	0.0496168	0.0212876	-0.0507598	0.00227317	0.0490555
GLS	GLS	OPC-M1	turquoise	0.141001	0.0823445	0.108077	0.0054243	0.0151111	0.0360723
NAB1	NAB1	grey	grey	0.0706887	0.0624756	0.0659785	0.0251193	0.00979801	0.00344456
NEMP2	NEMP2	grey	grey	0.0559036	0.0499505	0.0306173	0.0359848	0.0364402	-0.0318249
MFSD6	MFSD6	OPC-M2	blue	0.0375625	0.0558714	-0.0186472	0.0299151	0.00063232	0.0378619
INPP1	INPP1	grey	grey	0.0672809	0.0348016	0.0990716	0.0135798	0.0497884	0.0701077
HIBCH	HIBCH	grey	grey	0.0290119	0.0616228	0.0471577	0.0165117	-0.0548026	-0.0152563
C2orf88	C2orf88	OPC-M1	turquoise	0.0298398	0.0376056	0.0192959	0.0154619	0.0258247	-0.00682432
PMS1	PMS1	OPC-M2	blue	0.0442019	0.0579745	0.0284446	0.0157043	0.00251798	0.0450207
OSGEPL1	OSGEPL1	OPC-M1	turquoise	-0.00733189	-0.00888931	-0.00383295	-0.0919884	-0.0239104	-0.0292217
HECW2	HECW2	OPC-M1	turquoise	0.142617	0.110267	0.0601887	-0.0169471	-0.000710842	0.0638657
GTF3C3	GTF3C3	OPC-M1	turquoise	0.0909981	0.0433792	0.0839006	-0.0333448	0.0239896	-0.00244619
PGAP1	PGAP1	OPC-M1	turquoise	0.115034	0.0861628	0.0886298	0.00131645	0.039349	0.0452394
ANKRD44	ANKRD44	OPC-M1	turquoise	0.148703	0.0609507	0.0924725	-0.00612524	0.0540841	0.0420886
SF3B1	SF3B1	OPC-M1	turquoise	0.108855	0.0622522	0.043519	0.0128768	0.0385685	-0.00174831
COQ10B	COQ10B	OPC-M1	turquoise	0.0819478	0.0155527	0.0271645	0.011898	0.0253478	0.0308159
HSPD1	HSPD1	OPC-M2	blue	0.0690747	0.0924279	0.00249744	0.0308012	0.0140463	0.0139199
MOB4	MOB4	OPC-M2	blue	0.0539779	0.0897143	0.0355334	-0.0187862	0.00606729	-0.0163745
RFTN2	RFTN2	OPC-M1	turquoise	0.0701398	0.0488224	0.0115287	-0.0245054	0.0440606	-0.0178037
MARS2	MARS2	OPC-M1	turquoise	0.0570185	0.0779764	-0.0150035	0.0111248	0.00470605	0.000529378
PLCL1	PLCL1	OPC-M1	turquoise	0.16096	0.0722041	0.100899	-0.0301636	0.0641798	0.0590514
SATB2	SATB2	OPC-M4	brown	0.0958803	0.0685572	0.043379	0.00807622	-0.0086388	0.0383093
TYW5	TYW5	OPC-M1	turquoise	0.0958716	0.054111	0.0660943	0.0287384	0.0645577	0.0205143
MAIP1	MAIP1	grey	grey	0.0457155	0.00917753	0.0272008	0.0431836	-0.0118461	-0.0189207
SPATS2L	SPATS2L	OPC-M1	turquoise	0.069683	0.0172641	0.0094335	0.0256834	0.0113251	0.00888799
KCTD18	KCTD18	grey	grey	-0.0197913	-0.00994501	0.048239	0.00486072	-0.0339889	-0.0538441
AOX1	AOX1	OPC-M2	blue	0.0440768	0.0249933	0.0389388	-0.0138173	-0.0150828	0.0372308
BZW1	BZW1	OPC-M1	turquoise	0.0705941	0.0285695	0.0396514	-0.029418	0.0264628	-0.0715784
CLK1	CLK1	OPC-M2	blue	0.0666738	0.0802811	0.0670814	0.00988157	0.0800756	0.0269332
PPIL3	PPIL3	grey	grey	0.0281181	0.0142552	0.00669572	0.0420215	0.0560386	-0.00458436
NIF3L1	NIF3L1	OPC-M2	blue	0.0121815	0.0410791	-0.00600482	0.0338963	0.0344795	-0.0211546
ORC2	ORC2	OPC-M1	turquoise	0.0418002	-0.0013447	0.00585672	0.0246951	0.0259172	-0.0352047
NDUFB3	NDUFB3	grey	grey	0.0449301	0.0427773	0.0320799	-0.0187869	-0.014691	0.00204722
CFLAR	CFLAR	grey	grey	0.0172844	0.0117298	-0.0168147	-0.00837636	-0.0237278	0.0322039
TRAK2	TRAK2	grey	grey	0.0669212	0.0361681	0.0626194	0.0338768	-0.00547656	0.0140807
STRADB	STRADB	grey	grey	0.0252075	0.0515694	0.00184193	0.0142346	0.0189402	-0.0230628
TMEM237	TMEM237	grey	grey	0.0401739	0.0231284	0.0437935	-0.00693768	-0.014966	-0.0110976
MPP4	MPP4	OPC-M2	blue	0.0299097	0.0199456	0.0200665	0.0106831	0.00981775	-0.0452789
ALS2	ALS2	OPC-M1	turquoise	0.112492	0.0484213	0.0699	-0.0210255	0.0371479	0.0568588
KIAA2012	KIAA2012	grey	grey	0.00760775	0.0322013	0.00714302	-0.0417256	-0.0373218	-0.0193805
SUMO1	SUMO1	OPC-M1	turquoise	0.111485	0.0418786	0.0464592	0.0232122	0.0259355	0.0388611
NOP58	NOP58	OPC-M1	turquoise	0.064377	-0.0164809	0.0307531	0.0176826	-0.00450359	0.0112143
BMPR2	BMPR2	OPC-M1	turquoise	0.101627	0.0480981	0.018334	0.00436726	0.0176708	0.0267498
FAM117B	FAM117B	OPC-M1	turquoise	0.0676594	0.0234108	0.0329136	0.0179311	0.0360751	0.0330991
ICA1L	ICA1L	OPC-M1	turquoise	0.0705129	0.0425384	0.05319	0.0554564	-0.00472199	0.0147505
WDR12	WDR12	grey	grey	0.0511725	0.0568463	0.0669802	0.0469092	-0.00791189	0.0185041
CARF	CARF	OPC-M1	turquoise	0.0541784	0.03415	0.035895	-0.0453909	-0.00157591	-0.0269061
NBEAL1	NBEAL1	OPC-M1	turquoise	0.138109	0.0580341	0.0702735	0.028898	0.0202661	0.0180025
CYP20A1	CYP20A1	grey	grey	-0.0233062	-0.0156454	-0.0407728	-0.0246713	0.0128506	-0.0213025
ABI2	ABI2	OPC-M1	turquoise	0.107812	0.075249	0.0525515	-0.0240179	-0.00700417	0.039138
RAPH1	RAPH1	OPC-M1	turquoise	0.140716	0.0849313	0.092116	0.0363558	0.0262665	0.0314547
PARD3B	PARD3B	OPC-M1	turquoise	0.115893	0.0978031	0.08032	0.0337029	0.0496146	0.0670247
NRP2	NRP2	OPC-M1	turquoise	0.0802193	0.0212815	0.0129818	0.0357465	-0.00312323	0.0327219
INO80D	INO80D	grey	grey	0.0411493	0.0381202	0.0355863	0.0342678	0.0433003	0.0126521
NDUFS1	NDUFS1	grey	grey	0.0514131	0.0410293	0.0837178	-0.00588778	0.0412553	0.0159768
EEF1B2	EEF1B2	OPC-M2	blue	0.0266281	0.0897805	0.0153461	0.0209179	-0.0151574	0.0120608
ZDBF2	ZDBF2	grey	grey	0.0350219	0.0230769	-0.00138622	-0.00897165	-0.00198907	-0.0190178
ADAM23	ADAM23	OPC-M1	turquoise	0.104537	0.0355844	0.0454015	-0.0178779	0.0249529	0.0140511
FASTKD2	FASTKD2	OPC-M1	turquoise	0.0731148	0.0842564	0.00232246	0.0255584	0.00347607	-0.0178341
KLF7	KLF7	OPC-M1	turquoise	0.0965748	0.0555372	0.0244236	0.0459986	0.0543848	0.00272152
CREB1	CREB1	OPC-M1	turquoise	0.110139	0.0500361	0.0238072	0.0221309	0.00647531	0.0199812
CCNYL1	CCNYL1	grey	grey	0.0891598	0.0601256	0.05675	0.0487097	-0.00288872	0.00603246
PLEKHM3	PLEKHM3	OPC-M1	turquoise	0.0357891	0.0243421	0.0381903	0.013077	0.0107385	0.0319771
C2orf80	C2orf80	OPC-M2	blue	0.00739059	0.0534935	0.00415782	-0.0225622	0.00011697	0.0379354
IDH1	IDH1	grey	grey	-0.046531	-0.0534687	-0.0402372	-0.0274189	0.00263592	-0.0634421
PIKFYVE	PIKFYVE	OPC-M1	turquoise	0.0801458	0.0524836	-0.0105807	0.0357699	0.044362	-0.0298551
MAP2	MAP2	OPC-M1	turquoise	0.170107	0.074609	0.115916	-0.0428903	0.013495	0.00811994
UNC80	UNC80	OPC-M1	turquoise	0.163369	0.112794	0.0738445	0.0311443	0.0348044	0.0382079
RPE	RPE	OPC-M1	turquoise	0.0363329	0.0332498	-0.0181007	-0.0169425	0.0482923	-0.0293014
KANSL1L	KANSL1L	OPC-M2	blue	0.13242	0.153669	0.0909683	-0.0126636	0.032526	0.00479639
LANCL1	LANCL1	grey	grey	0.0199589	0.0348093	0.0805714	-0.00984072	-0.0159087	-0.0657631
ERBB4	ERBB4	OPC-M1	turquoise	0.00745321	-0.0647657	-0.045215	-0.0172645	0.00505162	-0.0576217
IKZF2	IKZF2	OPC-M1	turquoise	0.0898797	0.0656786	-2.77082e-05	0.00337949	0.0075194	0.035667
VWC2L	VWC2L	OPC-M5	yellow	0.0821922	0.0964464	0.00447836	0.00497354	-0.0356213	0.0279358
ATIC	ATIC	OPC-M2	blue	0.0211846	0.0454084	0.00269202	-0.0143542	-0.0424322	-0.0182497
FN1	FN1	grey	grey	0.0322898	0.0248182	0.023443	0.0179533	-0.0058476	0.0258034
PECR	PECR	OPC-M2	blue	0.0493722	0.0498742	0.0307709	0.00280866	0.0042544	-0.00940932
TMEM169	TMEM169	grey	grey	0.0459216	0.0342091	0.0142787	0.0195145	0.0494265	0.0186219
XRCC5	XRCC5	OPC-M1	turquoise	0.0943995	0.030498	0.0715388	0.0514384	0.029439	0.00600454
SMARCAL1	SMARCAL1	OPC-M2	blue	0.0526601	0.0640126	0.00801033	0.0342079	0.00455746	0.027064
RPL37A	RPL37A	OPC-M1	turquoise	0.0446821	0.0213843	-0.00226993	0.0138365	-0.0236347	0.00876651
IGFBP5	IGFBP5	grey	grey	-0.0403173	0.000557168	-0.0276092	-0.055312	-0.00619437	-0.00659897
ARPC2	ARPC2	OPC-M1	turquoise	0.0679923	0.0267461	-0.000705166	-0.027965	0.00703445	-0.0179892
AAMP	AAMP	OPC-M2	blue	-0.00815827	0.00720193	-0.000392999	-0.0171341	-0.0489653	0.0251747
PNKD	PNKD	OPC-M1	turquoise	0.048205	0.0466785	0.0344413	-0.0811705	0.00706434	-0.00114205
USP37	USP37	OPC-M1	turquoise	0.164842	0.100304	0.027184	0.0342051	0.0307113	0.0207943
CNOT9	CNOT9	OPC-M1	turquoise	0.0342356	0.0175542	-0.0201484	0.0791418	0.0373551	0.0209444
ZNF142	ZNF142	grey	grey	0.00457402	0.0563062	0.00469352	0.0167064	-0.0189303	0.0193983
BCS1L	BCS1L	OPC-M2	blue	0.00811554	0.0534532	0.0365861	-0.000755271	0.0395536	0.00802418
RNF25	RNF25	OPC-M1	turquoise	0.0539081	0.0570799	-0.0300488	-0.00281946	0.0597424	0.0615217
TTLL4	TTLL4	grey	grey	0.0514581	0.0542176	0.0235549	-0.0300491	0.0146521	-0.00715144
CFAP65	CFAP65	grey	grey	-0.0185305	-0.00478438	-0.0268855	0.065105	0.0383668	0.00135085
CNPPD1	CNPPD1	OPC-M1	turquoise	0.0366239	-0.00603543	0.0425609	-0.0252996	-0.0246634	0.00738478
RETREG2	RETREG2	grey	grey	-0.00624246	-0.00633622	0.0132654	0.0137847	-0.00220385	0.0485436
ZFAND2B	ZFAND2B	grey	grey	-0.0618923	-0.0255892	0.0148838	-0.0431096	-0.0288352	-0.0313506
ABCB6	ABCB6	grey	grey	0.0384418	0.0371315	0.0197254	0.0326489	0.0112912	0.0410446
ATG9A	ATG9A	OPC-M2	blue	0.0504547	0.0808664	0.0419125	0.0244752	0.0604089	0.00545409
ANKZF1	ANKZF1	grey	grey	-0.0265142	-0.00696173	-0.0211115	0.0375284	-0.0464435	0.0161386
GLB1L	GLB1L	OPC-M1	turquoise	0.0634247	0.0423042	0.00842411	-0.0498111	0.00341467	0.0597722
STK16	STK16	grey	grey	0.00435528	0.0384115	0.0159776	-0.0459491	0.00634167	0.0152639
TUBA4A	TUBA4A	OPC-M1	turquoise	0.0253092	0.00780288	0.0129309	-0.00692249	-0.010787	-0.0139681
DNAJB2	DNAJB2	grey	grey	0.0208428	0.0237876	0.00335568	0.0442615	0.0277653	-0.0142189
PTPRN	PTPRN	OPC-M2	blue	-0.00478116	0.0828313	0.0124878	0.0193614	0.058435	0.0018211
RESP18	RESP18	grey	grey	0.0197006	-0.0190796	0.00234288	-0.0115181	0.0447755	-0.0215822
SPEG	SPEG	OPC-M2	blue	0.0946259	0.0771489	0.0473084	0.0420268	0.0755584	0.0473029
GMPPA	GMPPA	grey	grey	-0.0398872	-0.0288031	0.00881923	0.0150996	-0.00570978	0.00355324
OBSL1	OBSL1	grey	grey	-0.00581138	0.0116224	-0.00447422	-0.00365668	0.0100477	-0.0108433
TMEM198	TMEM198	grey	grey	0.0025602	0.00210423	0.0254205	-0.0435443	-0.0486864	-0.0107721
INHA	INHA	grey	grey	0.0152366	0.00987958	0.048567	0.0170114	0.0570269	0.0366321
STK11IP	STK11IP	grey	grey	0.00615792	-0.030488	0.0165395	0.0391143	-0.0275455	0.0365085
SLC4A3	SLC4A3	grey	grey	0.0112297	0.00997183	0.0136581	-0.0221407	-0.00158641	-0.029518
EPHA4	EPHA4	OPC-M1	turquoise	0.105821	0.0704856	0.035129	0.06265	0.0506505	0.0854295
SGPP2	SGPP2	grey	grey	0.0433779	0.0323948	0.0385285	0.0276358	0.0240546	0.0280208
FARSB	FARSB	OPC-M1	turquoise	0.111003	0.0579683	0.0463898	0.0268915	-0.0148964	0.0357542
ACSL3	ACSL3	OPC-M1	turquoise	0.122301	0.062898	0.0731869	-0.0102282	0.0173821	0.0760644
WDFY1	WDFY1	OPC-M1	turquoise	0.0188356	0.0101391	-0.0240914	0.00810051	-0.0509931	0.0227636
SERPINE2	SERPINE2	OPC-M2	blue	0.00437894	0.101998	0.0325352	0.0355371	0.0105786	-0.0249856
CUL3	CUL3	OPC-M1	turquoise	0.0886019	0.0382481	0.064063	0.0400712	0.00137774	0.0785163
DOCK10	DOCK10	OPC-M1	turquoise	0.123626	0.0680596	0.0715009	-0.0174081	0.0109662	0.0607181
NYAP2	NYAP2	OPC-M2	blue	0.0954332	0.125975	0.0345767	0.050416	0.051649	0.00528419
IRS1	IRS1	OPC-M1	turquoise	0.0375722	0.0212492	0.0266041	-0.00172129	0.0126386	-0.000786155
RHBDD1	RHBDD1	OPC-M1	turquoise	0.0418576	0.0211314	0.0132368	0.0281664	0.00308654	-0.0234314
MFF	MFF	OPC-M1	turquoise	0.111421	0.0692472	0.0907264	0.0131512	0.0408977	0.00580684
AGFG1	AGFG1	OPC-M1	turquoise	0.124788	0.0847925	0.0324031	-0.0433851	-0.00837389	0.00213688
SPHKAP	SPHKAP	grey	grey	0.126746	0.10126	0.0501271	-0.00361221	0.0154729	0.0291976
PID1	PID1	OPC-M1	turquoise	0.0938646	-0.0167359	0.0420994	-0.0279679	0.0397483	0.011525
DNER	DNER	OPC-M1	turquoise	0.15299	0.135717	0.0486441	0.0388837	0.0683856	0.0313023
TRIP12	TRIP12	OPC-M1	turquoise	0.16737	0.0831472	0.0520215	-0.0130257	0.0559888	0.0324756
FBXO36	FBXO36	grey	grey	0.0216887	0.065816	-0.0561009	0.0273311	0.0363403	-0.0241845
SLC16A14	SLC16A14	OPC-M3	green	-0.0216831	0.00658092	-0.0384029	0.0283588	0.011576	-0.0258887
CAB39	CAB39	OPC-M1	turquoise	0.0997647	0.0595314	0.0607265	0.0261507	-0.00661366	0.101764
ITM2C	ITM2C	OPC-M1	turquoise	0.0544672	0.0954244	0.0581562	-0.0184766	-0.0252328	0.00580644
PSMD1	PSMD1	OPC-M1	turquoise	0.104387	0.0511009	0.0315281	-0.00832764	0.0523198	0.0143842
HTR2B	HTR2B	OPC-M2	blue	0.0710773	0.0769666	0.0480121	0.0231532	0.0111978	0.00318253
ARMC9	ARMC9	OPC-M1	turquoise	0.0725878	0.0242041	0.0286315	-0.0285528	0.000802593	-0.00378617
NCL	NCL	OPC-M1	turquoise	0.0741886	0.097055	0.0179255	0.0270242	0.0264815	0.00958127
PTMA	PTMA	OPC-M2	blue	0.0202575	0.0043841	0.0261983	-0.0134965	0.0483245	0.00648418
PDE6D	PDE6D	OPC-M1	turquoise	0.0890336	0.066919	0.0276684	0.0428676	0.0590132	0.0412064
COPS7B	COPS7B	OPC-M1	turquoise	0.0311461	-0.0477856	0.00352293	-0.00818629	0.0455554	0.0123348
DIS3L2	DIS3L2	OPC-M1	turquoise	0.0750064	0.0374206	0.00233398	0.0364233	0.0159531	0.0287171
EIF4E2	EIF4E2	grey	grey	0.0520277	0.0593535	0.051054	0.0116101	0.0260659	0.0767249
GIGYF2	GIGYF2	OPC-M1	turquoise	0.121556	0.0603479	0.0552777	0.0227421	-0.00228578	0.0822792
NGEF	NGEF	OPC-M1	turquoise	0.0325067	0.0356583	-0.000598291	0.02915	-0.00957333	-0.00445171
ATG16L1	ATG16L1	OPC-M1	turquoise	0.0894746	0.0545797	-0.00642514	-0.00300349	0.023758	0.0254451
DGKD	DGKD	OPC-M1	turquoise	0.116558	0.101092	0.122639	0.00912818	0.02514	0.034866
USP40	USP40	OPC-M1	turquoise	0.0753418	0.0414091	0.0382404	0.00980377	0.0419113	0.0051318
HJURP	HJURP	OPC-M1	turquoise	0.0448988	0.0352935	0.0496563	0.0239334	0.0475001	-0.030496
SH3BP4	SH3BP4	OPC-M1	turquoise	0.104644	0.0744267	0.0458016	0.0153842	-0.0193686	0.0505913
AGAP1	AGAP1	OPC-M1	turquoise	0.124149	-0.00978865	0.0204935	-0.00120204	0.0758515	0.0649012
COPS8	COPS8	grey	grey	-0.0259634	6.72309745426442e-06	0.015489	-0.0471115	-0.0353447	-0.00571948
LRRFIP1	LRRFIP1	OPC-M1	turquoise	0.137729	0.0818	0.0651423	0.00275475	0.0871515	0.0861451
RAMP1	RAMP1	OPC-M1	turquoise	0.101527	0.0401507	0.0743982	0.0234953	-0.00310911	0.0484363
UBE2F	UBE2F	OPC-M1	turquoise	0.104583	0.0615284	0.0232018	-0.00297448	-0.00367804	0.0152108
SCLY	SCLY	OPC-M1	turquoise	0.0852114	0.04	0.0204781	-0.0236617	0.102931	-0.00696823
ILKAP	ILKAP	OPC-M2	blue	0.128415	0.157992	0.0480947	0.0319723	0.0246753	0.0156129
PER2	PER2	OPC-M1	turquoise	0.0501781	0.00847825	-0.0218713	8.53723763326181e-05	0.0121201	0.0419097
TRAF3IP1	TRAF3IP1	grey	grey	0.0431605	0.00675137	0.0739574	-0.0225014	-0.0123633	-0.0404794
HDAC4	HDAC4	OPC-M1	turquoise	0.0993168	0.0339167	0.0152406	0.00596986	0.0590375	0.00684205
NDUFA10	NDUFA10	OPC-M1	turquoise	0.0451145	0.0106918	0.00905893	-0.00854775	0.0072646	0.0001398
GPC1	GPC1	OPC-M2	blue	-0.0316774	0.0758846	0.011968	-0.0276018	-0.0569494	-0.0510783
RNPEPL1	RNPEPL1	grey	grey	0.0375931	0.0164432	0.0175085	0.0197054	0.0576539	0.0149017
CAPN10	CAPN10	grey	grey	-0.0131223	0.0453297	0.0363455	-0.0224674	-0.0147747	0.00382172
KIF1A	KIF1A	OPC-M1	turquoise	0.0764468	0.045757	0.0447901	0.0500622	0.00862501	0.0242178
SNED1	SNED1	grey	grey	-0.00391669	-0.00314602	-0.0479898	0.0147692	0.00881992	0.0118836
PPP1R7	PPP1R7	grey	grey	0.0127767	0.0327743	-0.0126314	-0.0337455	0.0181208	-0.0223982
HDLBP	HDLBP	OPC-M1	turquoise	0.0561095	0.0148495	0.0108904	-0.0260936	0.0752877	0.00622563
FARP2	FARP2	OPC-M1	turquoise	0.0761351	0.0376452	0.0774026	0.00337508	-0.0190302	0.00256555
STK25	STK25	OPC-M1	turquoise	0.07382	0.00868265	0.00382919	0.0198411	0.00937863	-0.0188501
THAP4	THAP4	grey	grey	0.0338262	0.0315396	0.000762263	0.00870429	-0.00933788	0.0410126
ATG4B	ATG4B	OPC-M1	turquoise	0.0455729	0.0351824	-0.0130861	-0.0237717	0.0378328	0.020316
DTYMK	DTYMK	OPC-M2	blue	0.036841	0.106454	0.0199451	-0.00124411	0.0311096	0.0248401
FAM174A	FAM174A	OPC-M2	blue	0.0650324	0.10151	0.0751701	0.0154812	0.0427129	0.101072
ST8SIA4	ST8SIA4	OPC-M1	turquoise	0.0674613	0.0551954	0.0237486	-0.00819843	0.0619943	0.024325
SLCO4C1	SLCO4C1	OPC-M5	yellow	-0.0433198	-0.00228725	-0.0153395	-0.0318819	0.043524	0.0193956
PPIP5K2	PPIP5K2	OPC-M1	turquoise	0.0638146	0.0386196	0.0372601	0.0761855	0.0272589	0.0168855
GIN1	GIN1	grey	grey	0.014584	0.0449152	0.03226	-0.000977646	0.0013212	0.00428723
PAM	PAM	OPC-M3	green	0.0726597	0.0399006	0.0188028	0.335794	0.0646779	0.0106076
CDH20	CDH20	OPC-M1	turquoise	0.205271	0.0878992	0.116101	0.00172432	0.0686144	0.00516291
RNF152	RNF152	grey	grey	0.0451399	0.0354087	0.0261586	0.0457141	0.0153959	0.0402977
PIGN	PIGN	OPC-M1	turquoise	0.109163	0.0391238	0.0128046	0.0325419	0.0314238	0.0100369
RELCH	RELCH	OPC-M1	turquoise	0.136115	0.105184	0.0930924	0.00328597	0.031216	0.0158199
TNFRSF11A	TNFRSF11A	grey	grey	0.0151023	-0.00686204	-0.0349195	-0.00722206	0.00878786	-0.0208832
ZCCHC2	ZCCHC2	OPC-M1	turquoise	0.106293	0.0550912	0.039033	0.0224769	0.0584681	0.0207316
PHLPP1	PHLPP1	OPC-M1	turquoise	0.118503	0.10417	0.031375	0.0138321	0.0233205	-0.00992937
BCL2	BCL2	OPC-M1	turquoise	0.0287004	-0.00672953	0.0347027	-0.0184477	0.0261941	-0.00475628
KDSR	KDSR	OPC-M1	turquoise	0.028382	0.00338478	0.00590355	9.60207019891184e-05	0.0154063	-0.0467571
VPS4B	VPS4B	OPC-M2	blue	0.0437046	0.0619186	0.0560306	0.0212786	0.026199	0.0186822
CDH7	CDH7	grey	grey	0.0949912	0.074431	0.061742	0.0744276	-0.0446476	0.00622706
CDH19	CDH19	OPC-M2	blue	0.140144	0.102396	0.0412102	0.0657749	0.0369522	0.045058
DSEL	DSEL	OPC-M2	blue	-0.00836785	0.0298932	0.0106247	-0.000925518	0.0122617	-0.0234725
CNTNAP5	CNTNAP5	grey	grey	0.124612	0.10338	0.0210431	0.0230263	0.00644292	0.0344994
TSN	TSN	OPC-M1	turquoise	0.0720766	0.106579	0.0385871	-0.0418403	-0.0186924	-0.000204466
CLASP1	CLASP1	OPC-M1	turquoise	0.16067	0.0856187	0.034223	0.0241332	0.0760656	0.0697942
GLI2	GLI2	grey	grey	0.0144069	0.0322253	0.0410478	0.0244675	0.000521263	-0.03418
RALB	RALB	grey	grey	0.0620494	0.0624392	-0.00671769	0.00939851	-0.00180672	0.0319413
EPB41L5	EPB41L5	OPC-M1	turquoise	0.0837603	0.0589881	0.0319572	0.00921558	0.0512651	-0.0239684
PTPN4	PTPN4	OPC-M1	turquoise	0.190167	0.0849202	0.0955441	-0.0231705	0.0763538	0.0396966
INSIG2	INSIG2	OPC-M1	turquoise	0.0183334	-0.0108115	-0.0264427	-0.0357199	-0.0124262	0.00265312
CCDC93	CCDC93	OPC-M1	turquoise	0.0681972	-0.00105095	0.0337956	-0.0142354	0.00926591	0.0515292
DDX18	DDX18	OPC-M2	blue	0.0239753	0.0353177	0.0749798	0.00949914	0.0114872	0.009379
DPP10	DPP10	OPC-M1	turquoise	0.0836222	0.0160839	0.0184187	-0.00643554	-0.0264319	0.0155727
ACTR3	ACTR3	OPC-M1	turquoise	0.0823156	0.0741506	0.00950557	0.00693721	0.0697895	0.0324177
SLC35F5	SLC35F5	grey	grey	0.0157675	0.00243304	0.0028855	-0.0399245	0.0025953	-0.00488867
LYPD1	LYPD1	OPC-M2	blue	0.0119203	0.0499209	0.0511978	-0.0333096	-0.0088682	-0.033063
NCKAP5	NCKAP5	OPC-M1	turquoise	0.10174	0.0228509	0.00521384	-0.00399339	0.138072	0.0469764
MGAT5	MGAT5	OPC-M2	blue	0.0728931	0.0999567	0.0484936	0.0526519	0.0638915	0.0254988
TMEM163	TMEM163	OPC-M1	turquoise	0.0596017	-0.0131292	0.0160919	0.0371389	-0.024429	0.00138898
CCNT2	CCNT2	OPC-M1	turquoise	0.0999095	0.0337802	0.0191236	0.0339129	0.011594	0.0255104
RAB3GAP1	RAB3GAP1	OPC-M1	turquoise	0.114492	0.0289077	0.0474561	-0.0253177	0.0071484	0.000316058
ZRANB3	ZRANB3	OPC-M1	turquoise	0.0541799	0.0523801	0.0324522	-0.00812476	0.0117623	0.0501301
R3HDM1	R3HDM1	OPC-M1	turquoise	0.159559	0.140245	0.0960678	-0.0213956	0.0371494	-0.0611279
UBXN4	UBXN4	OPC-M2	blue	0.0174401	0.0869024	0.0141964	0.0323765	0.0218314	0.00786563
DARS1	DARS1	OPC-M1	turquoise	0.0904683	0.0609259	0.0529301	-0.00694583	0.0878994	0.0503494
THSD7B	THSD7B	OPC-M1	turquoise	0.158683	0.125472	0.124358	0.0301383	0.0787665	0.0993992
PFKFB2	PFKFB2	grey	grey	0.0189957	0.0127168	0.0546403	-0.00705566	0.0144514	0.0220789
YOD1	YOD1	OPC-M2	blue	0.0140955	0.011746	0.00310336	0.0684558	0.0607309	-0.0665673
MAPKAPK2	MAPKAPK2	OPC-M1	turquoise	0.0486029	0.0203029	0.00859485	-0.0342435	-0.0118745	0.0265425
DYRK3	DYRK3	grey	grey	-0.015407	-0.00395086	0.0601374	0.0234673	-0.0470204	0.0202401
EIF2D	EIF2D	OPC-M2	blue	0.0679904	0.0984806	0.0657406	0.00485331	-0.0191439	0.00090893
RASSF5	RASSF5	grey	grey	0.0120265	0.0538519	0.0428444	0.0173984	-0.010758	0.0322997
SRGAP2	SRGAP2	OPC-M1	turquoise	0.157994	0.12369	0.0873582	0.0424305	-0.00699325	-0.0382008
SLC41A1	SLC41A1	grey	grey	0.000924033	0.0209464	0.0347217	-0.0216494	-0.008535	-0.000189713
NUCKS1	NUCKS1	OPC-M1	turquoise	0.0190721	0.0148036	0.00632068	-0.0279559	-0.0142514	-0.00180149
ELK4	ELK4	OPC-M1	turquoise	0.0346419	0.0336495	0.0128983	0.0446623	0.00440186	-0.0331159
MFSD4A	MFSD4A	OPC-M2	blue	0.00124911	0.0959322	0.00971535	0.0231113	-0.0123268	-0.00926828
CDK18	CDK18	grey	grey	0.0571712	0.020334	0.0512253	-0.00394305	-0.0404463	0.0011911
TMCC2	TMCC2	OPC-M1	turquoise	0.061604	0.026914	0.0768229	-0.0295191	-0.00874954	-0.00116751
DSTYK	DSTYK	grey	grey	0.012657	-0.0336773	0.0443221	0.0613478	0.0100116	0.0120146
RBBP5	RBBP5	OPC-M1	turquoise	0.102939	0.0583153	0.019138	0.0396097	0.073473	0.00637793
CNTN2	CNTN2	grey	grey	0.0191225	0.0360984	0.0396534	0.0322697	-0.0203625	0.00969811
NFASC	NFASC	OPC-M1	turquoise	0.121731	0.093449	0.0675534	0.0358046	0.0340366	0.0110867
LRRN2	LRRN2	OPC-M1	turquoise	0.0424913	0.0334552	-0.0220424	-0.0177015	-0.0470361	0.0201331
MDM4	MDM4	OPC-M1	turquoise	0.0394093	0.0203495	0.0722882	0.0355995	0.0663699	0.0636464
PIK3C2B	PIK3C2B	OPC-M1	turquoise	0.0700295	0.0600927	0.0266355	0.00290805	0.0317022	0.0295186
PLEKHA6	PLEKHA6	OPC-M1	turquoise	0.124804	0.0424315	0.0498508	-0.00345503	0.0374266	0.0283353
ZC3H11A	ZC3H11A	grey	grey	0.0338506	-0.0121182	0.00275473	-0.049609	0.0127395	-0.023228
ATP2B4	ATP2B4	OPC-M1	turquoise	0.0643333	0.0463585	0.00136926	-0.027361	-0.0168849	0.0315988
BTG2	BTG2	grey	grey	0.0394276	0.044118	0.00126118	-0.0134641	0.0529382	-0.0358838
ADORA1	ADORA1	grey	grey	0.0134024	0.0419743	-0.00957947	0.0449966	-0.0160913	0.0544206
PPFIA4	PPFIA4	OPC-M1	turquoise	0.0568401	-0.00846434	-0.0362518	-0.00635237	-0.019584	0.0740392
TMEM183A	TMEM183A	OPC-M1	turquoise	0.0338987	-0.00655888	0.0184356	0.00622147	0.0192573	-0.00058517
ADIPOR1	ADIPOR1	grey	grey	-0.0203246	0.00881084	-0.0275363	0.0751644	0.0331598	-0.00400199
KLHL12	KLHL12	OPC-M1	turquoise	0.0750272	0.0273559	0.0586457	0.00377197	-0.0317403	0.0406063
KDM5B	KDM5B	OPC-M1	turquoise	0.0550236	-0.00154362	0.0143504	0.0653263	0.0215563	0.0365682
PPP1R12B	PPP1R12B	OPC-M1	turquoise	0.130452	0.0736713	0.0921212	-0.00478431	0.0325501	0.0270465
ARL8A	ARL8A	OPC-M2	blue	0.0296742	0.0710428	-0.0021405	0.0426927	0.0198806	-0.0173437
GPR37L1	GPR37L1	OPC-M2	blue	-0.0134349	0.0498998	0.018373	-0.010766	-0.0368225	0.016045
RNPEP	RNPEP	grey	grey	0.0121833	0.031609	-0.025564	-0.00147658	0.0545002	0.0144949
TIMM17A	TIMM17A	OPC-M2	blue	0.0531245	0.0589416	-0.0197402	0.0762408	0.0302977	-0.00620065
SHISA4	SHISA4	OPC-M2	blue	0.0283277	0.0483711	0.0481411	-0.0333704	0.0165565	-0.0273841
IPO9	IPO9	OPC-M1	turquoise	0.0829785	0.0535953	0.0438567	0.0155338	0.0292758	0.000531265
NAV1	NAV1	OPC-M1	turquoise	0.109867	0.0368674	0.0857505	-0.0547741	0.074022	0.0193829
IGFN1	IGFN1	OPC-M4	brown	0.054976	0.0250403	0.00386577	0.0279829	-0.00714796	0.00428003
TMEM9	TMEM9	grey	grey	0.0243277	0.0290061	0.0314776	0.0899903	-0.00654082	0.00630406
KIF21B	KIF21B	grey	grey	-0.0154702	-0.0461985	-0.00466733	0.00287694	-0.0395818	0.0328108
CAMSAP2	CAMSAP2	OPC-M1	turquoise	0.170343	0.0893702	0.0439216	-0.0352674	-0.0172434	-0.00283409
ZNF281	ZNF281	OPC-M2	blue	0.0353115	0.0472943	0.00543983	0.0341304	0.0389328	0.0114875
NEK7	NEK7	OPC-M1	turquoise	0.0785016	0.0215105	0.0352019	0.0316277	-0.0112419	0.0272389
DENND1B	DENND1B	OPC-M1	turquoise	0.0887407	0.0635607	0.0505973	0.0251315	0.0275101	0.0343714
CRB1	CRB1	grey	grey	0.00790437	-0.0209562	-0.000255449	0.0368499	0.0267851	-0.00323069
ZBTB41	ZBTB41	grey	grey	0.0358024	0.051766	0.0708192	-0.00665565	0.0474717	-0.00519689
CFH	CFH	grey	grey	0.00830232	0.00341168	-0.000879278	-0.0088947	-0.0106641	0.00878867
KCNT2	KCNT2	OPC-M1	turquoise	0.144735	0.0780795	0.0648999	0.00410379	0.0351629	0.0388802
CDC73	CDC73	OPC-M1	turquoise	0.113875	0.0645602	0.0450884	0.0533373	0.0205543	0.00144209
B3GALT2	B3GALT2	OPC-M2	blue	0.0584995	0.0861876	0.0643179	-0.0074332	0.0478048	0.0231846
GLRX2	GLRX2	OPC-M1	turquoise	0.0464323	0.0474137	0.0329976	0.00760567	0.00550827	0.000361879
RO60	RO60	grey	grey	0.0724135	0.0550824	0.0601128	0.016451	0.00795288	-0.0153693
UCHL5	UCHL5	OPC-M1	turquoise	0.0682789	0.064485	0.0287815	0.0416837	0.0527822	0.0367116
BRINP3	BRINP3	OPC-M1	turquoise	-0.046443	-0.116723	-0.0570172	-0.0760936	-0.013672	0.025272
ODR4	ODR4	OPC-M1	turquoise	0.0648232	0.0427714	0.0132401	-0.0339646	-0.0359183	0.0433477
TPR	TPR	OPC-M1	turquoise	0.0766269	0.028631	0.0226747	-6.08466e-05	-0.0376293	0.0141988
HMCN1	HMCN1	grey	grey	0.0501194	0.0439863	0.0143364	0.0215173	-0.0145206	0.0204087
IVNS1ABP	IVNS1ABP	OPC-M1	turquoise	0.0379736	0.0195437	-0.00489279	-0.0368963	-0.000179227	0.00478986
SWT1	SWT1	grey	grey	0.0442527	0.0396551	0.087807	0.00666279	0.0209036	0.0353215
TRMT1L	TRMT1L	OPC-M1	turquoise	0.0398832	0.0475613	-0.0220456	-0.00914581	0.000175187	-0.0141296
RNF2	RNF2	OPC-M1	turquoise	0.0662653	0.026765	0.00376103	-0.0315888	0.0156665	0.0240143
EDEM3	EDEM3	OPC-M1	turquoise	0.0851001	0.0469523	0.0573813	0.0226759	-0.00133718	0.0242889
C1orf21	C1orf21	OPC-M1	turquoise	0.153	0.0307757	0.0959032	-0.00583709	-0.00259133	0.000581248
TSEN15	TSEN15	grey	grey	0.0796663	0.0516345	0.0667927	-0.0164334	0.0612379	0.0582054
COLGALT2	COLGALT2	OPC-M1	turquoise	0.0964939	0.0498404	0.0332227	0.0262775	0.00766478	-0.0023394
RGL1	RGL1	OPC-M1	turquoise	0.126179	0.120507	0.0409703	0.0188346	-0.00771578	0.00814483
APOBEC4	APOBEC4	grey	grey	-0.0156381	0.0258428	0.0411344	-0.0205304	0.0272744	0.0224365
ARPC5	ARPC5	OPC-M2	blue	0.0380771	0.0759661	-0.0121709	0.0222872	0.0424431	0.00126246
SMG7	SMG7	OPC-M1	turquoise	0.105302	0.0704618	0.0452771	0.0185475	0.0521213	0.0188814
NMNAT2	NMNAT2	OPC-M1	turquoise	0.136633	0.0388987	0.061342	0.00597907	-0.00242413	0.00662993
LAMC2	LAMC2	grey	grey	0.0292771	0.0177732	-0.0328274	0.00530745	-0.0140289	0.0416816
LAMC1	LAMC1	OPC-M1	turquoise	0.0732592	0.0491375	0.0171157	0.0148362	0.01497	0.0289847
DHX9	DHX9	OPC-M1	turquoise	0.108115	0.0963382	0.0450552	0.0518896	0.0371075	0.0144933
RGS8	RGS8	grey	grey	-2.97565e-05	0.000886505	0.008469	0.0567677	0.0448033	0.0141963
RNASEL	RNASEL	grey	grey	-0.014619	0.00399294	0.0262836	-0.0318292	-0.0392706	-0.00298325
RGSL1	RGSL1	grey	grey	-0.008469	-0.0283064	-0.0190708	-0.0023544	0.035012	0.0376452
GLUL	GLUL	grey	grey	0.00644756	0.0219128	0.00544189	-0.0118873	0.0320399	-0.0423428
CACNA1E	CACNA1E	OPC-M1	turquoise	0.114145	0.0794534	0.0731469	-0.0259905	-0.00246309	0.0110701
STX6	STX6	OPC-M1	turquoise	0.0319524	0.0727377	0.030578	-0.0278917	0.0135017	0.0383744
XPR1	XPR1	OPC-M1	turquoise	0.170342	0.121412	0.0689593	0.00591889	0.0610953	0.0463636
ACBD6	ACBD6	OPC-M1	turquoise	0.0742314	0.0369803	0.0419741	0.0224639	-0.00867461	-0.0147578
QSOX1	QSOX1	OPC-M1	turquoise	0.0422715	0.0628939	0.0121933	0.0271933	0.0674672	0.00281651
CEP350	CEP350	OPC-M1	turquoise	0.198041	0.0642175	0.0779048	0.00266559	0.0392398	0.0539552
TOR1AIP1	TOR1AIP1	grey	grey	-0.023057	0.00126083	0.0291623	0.0161839	0.0215258	0.0332954
TOR1AIP2	TOR1AIP2	OPC-M2	blue	0.0435038	0.043049	0.045502	0.0105706	-0.00598467	0.0285059
TDRD5	TDRD5	grey	grey	0.0752978	0.0714999	0.0202238	0.0108492	0.00990341	0.0370161
SOAT1	SOAT1	OPC-M1	turquoise	0.032238	0.0582411	0.00874382	-0.0210283	0.0123389	-0.00436722
ABL2	ABL2	OPC-M1	turquoise	0.0964405	0.092721	0.0756531	0.0332929	0.0440782	0.0108534
FAM20B	FAM20B	OPC-M1	turquoise	0.0453819	-0.0194334	-0.00498285	-0.0186693	-0.0104414	-0.0447262
RALGPS2	RALGPS2	OPC-M1	turquoise	0.118651	0.0498416	0.0673656	-0.00339705	0.113446	0.0424867
ANGPTL1	ANGPTL1	OPC-M2	blue	0.0418464	0.130951	0.0354377	0.00535173	0.0246034	0.00598246
RASAL2	RASAL2	OPC-M1	turquoise	0.125177	0.0508519	0.0500707	0.00876375	-0.000633539	0.0553622
BRINP2	BRINP2	OPC-M1	turquoise	0.135396	0.115904	0.0823794	0.0342089	0.0747165	0.00225725
ASTN1	ASTN1	OPC-M1	turquoise	0.16534	0.0792874	0.0399671	0.0106088	0.0729815	0.0438231
COP1	COP1	OPC-M1	turquoise	0.180848	0.101087	0.0858562	0.0286053	0.0659962	0.0413528
TNR	TNR	OPC-M1	turquoise	0.00758635	-0.0397545	0.0192092	-0.0394314	-0.0191524	-0.0105664
MRPS14	MRPS14	OPC-M2	blue	0.047535	0.0743876	0.0307188	0.0340687	0.0744938	0.0113616
CACYBP	CACYBP	OPC-M2	blue	0.051922	0.0526486	0.0375775	0.0184253	-0.0117883	0.00328095
RABGAP1L	RABGAP1L	OPC-M1	turquoise	0.167548	0.065152	0.130085	-0.0548716	-0.00795258	0.0735576
RC3H1	RC3H1	OPC-M1	turquoise	0.103423	0.0601081	0.0208949	-0.000370922	0.0214254	0.0565057
ZBTB37	ZBTB37	OPC-M1	turquoise	0.0736059	0.02065	0.0843849	0.0137276	0.0280937	0.00168426
GAS5	GAS5	OPC-M2	blue	-0.00654845	0.0649586	0.014277	-0.0181168	-0.0159332	-0.00169076
DARS2	DARS2	OPC-M1	turquoise	0.0560391	0.0251581	0.0104347	0.0207153	-0.00891299	0.0433195
KLHL20	KLHL20	grey	grey	0.0759707	0.0174289	0.0788132	0.0293143	0.0342101	0.00983609
ANKRD45	ANKRD45	grey	grey	0.0489016	0.0648335	0.0141857	0.00363677	-0.00462924	0.00466845
SUCO	SUCO	OPC-M1	turquoise	0.0913769	0.0738895	0.0597952	-0.00384955	0.021058	0.0364886
DNM3	DNM3	OPC-M1	turquoise	0.131253	0.0365384	0.0749299	0.0244756	0.0459169	0.0529309
VAMP4	VAMP4	OPC-M1	turquoise	0.0689062	0.0394824	-0.0481821	-0.00575182	0.00241669	0.00398593
PRRC2C	PRRC2C	OPC-M2	blue	0.11508	0.131827	0.105746	-0.014955	0.0346551	0.0151848
PRRX1	PRRX1	OPC-M1	turquoise	0.119219	0.0463616	0.063287	0.012874	0.0265305	0.0596055
KIFAP3	KIFAP3	OPC-M1	turquoise	0.0933132	0.0470742	0.0435351	0.0548367	-0.00272394	-0.0137687
SCYL3	SCYL3	OPC-M2	blue	0.00693321	0.0100805	0.0179225	-0.0279342	0.00129765	-0.0367559
SLC19A2	SLC19A2	grey	grey	-0.0117876	0.0308308	0.0103606	0.000919474	0.00565332	0.0417386
BLZF1	BLZF1	OPC-M1	turquoise	0.0967209	0.033455	0.0338025	0.00176169	0.000885453	-0.00500176
NME7	NME7	OPC-M1	turquoise	0.0696678	0.0495911	0.0129772	-0.0403594	0.0168145	0.0127922
ATP1B1	ATP1B1	OPC-M2	blue	0.075645	0.0960476	0.0353076	0.00438363	-0.0015639	-0.0161413
TIPRL	TIPRL	grey	grey	0.0264881	0.017068	0.0406939	-0.0460614	0.00668896	-0.00370728
GPR161	GPR161	OPC-M1	turquoise	0.0610752	0.0304276	0.0428907	-0.0400208	-0.0300489	0.00630437
DCAF6	DCAF6	OPC-M1	turquoise	0.108473	0.0671816	0.0265467	-0.012359	0.0209211	-0.00242959
MPC2	MPC2	OPC-M1	turquoise	0.0454835	0.0214867	-0.00653296	-0.0261781	0.00437576	0.0193335
ADCY10	ADCY10	grey	grey	0.048739	0.06522	0.0354069	0.0133346	0.0315221	-0.000546978
MPZL1	MPZL1	OPC-M1	turquoise	0.0645595	0.00501885	0.0153155	0.0307473	0.020878	0.0307464
POU2F1	POU2F1	OPC-M1	turquoise	0.119701	0.0538526	0.0552418	-0.0198178	0.0439434	0.0773052
ILDR2	ILDR2	grey	grey	0.108357	0.0996781	0.0946302	-0.00309305	-0.0240429	0.00878424
TADA1	TADA1	grey	grey	0.0216189	0.0348916	0.0418167	0.00859326	0.0671889	-0.0102209
POGK	POGK	grey	grey	0.0480945	0.0293886	-0.000336436	0.000775903	-0.00423105	0.0808018
FAM78B	FAM78B	OPC-M2	blue	0.062841	0.0849222	0.0417746	-0.0323243	0.0404697	-0.011444
UCK2	UCK2	OPC-M1	turquoise	0.0750612	0.0144884	0.0378184	0.0134726	-0.0172547	-0.0214395
TMCO1	TMCO1	OPC-M2	blue	0.0436311	0.0622007	0.0129357	-0.00412643	0.005635	0.0193845
ALDH9A1	ALDH9A1	grey	grey	0.00404566	-0.0218118	-0.0220464	-0.0115562	-0.0273948	0.041011
MGST3	MGST3	OPC-M1	turquoise	0.0764164	0.0671888	0.029239	0.00945036	0.0312494	-0.0376879
PBX1	PBX1	OPC-M1	turquoise	0.120129	0.0197265	0.0788381	-0.00882669	0.0390966	0.0667549
RGS4	RGS4	grey	grey	0.062476	0.0297684	0.0652072	0.0425513	0.0508071	-0.0236719
UAP1	UAP1	OPC-M1	turquoise	0.0764674	0.00768181	0.00434219	0.0326996	0.0289421	0.00327816
UHMK1	UHMK1	OPC-M1	turquoise	0.0291457	-0.00451492	0.00168345	-0.0821557	0.00849718	-0.064468
NOS1AP	NOS1AP	OPC-M1	turquoise	0.107923	0.0268644	0.049926	0.0447103	0.0227716	0.0366749
ATF6	ATF6	OPC-M1	turquoise	0.0657709	0.0385598	0.0617061	-0.013692	0.00574403	0.0492079
DUSP12	DUSP12	grey	grey	0.050606	0.0607843	0.0407863	0.0698786	0.0105935	0.0360021
SDHC	SDHC	OPC-M1	turquoise	0.0465248	0.0397154	-0.00214028	-0.000875558	0.03001	-0.00244801
TOMM40L	TOMM40L	grey	grey	-0.00500514	0.0129884	-0.00501362	0.00149768	0.0547809	-0.00473945
NDUFS2	NDUFS2	grey	grey	-0.00595338	-0.0111404	0.0445276	0.0227839	-0.0298894	0.0557534
B4GALT3	B4GALT3	grey	grey	-0.0320479	-0.0136404	-0.00395275	-0.0368078	-0.0436284	-0.00235936
PPOX	PPOX	OPC-M1	turquoise	0.0158335	-0.0272567	-0.0194315	-0.00499974	-0.0544029	0.0236124
USP21	USP21	grey	grey	0.00137201	-0.0257085	0.00555474	0.00228023	-0.00983106	0.00747056
UFC1	UFC1	grey	grey	0.0220039	0.0544867	0.0401554	0.0200721	0.00266304	0.00268331
DEDD	DEDD	OPC-M1	turquoise	0.090175	0.0622147	0.0703965	-0.0131909	-0.0119273	0.0345841
NIT1	NIT1	OPC-M2	blue	0.0699088	0.0960453	-0.00825393	0.0501698	0.0335063	-0.0105817
PFDN2	PFDN2	OPC-M1	turquoise	-0.0107303	0.0120924	-0.0571505	0.0253101	-0.0233834	0.00341992
USF1	USF1	grey	grey	0.0125807	0.00454273	0.00431273	-0.0430245	-0.0179138	0.0188951
VANGL2	VANGL2	OPC-M2	blue	0.0555297	0.104069	0.025607	0.0211508	0.0561653	0.0501043
NCSTN	NCSTN	grey	grey	-0.0108916	-0.0263193	0.0520808	0.017012	-0.00331511	0.00191628
COPA	COPA	OPC-M1	turquoise	0.0889125	0.0439869	0.0415214	0.0554748	0.0475119	0.0507133
PEX19	PEX19	grey	grey	0.00905645	-0.0269718	-0.0157888	0.0190033	0.00419547	0.0110173
DCAF8	DCAF8	OPC-M1	turquoise	0.0986861	0.0354644	0.0436835	-0.0158008	0.0515145	-0.019324
PEA15	PEA15	OPC-M2	blue	0.0138253	0.0249645	0.0377199	0.0432971	0.0147579	0.0273201
IGSF8	IGSF8	OPC-M2	blue	0.0150836	0.00915926	0.0365048	0.0565808	0.038953	0.0381705
ATP1A2	ATP1A2	OPC-M1	turquoise	0.00122593	-0.017173	-0.043729	0.00643582	0.034818	0.0161581
KCNJ9	KCNJ9	grey	grey	0.0569284	0.0415671	0.0217804	-0.00114009	-0.00125198	-0.00968687
ACKR1	ACKR1	grey	grey	0.0518371	0.0722398	0.0592595	-0.00731479	0.0493277	0.0230981
CADM3	CADM3	grey	grey	0.0604292	0.0427326	0.100669	0.00480538	0.0265306	0.0179226
FMN2	FMN2	OPC-M1	turquoise	0.0966165	0.0564764	0.024431	0.0512044	0.0385165	0.0241567
GREM2	GREM2	grey	grey	0.0399731	0.0383491	0.0286863	0.0323964	-0.00728778	-0.0128921
RGS7	RGS7	OPC-M1	turquoise	0.197052	0.0872725	0.0697493	-0.0023786	0.107878	0.0574525
FH	FH	OPC-M1	turquoise	0.0430398	0.0607441	-0.0094415	-0.0400498	-0.0256037	-0.0205125
PLD5	PLD5	OPC-M1	turquoise	0.0903324	0.0355417	0.0727885	-0.00927291	0.0515241	0.0369991
CEP170	CEP170	OPC-M1	turquoise	0.12334	0.0626101	0.0579792	0.0275427	0.0378051	0.0077209
SDCCAG8	SDCCAG8	OPC-M1	turquoise	0.122609	0.0648164	-0.00968107	0.0226133	0.00316598	0.0704031
AKT3	AKT3	OPC-M1	turquoise	0.131	0.054532	0.0451653	0.00800989	-0.0284492	-0.0322237
ZBTB18	ZBTB18	grey	grey	0.00344686	0.00209888	0.00963522	0.0408533	0.00918366	4.2790314829573e-05
ADSS2	ADSS2	OPC-M1	turquoise	0.0700773	0.0467345	0.0228391	-0.0060214	-0.0464157	-0.0331572
CATSPERE	CATSPERE	OPC-M2	blue	0.089644	0.107576	0.013159	0.0753515	0.00213597	-0.0464078
DESI2	DESI2	OPC-M1	turquoise	0.0914202	0.0365618	0.0447854	-0.0201927	0.105661	0.0279636
COX20	COX20	OPC-M1	turquoise	0.0111624	0.0264294	-5.32905e-05	0.0125647	-0.001059	0.021018
HNRNPU	HNRNPU	OPC-M1	turquoise	0.134788	0.0493748	0.0987944	-0.0341596	0.00871897	0.00889253
EFCAB2	EFCAB2	grey	grey	-0.0212686	-0.0571877	-0.00415695	-0.0351871	-0.0161213	0.0105306
KIF26B	KIF26B	grey	grey	0.0812974	0.0660335	0.115508	-0.00437662	-0.00936367	0.0726593
SMYD3	SMYD3	OPC-M1	turquoise	0.119368	0.0897889	0.0620692	-0.0299601	0.0503479	0.0131593
TFB2M	TFB2M	grey	grey	0.0261267	0.0137835	0.0271678	0.0286743	-0.0311888	-0.0301601
CNST	CNST	OPC-M2	blue	0.0523189	0.0715289	0.0557594	0.0223266	0.00609734	0.0792648
SCCPDH	SCCPDH	grey	grey	0.0194812	0.0842029	-0.00541282	0.0404758	0.079221	0.00445515
AHCTF1	AHCTF1	OPC-M1	turquoise	0.113309	0.0998142	0.0802947	0.0176532	0.0450878	0.0720181
CDC42BPA	CDC42BPA	OPC-M1	turquoise	0.179037	0.100941	0.0572043	0.0105126	0.0719845	0.00243785
PSEN2	PSEN2	grey	grey	0.00171355	-0.0130617	-0.0074978	-0.0280832	-0.0126622	0.00896131
ITPKB	ITPKB	grey	grey	0.0387555	0.0126398	0.0115368	-0.0659647	-0.0343345	0.024924
STUM	STUM	OPC-M5	yellow	0.0922603	0.06337	0.0214214	0.0299645	0.00364339	0.0455787
PARP1	PARP1	grey	grey	-0.0211997	-0.00714156	0.0190402	-0.0339465	-0.00176329	-0.00732399
LIN9	LIN9	OPC-M1	turquoise	0.0577907	0.0369498	0.054745	0.0375126	-0.0284118	0.0483565
ACBD3	ACBD3	grey	grey	0.00664582	0.0149613	0.0518089	0.00476391	0.0246402	-0.0277093
SDE2	SDE2	OPC-M2	blue	0.0260898	0.0478959	0.0345215	0.00687064	0.0155869	0.0156937
PYCR2	PYCR2	OPC-M1	turquoise	0.022495	-0.00182355	-0.0333582	0.00649678	0.00175088	-0.027978
NVL	NVL	OPC-M1	turquoise	0.059994	0.000656866	0.0039435	0.062837	0.0057209	-0.032563
CNIH4	CNIH4	OPC-M1	turquoise	0.0484585	0.0420579	-0.00578253	0.041573	0.0196235	-0.0248628
WDR26	WDR26	OPC-M1	turquoise	0.0748464	0.0147303	0.0533436	-0.0179818	0.0276345	0.0490355
CNIH3	CNIH3	OPC-M1	turquoise	0.0585954	0.0542514	0.00285239	0.0176366	0.0208676	-0.01873
DNAH14	DNAH14	grey	grey	0.0474077	0.056536	0.0491732	-0.00690407	0.0161671	0.0136256
LBR	LBR	OPC-M1	turquoise	0.0545583	0.0492262	0.037515	0.00330809	0.0829141	0.0298154
ENAH	ENAH	OPC-M1	turquoise	0.165906	0.107054	0.0926056	-0.0183996	0.0578559	0.0259371
SRP9	SRP9	grey	grey	0.0198145	0.0140741	-0.0310971	-0.0224481	0.0161606	-0.0103968
FBXO28	FBXO28	OPC-M2	blue	0.0274543	0.0462701	-0.0105535	-0.017293	-0.0652582	0.0247157
TP53BP2	TP53BP2	grey	grey	0.0678749	0.0596884	0.0363937	-0.00550068	-0.00939564	-0.00949312
CAPN2	CAPN2	grey	grey	0.0167868	0.0325716	0.0399548	0.00232963	0.0344705	0.0554886
SUSD4	SUSD4	OPC-M1	turquoise	0.152466	0.0813537	0.00494547	-0.000425972	0.0294099	0.0601712
DISP1	DISP1	OPC-M1	turquoise	0.0934196	0.0223275	0.0280446	-0.0545502	-0.00516672	0.092355
BROX	BROX	OPC-M1	turquoise	0.0608444	0.0543057	0.0262987	0.0242898	-0.0322265	0.00182735
AIDA	AIDA	grey	grey	0.0457723	0.009291	0.00885916	0.0125269	0.0380129	-0.022656
MIA3	MIA3	OPC-M1	turquoise	0.0238958	-0.013483	-0.0314015	0.0205309	-0.00996196	0.0181535
TAF1A	TAF1A	OPC-M2	blue	0.0693051	0.0743233	0.0867164	0.017407	0.010307	-0.00714031
MARK1	MARK1	OPC-M1	turquoise	0.0999425	0.0859927	0.0629971	0.0174183	0.0483411	0.0264687
RAB3GAP2	RAB3GAP2	OPC-M1	turquoise	0.159442	0.088679	0.0292133	-0.0326754	0.0322879	0.0317587
IARS2	IARS2	OPC-M1	turquoise	0.0695955	0.051675	0.0357027	-0.00604261	-0.0386262	0.0270849
BPNT1	BPNT1	grey	grey	0.0128455	0.000995218	0.0193163	-0.0661694	0.012162	-0.0118163
EPRS1	EPRS1	OPC-M1	turquoise	0.0446759	0.0559475	0.0608552	-0.00936145	0.00610165	0.0243069
SLC30A10	SLC30A10	grey	grey	0.0437123	0.00203757	0.0495451	0.0191702	0.0644649	-0.0025073
TGFB2	TGFB2	grey	grey	0.0394818	0.0136621	0.0217728	0.0283408	0.040043	0.0284044
RRP15	RRP15	grey	grey	-0.0100044	-0.0114617	-0.0168002	-0.015714	-0.0150423	0.00324752
GPATCH2	GPATCH2	OPC-M1	turquoise	0.136947	0.0968016	0.0330911	0.0308103	-0.00560023	0.00893749
ESRRG	ESRRG	OPC-M1	turquoise	0.0930888	0.070699	0.017359	0.0352434	0.0481407	-0.00238495
KCTD3	KCTD3	OPC-M1	turquoise	0.0227163	0.00644643	-0.0308418	-0.00645452	-0.081873	0.0157378
KCNK2	KCNK2	OPC-M2	blue	0.030589	0.0329788	0.0606045	0.0316264	-0.0463185	0.0271056
PTPN14	PTPN14	OPC-M1	turquoise	0.0592357	-0.0105566	0.0323707	-0.0462886	0.0082831	-0.0181154
SMYD2	SMYD2	OPC-M1	turquoise	0.0214936	0.0311518	0.0294709	-0.0152019	-0.00497176	0.0135499
PROX1	PROX1	OPC-M1	turquoise	0.0264975	0.0421849	0.021323	0.008796	-0.0388166	0.033967
RPS6KC1	RPS6KC1	OPC-M1	turquoise	0.126162	0.129879	0.0399699	0.0449065	0.0401971	0.0615344
ANGEL2	ANGEL2	OPC-M1	turquoise	0.0688473	0.0563954	0.020305	0.0745571	0.0671955	0.0228503
FLVCR1	FLVCR1	OPC-M1	turquoise	0.0499076	0.0285556	0.00625767	0.0239503	0.0836515	0.015438
TATDN3	TATDN3	grey	grey	0.0144469	0.0413359	0.0524958	0.00898876	-0.00298655	0.0503867
NENF	NENF	OPC-M1	turquoise	0.0281645	0.0212287	-0.00479411	0.0214989	-0.0321278	-0.00471381
PACC1	PACC1	grey	grey	0.00827803	0.0389377	0.0103458	0.00269333	0.013804	0.00951588
PPP2R5A	PPP2R5A	OPC-M1	turquoise	0.0730771	0.0290688	0.052675	0.0014916	0.0291403	0.0287142
INTS7	INTS7	OPC-M1	turquoise	0.0510245	-0.00246093	0.0274858	0.0134151	-0.0247489	0.0593755
LPGAT1	LPGAT1	OPC-M1	turquoise	0.107934	0.070747	0.0435481	0.0220438	0.00463808	0.0165097
RCOR3	RCOR3	grey	grey	0.00261998	-0.0115044	-0.00242673	-0.000385826	0.0653061	0.0268297
KCNH1	KCNH1	OPC-M4	brown	0.0075096	0.00181453	-0.0420305	0.0126915	-0.00721873	-0.0410626
SYT14	SYT14	OPC-M1	turquoise	0.124562	0.0593123	0.0611483	0.0424675	0.0318539	0.0673814
UTP25	UTP25	grey	grey	0.0510489	0.0792039	0.0522767	0.0469764	0.0295118	0.070372
CAMK1G	CAMK1G	OPC-M1	turquoise	0.0567336	0.0199199	-0.0182442	0.0171176	-0.0140475	0.00170763
PLXNA2	PLXNA2	OPC-M1	turquoise	0.0958949	0.0617237	0.0259442	0.00913174	0.0534122	-0.00406588
CD46	CD46	OPC-M1	turquoise	0.0706209	0.00889862	0.0137479	0.0153243	0.00394448	0.013821
CR1	CR1	OPC-M1	turquoise	0.090859	0.0649716	0.0150911	-0.0228467	-0.0338317	0.0452762
FAM171A1	FAM171A1	grey	grey	0.0401572	0.0116819	0.0450718	0.0493471	0.0205607	0.051993
NMT2	NMT2	OPC-M1	turquoise	0.0820332	0.0609718	0.0245028	0.0130384	0.0199399	-0.0098939
DCLRE1C	DCLRE1C	OPC-M1	turquoise	0.0589274	0.0769034	0.0174032	0.0178426	0.0392367	0.0142661
HSPA14	HSPA14	grey	grey	0.0292024	0.0231542	0.00122486	0.0458589	-0.00402091	-0.0254362
FRMD4A	FRMD4A	OPC-M4	brown	0.18364	0.148115	0.0391675	0.0944289	0.109011	0.0280015
PRPF18	PRPF18	OPC-M1	turquoise	0.079395	0.0217848	-0.00251356	0.00509064	0.0624497	0.0287466
SEPHS1	SEPHS1	grey	grey	0.0579767	-0.00359601	0.0509574	-0.000182822	0.021441	0.0139369
PHYH	PHYH	grey	grey	-0.00125072	-0.0275094	0.0112785	0.0160546	-0.0185063	-0.00652907
OPTN	OPTN	OPC-M1	turquoise	0.0238967	0.0018086	-0.0163634	-0.0370289	0.0151343	0.00570874
CCDC3	CCDC3	OPC-M4	brown	0.0580124	0.0625435	0.0334961	-0.0110033	0.0303276	0.00282666
CAMK1D	CAMK1D	OPC-M2	blue	0.105757	0.167891	0.0517706	0.0316174	-0.0107471	-0.0459022
CDC123	CDC123	OPC-M1	turquoise	0.0889341	0.0402149	0.0498219	0.0479452	-0.0297259	0.0541175
NUDT5	NUDT5	OPC-M1	turquoise	0.0329688	0.00930136	-0.00134569	0.0118634	-0.000177502	-0.0619718
SEC61A2	SEC61A2	OPC-M1	turquoise	0.114271	0.0771442	0.0307391	-0.0240515	0.0254517	-0.0474955
DHTKD1	DHTKD1	OPC-M1	turquoise	0.0376828	0.051594	-0.00571653	-0.0215537	-0.0053018	0.00743407
UPF2	UPF2	OPC-M1	turquoise	0.147706	0.140631	0.071903	0.0425749	0.0273385	0.00437792
USP6NL	USP6NL	OPC-M1	turquoise	0.0611154	0.0634477	0.0434016	-0.00595307	-0.00160289	-0.00637671
CELF2	CELF2	OPC-M1	turquoise	0.159376	0.108593	-0.000520643	-0.00130776	0.0622002	0.026304
TAF3	TAF3	OPC-M1	turquoise	0.0911142	0.062191	0.0393932	-0.0402936	-0.0126539	-0.019503
ATP5F1C	ATP5F1C	OPC-M1	turquoise	0.0581765	0.034525	0.0237465	0.00991469	0.0285091	0.00126749
KIN	KIN	OPC-M2	blue	0.0337448	0.0386168	0.038149	0.0462332	-0.00398424	0.0339313
SFMBT2	SFMBT2	grey	grey	0.0660887	0.0129595	0.0630472	0.0287193	0.00958689	0.00286597
PFKFB3	PFKFB3	grey	grey	-0.0309124	0.0284075	0.0199107	-0.00409017	0.00610804	-0.0182995
RBM17	RBM17	grey	grey	0.0870262	0.0601259	0.0639443	-0.013088	0.00354646	0.00163105
IL15RA	IL15RA	OPC-M2	blue	0.0267197	0.0186908	0.0120115	0.0516999	0.0120021	-0.0469115
FBH1	FBH1	OPC-M1	turquoise	0.0689922	-0.00699926	0.00892158	0.00493818	0.0481301	0.0329306
ANKRD16	ANKRD16	grey	grey	0.0507007	0.0343701	0.0501516	0.0126632	0.0114745	0.0118524
ITGA8	ITGA8	OPC-M1	turquoise	0.0210355	0.0492074	-0.0121167	-0.0029009	0.0585852	-0.020799
MINDY3	MINDY3	OPC-M1	turquoise	0.0885313	0.0569661	-0.0236682	-0.0179597	0.0324437	0.0605426
C1QL3	C1QL3	OPC-M2	blue	0.029459	0.107375	-0.00406499	0.039614	0.0371687	0.0199574
RSU1	RSU1	OPC-M1	turquoise	0.155925	0.0652284	0.0238987	-0.00433706	0.0638813	0.0493299
TRDMT1	TRDMT1	OPC-M1	turquoise	0.0313621	0.0484189	-0.00215208	0.0168814	0.0297159	0.0402294
HACD1	HACD1	OPC-M1	turquoise	0.0478581	0.0339868	0.0163174	0.0024359	0.0167808	-0.00252243
STAM	STAM	OPC-M1	turquoise	0.120806	0.10477	0.0466132	0.0112007	0.0350866	0.00279248
SLC39A12	SLC39A12	OPC-M3	green	-0.00485886	-0.0196503	-0.0050369	-0.0609316	0.0446283	-0.0177581
CACNB2	CACNB2	OPC-M1	turquoise	0.164091	0.116466	0.0559379	0.0698098	0.0339313	0.0422253
NSUN6	NSUN6	OPC-M1	turquoise	0.0549789	0.0461348	0.0157047	0.00747601	0.00192223	0.0351749
ARL5B	ARL5B	OPC-M1	turquoise	0.0407914	0.00925772	0.025587	-0.0188981	0.0144564	-0.00301977
PLXDC2	PLXDC2	OPC-M1	turquoise	0.133881	0.0545181	0.0428411	0.0641228	-0.0106645	0.0419771
NEBL	NEBL	OPC-M1	turquoise	0.156812	0.107482	0.0522748	0.0720852	0.0385295	0.0378814
MLLT10	MLLT10	OPC-M1	turquoise	0.160554	0.0447798	0.026409	-0.0354781	0.0478026	0.021567
DNAJC1	DNAJC1	OPC-M1	turquoise	0.137125	0.100771	0.0464637	0.0607115	0.080436	0.00247737
COMMD3	COMMD3	OPC-M2	blue	0.0465977	0.0556983	0.0253096	-0.00820912	0.0243916	-0.020337
BMI1	BMI1	grey	grey	0.0225982	0.0221332	0.0447754	-0.00830884	0.0372967	0.0210955
PIP4K2A	PIP4K2A	OPC-M1	turquoise	0.0911611	0.0517714	0.00418294	0.0395885	0.0131597	0.0405578
MSRB2	MSRB2	grey	grey	0.0164077	0.0273992	0.0533849	-0.0422875	-0.0272003	0.0115942
KIAA1217	KIAA1217	OPC-M5	yellow	0.1	0.0607635	0.0244373	0.049996	0.029395	0.0900831
ARHGAP21	ARHGAP21	OPC-M1	turquoise	0.144668	0.0651989	0.0794004	0.0364157	0.0564637	0.0199192
THNSL1	THNSL1	grey	grey	0.0339289	0.0188605	0.0630615	0.0426996	0.00121614	0.0267347
GPR158	GPR158	OPC-M1	turquoise	0.121868	0.072739	0.00633517	0.0515697	0.0258602	0.0252964
GAD2	GAD2	OPC-M3	green	0.0146759	-0.0162921	0.0198649	0.0754223	-0.0052706	-0.045211
APBB1IP	APBB1IP	OPC-M1	turquoise	0.103336	0.0885907	0.0286116	0.0122037	0.0363587	0.015247
PDSS1	PDSS1	OPC-M1	turquoise	0.0651347	0.0663914	0.0331308	0.0183039	0.0182526	0.0218598
ABI1	ABI1	OPC-M1	turquoise	0.0919112	0.0460111	0.0483237	0.077026	0.0200015	-0.0398674
ACBD5	ACBD5	OPC-M1	turquoise	0.0788809	0.0268341	0.0276888	0.00636042	0.00224734	0.0527933
YME1L1	YME1L1	OPC-M1	turquoise	0.0897814	0.0323884	0.0306942	0.0837491	0.0428859	-0.024801
SPOPL	SPOPL	OPC-M1	turquoise	0.113298	0.0833243	0.00848169	0.0289092	0.0522487	-0.00608799
HNMT	HNMT	OPC-M2	blue	0.0796717	0.0496506	0.0679417	0.0194207	0.0264383	-0.00555944
CACNA1B	CACNA1B	OPC-M1	turquoise	0.120665	0.0876935	-0.00658624	0.041383	0.0304915	0.102837
EHMT1	EHMT1	OPC-M1	turquoise	0.124176	0.0567307	0.0409519	0.0363598	0.0376033	0.0538023
ARRDC1	ARRDC1	grey	grey	-0.0466601	-0.0345222	-0.0550917	-0.00685893	0.0239505	-0.00930391
DPH7	DPH7	grey	grey	-0.0184539	-0.00978096	-0.0103427	-0.0192734	0.0133674	-0.0160212
MRPL41	MRPL41	grey	grey	0.0247936	0.0322247	0.0383247	0.0317147	0.0210993	0.0163205
PNPLA7	PNPLA7	OPC-M2	blue	0.0707483	0.0722047	0.0126133	0.0482799	0.0450149	0.00826948
NSMF	NSMF	OPC-M1	turquoise	-0.00990653	-0.0213876	-0.00725842	-0.0533235	-0.0268808	-0.034713
NELFB	NELFB	OPC-M2	blue	-0.0107287	0.0378362	-0.0164444	0.0290378	-0.0112931	0.0122717
TUBB4B	TUBB4B	OPC-M2	blue	0.0392306	0.0872506	0.0407446	0.00736125	-0.0199654	-0.0323955
RNF208	RNF208	grey	grey	0.0089328	-0.019176	0.0124738	-0.0423673	-0.0269561	0.0101491
NDOR1	NDOR1	grey	grey	0.0175224	0.0102662	0.0447448	-0.00878515	0.0210481	0.0291771
SSNA1	SSNA1	OPC-M2	blue	0.0396434	0.0873952	0.0493037	0.0146379	-0.012443	-0.00956394
ANAPC2	ANAPC2	grey	grey	0.0323299	0.00911636	0.0337976	-0.0181076	0.0357081	-0.0259915
GRIN1	GRIN1	OPC-M4	brown	0.094441	0.093395	-0.015483	0.0436032	0.139477	-0.00514357
MAN1B1	MAN1B1	grey	grey	0.0650453	0.0286355	0.0845442	-0.0165371	0.0119763	0.00484138
DPP7	DPP7	grey	grey	0.0573003	0.0573583	0.0347876	-0.00674408	-0.00533725	-0.00280067
NPDC1	NPDC1	grey	grey	-0.0459735	-0.0124824	-0.00510245	0.0162079	-0.0284159	-0.0425693
ABCA2	ABCA2	grey	grey	-0.0179236	-0.0363396	-0.040101	0.044221	-0.0347892	-0.0296911
PAXX	PAXX	OPC-M2	blue	-0.0310775	0.000611337	-0.0158164	-0.0075182	0.0223848	-0.0442009
PTGDS	PTGDS	OPC-M2	blue	0.00060281	0.0532996	0.00773894	0.0232134	0.037463	-0.0531684
FBXW5	FBXW5	grey	grey	0.073728	0.0675516	0.0920888	0.0666725	0.051439	0.0870549
EDF1	EDF1	grey	grey	0.0332409	0.0241493	0.0640395	-0.0338855	-0.0226879	-0.0379444
AJM1	AJM1	grey	grey	-0.0353056	0.0224539	0.0219426	0.0106648	-0.044185	0.00661309
RABL6	RABL6	OPC-M1	turquoise	0.0555211	0.0308532	0.04539	0.0537518	0.013694	0.06245
KCNT1	KCNT1	OPC-M1	turquoise	0.0833394	0.0452363	0.0183815	0.0550656	0.0293137	0.0640254
CAMSAP1	CAMSAP1	grey	grey	0.0418172	0.0376628	0.0685024	0.00449206	0.0269212	0.0581023
UBAC1	UBAC1	grey	grey	-0.0358439	-0.0192278	-0.0161533	-0.0257217	-0.00511732	0.0523714
NACC2	NACC2	OPC-M2	blue	0.00547843	0.0181155	-0.00073264	-0.0188813	-0.0090549	-0.0032481
QSOX2	QSOX2	grey	grey	-0.0242534	-0.0332964	-0.00653529	-0.0341056	-0.00216521	-0.0682116
GPSM1	GPSM1	OPC-M1	turquoise	0.0326837	0.0128001	0.00811212	0.0412149	0.0119144	-0.0285683
DNLZ	DNLZ	OPC-M2	blue	0.00509459	0.0381065	0.0231765	-0.0017142	-0.0271794	-0.0250566
SNAPC4	SNAPC4	grey	grey	-0.0415237	-0.0393452	0.0035903	0.00603236	-0.0532783	-0.00715354
ENTR1	ENTR1	OPC-M1	turquoise	0.104438	0.0854387	0.0334263	-0.0155368	-0.011563	0.0633642
PMPCA	PMPCA	OPC-M1	turquoise	-0.028077	-0.0247118	-0.0193637	-0.0144021	-0.0327709	-0.00199587
INPP5E	INPP5E	OPC-M1	turquoise	0.0710384	0.00845039	-0.0335393	0.0188662	0.0930413	0.026449
SEC16A	SEC16A	OPC-M1	turquoise	0.0868854	0.040609	-0.00640894	0.0222052	0.046444	0.0160337
NOTCH1	NOTCH1	OPC-M1	turquoise	0.0621977	0.0428209	0.036859	-0.0364085	0.0293604	0.0724922
DIPK1B	DIPK1B	OPC-M2	blue	-0.0367781	0.0503806	-0.03067	-0.00999067	-0.0339329	-0.0606193
RPL7A	RPL7A	grey	grey	0.0510464	0.0662113	0.0286482	0.0680349	0.0618073	-0.0206065
SURF2	SURF2	grey	grey	-0.0107599	0.00104487	0.00726448	-0.0357496	-0.00136751	9.3795896896729e-05
REXO4	REXO4	OPC-M2	blue	0.100699	0.111752	0.0459882	0.027655	0.0376291	0.0305412
CACFD1	CACFD1	OPC-M1	turquoise	0.0350974	0.021646	-0.0232272	0.013059	-0.0161795	0.0267688
SLC2A6	SLC2A6	grey	grey	0.0216304	0.0602288	0.0472113	-0.0436128	-0.0365827	0.00178964
FAM163B	FAM163B	OPC-M5	yellow	0.02759	0.0424695	-0.0312951	0.00994808	-0.013376	-0.000911023
VAV2	VAV2	OPC-M1	turquoise	0.0820427	0.0747806	0.0256965	0.0368298	-0.000590088	0.0565836
BRD3	BRD3	OPC-M1	turquoise	0.0212581	0.00143462	-0.0232086	-0.0180788	-0.0423912	-0.0285499
WDR5	WDR5	grey	grey	0.0352018	0.0379627	0.0330607	0.0213655	0.0189067	0.00580747
COL5A1	COL5A1	OPC-M1	turquoise	0.0494799	0.0558406	0.0158	0.0176844	0.0387149	0.0278556
OLFM1	OLFM1	OPC-M1	turquoise	0.0279336	-0.00156127	-0.0334078	0.0141822	-0.0402539	-0.0209364
RALGDS	RALGDS	OPC-M1	turquoise	0.0606372	0.061356	0.0205933	0.00906214	0.00422752	0.0511717
GTF3C5	GTF3C5	OPC-M1	turquoise	0.0296948	0.0133062	0.0240379	0.016655	0.0319359	-0.0376574
TSC1	TSC1	OPC-M1	turquoise	0.0591671	0.0722662	0.0366361	-0.0248631	0.00511374	0.0634781
GTF3C4	GTF3C4	OPC-M2	blue	0.0363439	0.0762531	0.0251816	0.0331916	0.016761	0.00329375
DDX31	DDX31	OPC-M1	turquoise	0.0993724	0.0754651	0.0255463	-0.0203545	0.00155349	0.0247875
TTF1	TTF1	OPC-M1	turquoise	0.0747092	0.0785887	0.0150236	-0.0271882	0.0396007	0.0438354
SETX	SETX	OPC-M1	turquoise	0.0838134	0.076022	0.0486932	0.0524557	-0.0149176	-0.00989183
NTNG2	NTNG2	OPC-M1	turquoise	0.0694379	0.0492596	0.0166759	0.0337753	0.00862597	0.0258302
MED27	MED27	OPC-M1	turquoise	0.101784	0.0406255	0.0429648	-0.0342623	0.0178771	-0.00806973
RAPGEF1	RAPGEF1	OPC-M1	turquoise	0.0663522	0.0601599	0.0347577	-0.00747905	0.0230512	-0.0396429
TRUB2	TRUB2	grey	grey	0.026906	0.0576253	0.0326197	0.0251729	-0.00872485	0.0260202
COQ4	COQ4	grey	grey	-0.0256015	-0.0470179	-0.02114	-0.0183791	0.0117147	0.0148993
SLC27A4	SLC27A4	OPC-M1	turquoise	0.0456486	0.04409	0.0527298	-0.00501962	-0.012965	-0.00525077
URM1	URM1	grey	grey	0.0337986	0.0528807	0.0350693	0.0271084	0.0249457	0.0285048
ODF2	ODF2	OPC-M1	turquoise	0.0699586	0.0484912	0.0542692	0.0478582	-0.0457556	0.0234031
GLE1	GLE1	grey	grey	0.0270914	0.0219014	0.0244808	0.0261608	-0.0165661	0.0650693
SPTAN1	SPTAN1	OPC-M1	turquoise	0.138515	0.0417904	0.0287474	0.0516352	0.027866	0.028723
SET	SET	OPC-M2	blue	-0.039432	0.0196944	0.0143487	-0.010905	0.00507104	0.0340889
ZER1	ZER1	OPC-M1	turquoise	0.0496264	0.0108811	0.027426	0.0124349	-0.00449479	0.0184221
TBC1D13	TBC1D13	OPC-M1	turquoise	-0.0083517	-0.0435518	-0.0662129	0.0519932	-0.0317809	-0.0065727
SPOUT1	SPOUT1	OPC-M1	turquoise	0.0503387	0.008921	-0.00870837	-0.0293917	-0.0319686	-0.00555804
KYAT1	KYAT1	grey	grey	-0.0368492	-0.0385032	0.00460056	-0.0365641	-0.0210334	-0.045341
LRRC8A	LRRC8A	OPC-M1	turquoise	0.0575381	0.0262025	0.0262663	-0.0179407	0.000934533	0.00235433
PHYHD1	PHYHD1	grey	grey	-0.00776721	-0.0120716	-0.0401505	0.0170812	-0.0155002	-0.0246934
NUP188	NUP188	OPC-M1	turquoise	0.0375947	0.0161918	0.0088066	0.0373737	0.000935266	0.00261073
SH3GLB2	SH3GLB2	grey	grey	0.028152	-0.0013037	0.0256991	-0.0165294	-0.042267	0.0435499
MIGA2	MIGA2	OPC-M1	turquoise	0.0473989	0.018719	0.0227021	0.0330826	-0.00107134	-0.0230963
DOLPP1	DOLPP1	grey	grey	-0.0253487	-0.0284857	0.0270751	-0.0461447	0.0222073	0.0235165
CRAT	CRAT	grey	grey	0.0465405	0.0246115	0.0766327	0.0624135	0.0108197	0.0575395
PTPA	PTPA	grey	grey	0.0728643	0.0335424	0.0650195	0.0496141	0.0764275	0.00603998
NTMT1	NTMT1	OPC-M1	turquoise	0.0858769	0.0709366	-0.00948185	0.00787016	0.0164968	0.0437302
ASB6	ASB6	OPC-M1	turquoise	0.0461012	0.0138632	0.0173827	0.0564285	-0.0318327	0.00436804
TOR1B	TOR1B	grey	grey	0.00393749	-0.0162009	0.0114259	0.028617	-0.00129577	0.0493097
TOR1A	TOR1A	OPC-M2	blue	0.0685093	0.0735576	0.072444	0.0155207	-0.0152549	0.0728987
C9orf78	C9orf78	OPC-M2	blue	0.000871499	0.0776807	0.0408097	0.0093651	-0.0455526	0.0191609
USP20	USP20	OPC-M1	turquoise	0.0288363	-0.0218293	-0.00849865	-0.0229393	-0.00919841	0.0715732
FNBP1	FNBP1	OPC-M1	turquoise	0.0954657	0.0659611	0.0648544	0.0403522	-0.0272388	0.0927594
GPR107	GPR107	OPC-M1	turquoise	0.0988434	0.0247661	0.0203436	0.0100702	0.00366714	0.0546854
NCS1	NCS1	OPC-M2	blue	0.0708189	0.105725	0.0189748	0.0392823	0.0574341	-0.00553476
FUBP3	FUBP3	OPC-M1	turquoise	0.0727542	0.00483108	0.0266851	-0.0385908	0.0502417	0.022977
EXOSC2	EXOSC2	grey	grey	0.0317233	0.0497336	0.00456609	0.0683071	0.00249792	-0.0193445
ABL1	ABL1	OPC-M1	turquoise	0.0910715	0.0344391	0.0219418	-0.0217295	0.0130942	0.0600931
NUP214	NUP214	OPC-M1	turquoise	0.0643277	0.00714433	0.0139571	-0.0108612	0.011614	-0.0144742
PLPP7	PLPP7	grey	grey	-0.0148919	0.012076	0.0159112	-0.0516689	0.014148	0.00685208
PRRC2B	PRRC2B	OPC-M1	turquoise	0.119828	0.0354	0.0753954	0.0113001	-0.00186305	0.0559864
POMT1	POMT1	OPC-M1	turquoise	0.0478179	0.0316742	0.0514981	0.0124584	0.00504274	0.0279029
UCK1	UCK1	grey	grey	0.016275	0.00514278	0.00795844	0.0143669	-0.0111523	0.0403582
SWI5	SWI5	OPC-M2	blue	0.0694211	0.0415395	0.0123587	0.0369274	-0.00733539	-0.0140029
GOLGA2	GOLGA2	grey	grey	0.0526476	0.0298592	0.0292275	0.0168985	0.053951	0.0402598
DNM1	DNM1	OPC-M1	turquoise	0.0835386	0.0507327	0.0218994	0.00501166	0.0100647	0.0132622
CIZ1	CIZ1	grey	grey	0.0244968	0.0511659	0.0562095	0.0315841	-0.0240931	0.0374147
PTGES2	PTGES2	grey	grey	0.0295488	-0.0089317	0.0190687	0.0528332	0.0525857	-0.0367912
SLC25A25	SLC25A25	OPC-M2	blue	0.0548592	0.0628358	0.0573644	0.00939809	0.063263	0.00626185
DPM2	DPM2	grey	grey	-1.18858e-05	-9.84101e-05	0.0264197	-0.010908	0.0378577	-0.0165726
PIP5KL1	PIP5KL1	grey	grey	0.051978	0.0531919	0.00222923	-0.00363376	-0.000445606	-0.00174966
ST6GALNAC6	ST6GALNAC6	grey	grey	0.0147213	-0.0287828	0.0286654	0.0525085	0.0108206	0.0178536
FPGS	FPGS	grey	grey	0.00623099	0.0147968	0.000700927	0.00614125	0.0051418	0.0398514
CDK9	CDK9	grey	grey	0.0562078	0.0554821	0.0326086	-0.018303	0.0155835	0.0381665
SH2D3C	SH2D3C	grey	grey	0.00941553	-0.0152293	0.000885497	-0.00675914	-0.0304174	-0.031539
STXBP1	STXBP1	grey	grey	-0.00157638	0.0285739	-0.0116963	0.0296389	-0.056866	-0.0176134
LRSAM1	LRSAM1	grey	grey	0.0355311	0.0165053	0.0642467	0.0283389	0.0127085	0.0579101
RPL12	RPL12	OPC-M2	blue	0.0272585	0.0692621	-0.00666708	-0.0154606	0.00130075	-0.0303202
SLC2A8	SLC2A8	grey	grey	0.00963134	-0.00412775	0.0467746	-0.00659576	-0.0240474	0.00382231
GARNL3	GARNL3	OPC-M4	brown	0.0682542	0.0554309	0.00518188	0.0627193	0.102659	0.0101438
RALGPS1	RALGPS1	OPC-M1	turquoise	0.123166	0.0885462	0.0705645	0.0351333	-0.0308089	0.0245724
ANGPTL2	ANGPTL2	OPC-M1	turquoise	0.0101353	-0.002679	-0.0433314	-0.0211184	0.00506936	0.1152
ZBTB34	ZBTB34	OPC-M1	turquoise	0.0572647	-0.0147795	-0.00237155	0.0451792	-0.00461535	-0.0227318
ZBTB43	ZBTB43	grey	grey	-0.017782	0.00897372	0.0391982	-0.0468393	-0.00925124	-0.00596316
MVB12B	MVB12B	OPC-M1	turquoise	0.111692	0.117957	0.0573147	0.0188726	0.0576654	0.00168443
PBX3	PBX3	OPC-M1	turquoise	0.114225	0.0943614	0.0466213	0.0542233	0.064845	-0.0403159
MAPKAP1	MAPKAP1	OPC-M1	turquoise	0.156013	0.11467	0.043783	0.00510955	0.0576135	0.0553492
GAPVD1	GAPVD1	OPC-M1	turquoise	0.0988758	0.0605837	0.0561381	-0.0362133	0.0187359	-0.0380961
HSPA5	HSPA5	OPC-M2	blue	0.00953885	0.076376	0.017811	0.0186839	0.0113532	0.0277861
RABEPK	RABEPK	grey	grey	0.000857859	0.0106009	0.0160536	0.0522399	0.0115386	0.00866512
FBXW2	FBXW2	grey	grey	0.0337071	0.0114585	0.0288707	-0.00576343	0.0310997	-0.0039802
PSMD5	PSMD5	OPC-M2	blue	0.0490537	0.142083	0.0398648	-0.0208984	0.0236048	0.011418
CNTRL	CNTRL	OPC-M1	turquoise	0.0243546	-0.0158543	0.0208571	0.0131518	0.0198949	0.00182399
RAB14	RAB14	OPC-M1	turquoise	0.0614898	0.0312892	0.0326821	-0.00504391	0.00112827	-0.0282638
DAB2IP	DAB2IP	OPC-M2	blue	0.0185204	0.0382794	0.000847004	0.00102779	-0.0456956	-0.0137839
TTLL11	TTLL11	OPC-M1	turquoise	0.0648525	0.0248006	-0.00504051	0.0110578	0.00206742	0.0279592
NDUFA8	NDUFA8	grey	grey	0.00626835	0.0292156	0.0525493	0.0104934	0.0392225	-0.00241412
RBM18	RBM18	OPC-M1	turquoise	0.00697391	0.0351304	-0.00882684	-0.0383096	0.0325117	0.0241758
MRRF	MRRF	grey	grey	-0.00302814	0.065455	0.0103101	0.0227984	-0.0107716	0.00344616
RC3H2	RC3H2	OPC-M1	turquoise	0.107696	0.0410647	0.022618	0.032691	0.00789375	-0.0263436
ZBTB26	ZBTB26	grey	grey	0.0218762	0.0118434	0.00232634	-0.039628	0.0244447	0.0195021
RABGAP1	RABGAP1	OPC-M1	turquoise	0.122533	0.0642335	0.0609927	0.022081	-0.00262304	0.0568652
STRBP	STRBP	OPC-M1	turquoise	0.210376	0.164946	0.125028	0.0225517	0.0204059	0.0108846
GPR21	GPR21	grey	grey	0.066157	0.0598766	0.0800237	0.0281132	0.02697	0.0300565
DENND1A	DENND1A	OPC-M1	turquoise	0.230524	0.117792	0.10753	0.0106534	0.0455171	0.0591805
LHX2	LHX2	grey	grey	0.0207978	0.0244764	0.0220243	0.038311	-0.00199285	-0.00883027
NEK6	NEK6	OPC-M1	turquoise	0.0153691	-0.0180789	-0.0302865	0.0313867	-0.00848264	-0.00609859
PSMB7	PSMB7	grey	grey	0.00563795	-0.00361607	0.0462403	-0.0311481	-0.0235841	-0.022956
NR6A1	NR6A1	OPC-M2	blue	0.0698871	0.152103	0.0438739	0.0335412	0.055748	-0.0426999
ARPC5L	ARPC5L	grey	grey	0.0525747	0.0257665	-0.00529292	0.0466505	0.0266783	-0.0114503
GOLGA1	GOLGA1	OPC-M1	turquoise	0.0897946	0.0251974	0.0492831	0.0222016	0.00669275	0.0837416
SCAI	SCAI	OPC-M1	turquoise	0.128786	0.114466	0.0658789	-0.00394175	0.0478546	0.0242826
PPP6C	PPP6C	OPC-M1	turquoise	0.0477345	0.0129023	0.0174862	0.0202714	0.0930996	-0.00848552
LRP1B	LRP1B	OPC-M1	turquoise	0.0360667	-0.0745938	-0.0315239	-0.0550462	-0.0388411	2.96191159423094e-05
ARHGAP15	ARHGAP15	OPC-M5	yellow	0.0280746	0.016125	0.034778	0.000971588	0.0505341	-0.00182518
GTDC1	GTDC1	OPC-M1	turquoise	0.141073	0.111268	0.0432402	0.017858	0.0424662	0.0440492
ZEB2	ZEB2	OPC-M1	turquoise	0.202909	0.118764	0.129109	-0.0248993	0.0957627	0.0585743
ACVR2A	ACVR2A	OPC-M1	turquoise	0.0995492	0.0869667	0.0320794	-0.0460173	0.0245633	0.0137304
ORC4	ORC4	OPC-M1	turquoise	0.0904265	0.0604644	0.00101804	-0.011057	0.0254969	0.0257927
MBD5	MBD5	OPC-M1	turquoise	0.157337	0.111093	0.0652017	-0.0112212	0.0383946	0.0181813
EPC2	EPC2	OPC-M1	turquoise	0.101043	0.0987508	0.0486468	0.0316556	-0.00456169	0.0314553
KIF5C	KIF5C	OPC-M1	turquoise	0.0825859	0.0294329	0.0130026	-0.00770239	0.0288574	-0.00671068
LYPD6B	LYPD6B	OPC-M1	turquoise	0.0293302	0.0273416	0.000353586	0.00516291	0.0180114	0.0222604
LYPD6	LYPD6	OPC-M1	turquoise	0.108545	0.0777559	0.000509258	0.0550585	0.0168045	0.0552348
MMADHC	MMADHC	OPC-M1	turquoise	0.0755253	0.0700877	0.02475	0.0214312	0.0199092	0.0299409
RND3	RND3	grey	grey	0.00730749	-0.0308706	-0.0630249	-0.0385371	-0.00575585	-0.0212174
RIF1	RIF1	OPC-M1	turquoise	0.110313	0.0875626	0.0607536	0.0222146	0.0559902	-0.00309123
ARL5A	ARL5A	OPC-M1	turquoise	0.0255565	-0.0126332	0.00420676	-0.0359939	-0.00468534	0.0181996
CACNB4	CACNB4	OPC-M1	turquoise	0.129836	0.00715498	0.0623746	0.0146658	0.0157802	0.00627021
STAM2	STAM2	OPC-M1	turquoise	0.0414017	0.0135535	0.0212857	0.0384575	0.0305645	0.0515152
FMNL2	FMNL2	OPC-M1	turquoise	0.110507	0.10494	0.0803947	0.00927034	0.0103173	0.030503
PRPF40A	PRPF40A	OPC-M2	blue	0.0957989	0.105854	0.00779829	0.0143652	0.0404345	0.0212051
ARL6IP6	ARL6IP6	grey	grey	0.0248639	0.0322795	0.0319428	0.0501519	-0.0300052	-0.00701455
GALNT13	GALNT13	OPC-M1	turquoise	0.20158	0.092075	0.0921574	0.0167298	0.0733059	0.0444044
KCNJ3	KCNJ3	OPC-M1	turquoise	0.116036	0.115829	0.0482624	0.0402572	0.0647149	0.0424827
NR4A2	NR4A2	grey	grey	0.0792008	0.046279	0.0427756	0.0530106	0.00194739	0.0022377
GPD2	GPD2	OPC-M1	turquoise	0.0909985	0.0709288	0.00117123	0.0197157	0.0242625	0.0262496
ACVR1C	ACVR1C	grey	grey	0.0472479	0.035483	0.0319906	0.0253561	0.0191453	-0.00180979
ACVR1	ACVR1	grey	grey	0.0636762	-0.00572328	0.0475605	0.00524291	-0.0122695	0.0443075
UPP2	UPP2	OPC-M1	turquoise	0.0838621	0.0367094	0.0555263	0.00935112	0.0451917	-0.0184113
CCDC148	CCDC148	OPC-M2	blue	0.0371157	0.0869028	0.034007	-0.0260256	-0.00186453	-0.0659741
PKP4	PKP4	OPC-M1	turquoise	0.1784	0.13916	0.112667	0.0307821	0.0450226	0.0716836
TANC1	TANC1	OPC-M1	turquoise	0.169987	0.143192	0.0811766	-0.0211367	0.0727954	0.0299513
WDSUB1	WDSUB1	OPC-M2	blue	0.0340831	0.0627993	0.0273862	0.0411444	-0.00198784	0.0366448
BAZ2B	BAZ2B	OPC-M1	turquoise	0.073756	0.0152536	0.0463401	0.0233368	0.0226928	0.0757287
RBMS1	RBMS1	OPC-M1	turquoise	0.102034	0.015758	0.0389055	0.014401	0.0318575	0.0359267
TANK	TANK	OPC-M1	turquoise	0.111951	0.0741639	0.0479386	0.0584034	-0.0077773	0.0294786
PSMD14	PSMD14	OPC-M1	turquoise	0.132181	0.104793	0.0885969	0.0149627	0.00302387	0.0362752
TBR1	TBR1	grey	grey	0.0274136	-0.0171711	0.0292905	0.0138446	0.0203129	-0.0125156
SLC4A10	SLC4A10	OPC-M1	turquoise	0.169996	0.127373	0.0308687	0.02378	0.051348	0.0192748
GCA	GCA	OPC-M1	turquoise	0.069371	0.0430905	0.0342408	-0.0223066	-0.00345775	0.024013
KCNH7	KCNH7	OPC-M5	yellow	0.119863	0.0909259	0.0453746	0.0971086	0.0509234	0.417385
FIGN	FIGN	OPC-M1	turquoise	0.0929723	0.0849421	0.0487672	0.0553309	0.0429327	0.0245423
GRB14	GRB14	OPC-M1	turquoise	0.0773303	0.0684092	0.00093345	0.0232327	-0.0187032	0.0399864
COBLL1	COBLL1	OPC-M1	turquoise	0.0945007	0.00577094	0.0390861	0.0685344	0.0351807	0.0477183
SCN3A	SCN3A	OPC-M1	turquoise	0.130695	0.0870186	0.0766918	0.0336626	0.0957534	0.0417005
SCN2A	SCN2A	OPC-M1	turquoise	0.158889	0.114682	0.0710462	0.0460201	-0.012303	0.000425919
CSRNP3	CSRNP3	OPC-M1	turquoise	0.188646	0.0949014	0.0258462	0.0447253	0.14697	0.0245054
GALNT3	GALNT3	OPC-M1	turquoise	0.106955	0.0720385	0.0560122	-0.00217553	0.0505316	-0.0258161
TTC21B	TTC21B	OPC-M1	turquoise	0.0909543	0.0443507	0.0132148	0.0212663	0.0359931	0.0443737
SCN1A	SCN1A	OPC-M1	turquoise	0.168576	0.0856223	0.101256	-0.00778839	0.0331165	0.068941
SCN9A	SCN9A	OPC-M4	brown	0.0822392	0.0586306	0.0448675	0.0289761	0.0402093	-0.0111522
B3GALT1	B3GALT1	OPC-M1	turquoise	0.136787	0.0330751	0.0526557	0.0216164	0.0931932	0.0760398
STK39	STK39	OPC-M2	blue	0.155284	0.133594	0.0639632	0.109087	0.0515948	0.0211293
CERS6	CERS6	OPC-M3	green	0.128238	0.10586	0.0358873	0.270654	0.0306377	0.0224865
BBS5	BBS5	grey	grey	0.0375446	0.0177452	0.0279917	-0.0587331	0.0414027	-0.0486918
FASTKD1	FASTKD1	OPC-M1	turquoise	0.0455383	0.0807203	0.0333227	-0.0201917	-0.00548488	0.00199293
PPIG	PPIG	OPC-M1	turquoise	0.0921793	0.0891011	0.0681073	0.00253712	0.0197383	-0.0222823
PHOSPHO2	PHOSPHO2	grey	grey	-0.00146999	-0.00266944	-0.0314353	0.00688876	0.00732081	0.000709381
KLHL23	KLHL23	OPC-M1	turquoise	0.0561167	0.0187164	0.0300971	0.0411721	0.0690679	-0.0256863
SSB	SSB	OPC-M1	turquoise	0.0394729	0.0498756	0.00159131	0.00882324	-0.0379159	-0.0126391
METTL5	METTL5	grey	grey	0.0552957	0.0106526	-0.00349553	-0.0191746	0.0281981	-0.00443087
UBR3	UBR3	OPC-M1	turquoise	0.1604	0.0701063	0.0744777	0.0113744	0.0263806	0.0334695
GAD1	GAD1	grey	grey	0.068676	0.0385068	0.0436792	0.0174157	0.0232991	-0.006574
GORASP2	GORASP2	OPC-M1	turquoise	0.0558133	0.0584948	0.0411067	-0.0428605	0.0377231	-0.0252876
TLK1	TLK1	OPC-M1	turquoise	0.183286	0.0778745	0.0520769	0.0374947	0.0493102	0.0293182
METTL8	METTL8	OPC-M1	turquoise	0.113394	0.0478214	0.0809419	-0.024341	0.0232086	0.0519342
DCAF17	DCAF17	grey	grey	0.0135142	0.0087128	0.0534074	-0.00848094	0.0322209	-0.00208841
DYNC1I2	DYNC1I2	OPC-M1	turquoise	0.0505594	0.0473605	-0.00222819	-0.0115158	-0.00810619	0.0158565
SLC25A12	SLC25A12	OPC-M1	turquoise	0.09867	0.0364558	0.00513013	0.0179983	0.0415645	0.0332694
HAT1	HAT1	grey	grey	0.0416837	0.0328669	0.0518143	0.00642776	0.0430338	0.0134568
METAP1D	METAP1D	OPC-M1	turquoise	0.111336	0.0693452	0.0783998	-0.0499325	0.0564139	0.02202
ITGA6	ITGA6	OPC-M2	blue	0.0554919	0.0743109	0.0538991	-0.0213657	0.00676888	0.0264411
PDK1	PDK1	grey	grey	-7.86038e-05	0.0231219	0.00983344	-0.0290096	0.0465713	-0.0117679
RAPGEF4	RAPGEF4	grey	grey	0.118901	0.16147	0.130702	0.00688207	0.0527542	0.00649919
[truncated: 8,139 more rows]

## Sheet: Oligodendrocytes-modules
	gene_name	module	color	kME_Oligo-M1	kME_grey	kME_Oligo-M2	kME_Oligo-M3
[truncated: 8,990 more rows]

[truncated: 2 more sheets: GABAergic-modules, Glutamatergic-modules]
