# Supplementary material for: Analysis of changes in intercellular communications in Alzheimer’s disease reveals conserved changes in glutamatergic transmission in mice and humans
Source: Sci Rep. 2025 Jul 19;15:26248. doi: 10.1038/s41598-025-10795-4 (PMC12276270; doi:10.1038/s41598-025-10795-4)
Supplement: Supplementary file 9 — Supplementary Material 9 [file 41598_2025_10795_MOESM9_ESM.xlsx]

## Sheet: jackknife100-MCI-OPCs_degs
	feature	mean_logFC	lower_CI	upper_CI	mean_padj	diffexpressed
1	APOE	-0.405593	-0.440548	-0.372137	3.2060568159867e-11	DOWN
2	AQP4	-0.210865	-0.256626	-0.174814	0.000153257	DOWN
3	BMF	-0.000127011	-0.00536337	0.00356391	0.764284	NO
4	BMP7	-0.16285	-0.237698	-0.110554	0.00862939	DOWN
5	BMPR1A	-0.157893	-0.224386	-0.0966505	0.0280213	DOWN
6	BMPR1B	-0.0917224	-0.12739	-0.0544925	0.0906416	NO
7	BMPR2	-0.215928	-0.271942	-0.143573	0.0427976	DOWN
8	BSG	-0.192128	-0.225831	-0.164798	9.560741694396e-06	DOWN
9	C1QB	-0.0549825	-0.0677724	-0.0394657	0.0515009	NO
10	CACNA1B	0.248686	0.194035	0.29466	0.000130395	UP
11	CACNA1C	0.37934	0.302476	0.445642	0.000283169	UP
12	CACNA1E	0.0129123	-0.032683	0.0518235	0.384643	NO
13	CACNA2D1	-0.25916	-0.334655	-0.184806	0.0262786	DOWN
14	CACNG3	0.0707075	0.0461432	0.0950215	0.0105603	NO
15	CLDN11	-0.0103012	-0.0349314	0.00792703	0.706001	NO
16	CLU	-0.37961	-0.431806	-0.314473	7.2254244731847e-06	DOWN
17	CSF1R	-0.0548532	-0.0666451	-0.0400488	0.0406183	NO
18	CSPG4	-0.285757	-0.342454	-0.229312	7.06582361092373e-05	DOWN
19	CST3	-1.03365	-1.08633	-0.988861	7.91247164665877e-29	DOWN
20	CTSS	-0.0203386	-0.025773	-0.0127793	0.0942646	NO
21	EPHA3	0.0213337	0.0014159	0.0397684	0.554442	NO
22	EPHA4	0.0235157	0.00420208	0.0403456	0.608688	NO
23	EPHA5	0.0387556	-0.0221511	0.0833396	0.769223	NO
24	EPHA7	0.0175513	-0.00162555	0.031711	0.424983	NO
25	FBXO30	-0.0165953	-0.0385605	0.000220741	0.127861	NO
26	FLT1	0.0148225	-0.00343964	0.0297293	0.717831	NO
27	GAD1	-0.211268	-0.267882	-0.158899	0.00252385	DOWN
28	GAD2	-0.0208594	-0.0272274	-0.00886171	0.193268	NO
29	GJA1	-0.149065	-0.171992	-0.121781	0.000742475	DOWN
30	GLS	-0.261604	-0.310154	-0.217621	2.43500515192258e-05	DOWN
31	GRIA2	0.00926733	-0.0547128	0.0808494	0.752653	NO
32	GRIA4	-0.95326	-1.03973	-0.86624	6.21799183964351e-16	DOWN
33	GRIK2	-0.340606	-0.427601	-0.259986	6.48703008565376e-06	DOWN
34	GRIN1	0.147254	0.105962	0.174464	4.12480988917219e-05	UP
35	GRIN2B	0.0679599	0.0037804	0.148351	0.68429	NO
36	GRM1	0.150547	0.118396	0.177288	0.000191312	UP
37	GRM5	-0.0787619	-0.175333	0.000931399	0.382644	NO
38	GRM8	-0.0486961	-0.0888348	-0.0157593	0.220987	NO
39	IL33	-0.0155953	-0.0263022	-0.00775277	0.12928	NO
40	LAMP5	-0.0851087	-0.0992723	-0.0675607	0.0020879	NO
41	MBP	0.0482657	-0.028619	0.130482	0.667847	NO
42	MOG	-0.0287322	-0.0448129	-0.0128319	0.346588	NO
43	NLGN1	-0.117342	-0.187212	-0.0543728	0.0643475	NO
44	NLGN2	-0.0559565	-0.0983639	-0.00196315	0.0503138	NO
45	NLGN3	-0.171609	-0.234645	-0.106783	0.00164522	DOWN
46	PDGFRA	0.544803	0.475275	0.605721	4.94283791422219e-07	UP
47	PSAP	-0.597663	-0.651251	-0.547903	3.20106960580906e-15	DOWN
48	PTPRM	-0.15165	-0.221106	-0.0717494	0.126268	NO
49	PVALB	0	0	0	1	NO
50	SCN1A	-0.433826	-0.511252	-0.35214	9.33505392004228e-05	DOWN
51	SCN2A	0.114959	0.0382201	0.180255	0.442303	NO
52	SCN3A	0.137927	0.0786019	0.21429	0.166477	NO
53	SCN3B	0.0122587	-0.0114876	0.0277667	0.77729	NO
54	SCN8A	-0.110413	-0.168388	-0.0542908	0.0711961	NO
55	SHPRH	0.166868	0.0948696	0.234821	0.16417	NO
56	SLC17A6	0	0	0	1	NO
57	SLC17A7	0.0243872	0.00428957	0.0408434	0.157415	NO
58	SLC1A2	-0.432227	-0.519113	-0.363985	0.000131157	DOWN
59	SNCG	-0.0193447	-0.0245524	-0.0081863	0.189062	NO
60	SOX11	-0.0272062	-0.0378601	-0.0186571	0.044864	NO
61	SST	-0.00991232	-0.0130914	0	0.522963	NO
62	TNR	-0.324165	-0.386254	-0.260568	6.14707682727593e-10	DOWN
63	VIP	-0.0140589	-0.0175909	-0.00611325	0.406991	NO
64	VWF	-0.00362599	-0.0189896	0.00523704	0.337483	NO

## Sheet: jackknife100-MCI-Oligodendrocyt
	feature	mean_logFC	lower_CI	upper_CI	mean_padj	diffexpressed
1	APOE	-1.17354	-1.2224	-1.12257	1.63542169900427e-08	DOWN
2	AQP4	-0.267129	-0.30589	-0.234067	0.0418966	DOWN
3	BMF	0	0	0	1	NO
4	BMP7	-0.0300774	-0.0587361	-0.0110769	0.765087	NO
5	BMPR1A	0.243495	0.161664	0.311429	9.69516642591949e-05	UP
6	BMPR1B	-0.0564691	-0.0682099	-0.0407174	0.320409	NO
7	BMPR2	0.0774871	0.00597641	0.134741	0.249565	NO
8	BSG	-0.188784	-0.222068	-0.154829	0.185579	NO
9	C1QB	-0.0229706	-0.0291672	-0.00975014	0.603156	NO
10	CACNA1B	0.224532	0.159882	0.28224	2.87737481394582e-05	UP
11	CACNA1C	0.366801	0.288077	0.446642	1.80281951052792e-07	UP
12	CACNA1E	0.11796	0.0507644	0.161322	0.00777417	UP
13	CACNA2D1	0.165515	0.0116464	0.281851	0.119187	NO
14	CACNG3	0.0623321	0.0227126	0.0782543	0.00980375	NO
15	CLDN11	-0.374847	-0.486725	-0.265247	0.107125	NO
16	CLU	-0.458202	-0.545293	-0.376294	0.0797298	NO
17	CSF1R	-0.0301156	-0.0604597	-0.0012909	0.843295	NO
18	CSPG4	-0.0126456	-0.015778	-0.00505966	0.725218	NO
19	CST3	-0.834015	-0.895761	-0.784157	6.92480705784345e-06	DOWN
20	CTSS	-0.0068995	-0.00851614	0	0.78213	NO
21	EPHA3	0.0172445	-0.0342409	0.0588797	0.586874	NO
22	EPHA4	0.0324237	-0.0117394	0.0516723	0.26448	NO
23	EPHA5	-0.0391267	-0.0648678	-0.0150166	0.812901	NO
24	EPHA7	0.0100738	-0.020877	0.0340554	0.49067	NO
25	FBXO30	0.0415085	0.0110335	0.060025	0.0841253	NO
26	FLT1	0.00133769	-0.0190704	0.0171631	0.579135	NO
27	GAD1	-0.101662	-0.117828	-0.0793271	0.207393	NO
28	GAD2	-0.0590221	-0.0718434	-0.0400377	0.352461	NO
29	GJA1	-0.186606	-0.20856	-0.159563	0.0667962	NO
30	GLS	0.183294	0.100203	0.256671	0.00577934	UP
31	GRIA2	0.393533	0.285027	0.523429	0.000191359	UP
32	GRIA4	0.326764	0.197095	0.453055	0.0364886	UP
33	GRIK2	0.325754	0.228716	0.419752	0.000403939	UP
34	GRIN1	-0.0451957	-0.0947477	-0.00387796	0.683972	NO
35	GRIN2B	0.112165	0.0523079	0.169399	0.035408	UP
36	GRM1	0.0590789	0.013573	0.0890402	0.0421489	NO
37	GRM5	0.361047	0.27922	0.440434	3.87160624037769e-07	UP
38	GRM8	0.152239	0.0963781	0.204621	3.02336740744586e-05	UP
39	IL33	0.0105302	-0.0191808	0.0240401	0.565876	NO
40	LAMP5	-0.0504285	-0.063163	-0.0353166	0.38968	NO
41	MBP	0.21034	0.0961534	0.311527	0.0971494	NO
42	MOG	0.0653607	-0.0237822	0.179925	0.468524	NO
43	NLGN1	0.291289	0.157509	0.414932	0.855331	NO
44	NLGN2	0.0225287	-0.0281534	0.0543037	0.365334	NO
45	NLGN3	0.0314921	-0.0229713	0.0743508	0.285722	NO
46	PDGFRA	-0.00892761	-0.0348589	0.00738371	0.815745	NO
47	PSAP	-0.526703	-0.603892	-0.463283	0.0108349	DOWN
48	PTPRM	0.887712	0.803055	0.985333	8.35582074637992e-17	UP
49	PVALB	0	0	0	1	NO
50	SCN1A	0.0941096	0.0372502	0.141811	0.0411036	NO
51	SCN2A	0.110813	0.0460594	0.160637	0.0277212	UP
52	SCN3A	0.080129	0.0193187	0.125403	0.0640531	NO
53	SCN3B	-0.0395335	-0.0617777	-0.0222633	0.717426	NO
54	SCN8A	0.0861708	0.0252653	0.143312	0.0441498	NO
55	SHPRH	0.454584	0.352883	0.549272	7.510061022276e-06	UP
56	SLC17A6	0	0	0	1	NO
57	SLC17A7	-0.0386258	-0.0706947	-0.0167528	0.752027	NO
58	SLC1A2	-0.35063	-0.425536	-0.284908	0.163298	NO
59	SNCG	-0.0600191	-0.0688528	-0.0444172	0.347134	NO
60	SOX11	0	0	0	1	NO
61	SST	-0.0753982	-0.0886632	-0.0563852	0.290465	NO
62	TNR	-0.103368	-0.17123	-0.0513562	0.82261	NO
63	VIP	-0.101308	-0.117126	-0.0840577	0.216464	NO
64	VWF	0.00693569	-0.00900476	0.0139718	0.575071	NO

## Sheet: jackknife100-MCI-Microglia_degs
	feature	mean_logFC	lower_CI	upper_CI	mean_padj	diffexpressed
1	APOE	-0.930728	-0.982713	-0.890483	1.64971264297615e-19	DOWN
2	AQP4	-0.14201	-0.165972	-0.129525	0.000660797	DOWN
3	BMF	-0.0208386	-0.04655	-0.00323913	0.197901	NO
4	BMP7	-0.0191379	-0.022249	-0.0157426	0.242576	NO
5	BMPR1A	-0.311547	-0.370727	-0.252456	8.6473961761361e-05	DOWN
6	BMPR1B	-0.0362001	-0.0543303	-0.0280061	0.122608	NO
7	BMPR2	-0.288295	-0.3857	-0.190112	0.00344493	DOWN
8	BSG	-0.117535	-0.134387	-0.105718	0.00116846	DOWN
9	C1QB	-0.598707	-0.669569	-0.534726	1.37179717124676e-07	DOWN
10	CACNA1B	0.360733	0.276615	0.414946	6.2787300729159e-16	UP
11	CACNA1C	0.446789	0.375681	0.511427	9.2941355309655e-17	UP
12	CACNA1E	0.0956524	0.0536417	0.130231	0.00332157	NO
13	CACNA2D1	0.184574	0.139218	0.226347	0.000117884	UP
14	CACNG3	0.195538	0.122824	0.241486	5.41955424439556e-10	UP
15	CLDN11	0.0880435	0.058799	0.114272	8.55157670346673e-09	NO
16	CLU	-0.00996967	-0.0672542	0.0472567	0.394426	NO
17	CSF1R	-0.813266	-0.892769	-0.722934	2.61231357257359e-11	DOWN
18	CSPG4	0.0145473	-0.00219156	0.0185076	0.256148	NO
19	CST3	-0.463972	-0.496263	-0.438781	6.28104282930612e-12	DOWN
20	CTSS	-0.187335	-0.271161	-0.119802	0.0031673	DOWN
21	EPHA3	0.0228911	-0.00728034	0.0352611	0.498196	NO
22	EPHA4	0.0396707	0.00904758	0.0557377	0.139444	NO
23	EPHA5	-0.00261811	-0.0209315	0.0059061	0.777152	NO
24	EPHA7	0.0328063	0.00718238	0.0454813	0.118511	NO
25	FBXO30	-0.0524249	-0.0773225	-0.0379276	0.0472973	NO
26	FLT1	0.113121	0.0387035	0.174346	0.750887	NO
27	GAD1	0.0112717	0.000502932	0.0172264	0.361742	NO
28	GAD2	0.000726063	-0.0117556	0.00625556	0.853068	NO
29	GJA1	-0.104082	-0.125973	-0.0912466	0.00366957	DOWN
30	GLS	-0.641337	-0.707004	-0.574671	2.97274722879285e-10	DOWN
31	GRIA2	0.313429	0.242103	0.376469	3.23091695716425e-07	UP
32	GRIA4	0.204956	0.147299	0.255623	8.44481418926638e-09	UP
33	GRIK2	0.230824	0.176296	0.279498	7.96767024792679e-06	UP
34	GRIN1	0.117669	0.0688287	0.151685	2.09254774425062e-05	UP
35	GRIN2B	0.185598	0.130859	0.227546	1.81110664206676e-07	UP
36	GRM1	0.087315	0.0546279	0.113679	0.00154684	NO
37	GRM5	0.238242	0.184683	0.287543	2.98272111571207e-07	UP
38	GRM8	0.0533238	0.0108008	0.0799033	0.401568	NO
39	IL33	-0.00886725	-0.0106467	-0.0064338	0.460147	NO
40	LAMP5	0.00747427	-0.00825007	0.0131851	0.845493	NO
41	MBP	0.146511	0.0589882	0.25275	0.177018	NO
42	MOG	0.0253014	0.00157946	0.0373869	0.162923	NO
43	NLGN1	0.553248	0.469451	0.637845	1.22237582036537e-23	UP
44	NLGN2	0.0174626	-0.00827804	0.0305008	0.731641	NO
45	NLGN3	-0.000851998	-0.0285738	0.00856093	0.565662	NO
46	PDGFRA	0.00668353	-0.00538116	0.0114227	0.41436	NO
47	PSAP	-0.849337	-0.93016	-0.788884	1.62159988565051e-15	DOWN
48	PTPRM	-0.339282	-0.416129	-0.274589	0.000304913	DOWN
49	PVALB	-0.000416701	-0.000529135	0	0.934773	NO
50	SCN1A	0.0835177	0.0476005	0.10744	0.00384011	NO
51	SCN2A	0.197945	0.153687	0.242978	3.94605908312005e-09	UP
52	SCN3A	0.1246	0.0860611	0.157489	0.000226591	UP
53	SCN3B	0.0311822	0.00517551	0.0468508	0.293433	NO
54	SCN8A	0.160014	0.10889	0.198765	0.000140124	UP
55	SHPRH	-0.261098	-0.341901	-0.186269	0.000997972	DOWN
56	SLC17A6	0	0	0	1	NO
57	SLC17A7	-0.0011737	-0.0131912	0.0036903	0.87374	NO
58	SLC1A2	-0.194579	-0.237731	-0.162648	0.00034352	DOWN
59	SNCG	0.000547732	-0.013869	0.00752052	0.827	NO
60	SOX11	0	0	0	1	NO
61	SST	-0.00741063	-0.00919487	-0.00488224	0.556193	NO
62	TNR	0.235755	0.171144	0.289718	2.84342425664972e-06	UP
63	VIP	-0.00107474	-0.00123929	0	0.930179	NO
64	VWF	0.00315512	-0.0192204	0.0123068	0.782305	NO

## Sheet: jackknife100-MCI-Glutamatergic_
	feature	mean_logFC	lower_CI	upper_CI	mean_padj	diffexpressed
1	APOE	-0.276302	-0.372276	-0.171647	0.000331679	DOWN
2	AQP4	-0.0811818	-0.139147	-0.0150203	0.5806	NO
3	BMF	0.00245583	0.0006488	0.00309947	0.807893	NO
4	BMP7	-0.0703524	-0.102684	0.0115949	0.365154	NO
5	BMPR1A	0.130038	0.064044	0.252279	0.00985818	UP
6	BMPR1B	-0.0337072	-0.0919879	0.0572552	0.653429	NO
7	BMPR2	0.38214	0.240914	0.537773	0.00190582	UP
8	BSG	-0.175091	-0.261648	-0.0479485	0.784949	NO
9	C1QB	-0.11029	-0.157172	-0.0412252	0.018351	DOWN
10	CACNA1B	1.50176	1.34838	1.69527	1.90482873136001e-10	UP
11	CACNA1C	1.80826	1.67378	2.001	4.99519095161982e-12	UP
12	CACNA1E	0.758725	0.661418	0.882754	2.48325843212314e-06	UP
13	CACNA2D1	0.675817	0.528097	0.820447	0.00397438	UP
14	CACNG3	0.85557	0.782976	0.97874	1.5777111335651e-10	UP
15	CLDN11	0.0285741	0.0236916	0.0327589	0.287222	NO
16	CLU	-0.327572	-0.485865	-0.136313	0.740516	NO
17	CSF1R	-0.156246	-0.208313	-0.0783997	0.0501902	NO
18	CSPG4	0.00892949	0.00534952	0.0108926	0.631205	NO
19	CST3	-0.369047	-0.461887	-0.246875	3.80566703493163e-08	DOWN
20	CTSS	-0.0215621	-0.0463996	0.035564	0.737433	NO
21	EPHA3	0.358942	0.302159	0.458308	8.63154713979744e-05	UP
22	EPHA4	0.424772	0.312039	0.548996	0.0010666	UP
23	EPHA5	0.223318	0.10064	0.341955	0.0199084	UP
24	EPHA7	0.0526119	-0.0458661	0.18292	0.0902639	NO
25	FBXO30	-0.00956304	-0.028161	0.0352293	0.569678	NO
26	FLT1	0.016834	0.00363534	0.0448341	0.5313	NO
27	GAD1	-0.0678791	-0.0994172	0.0159157	0.524165	NO
28	GAD2	-0.200011	-0.28959	-0.0790235	0.157174	NO
29	GJA1	0.00871587	0.00593693	0.0106651	0.596194	NO
30	GLS	0.0336108	-0.127536	0.191727	0.220333	NO
31	GRIA2	0.662858	0.485719	0.864484	0.030174	UP
32	GRIA4	0.913396	0.765044	1.1046	0.000112129	UP
33	GRIK2	0.41	0.167724	0.638618	0.173351	NO
34	GRIN1	0.439896	0.267432	0.622622	0.0882031	NO
35	GRIN2B	0.773337	0.548675	0.952408	0.000210466	UP
36	GRM1	0.929977	0.835056	1.09757	4.54192820313033e-10	UP
37	GRM5	0.918095	0.726328	1.10663	0.014376	UP
38	GRM8	0.398626	0.313169	0.527728	0.000562028	UP
39	IL33	-0.0244914	-0.044672	0.0202134	0.829571	NO
40	LAMP5	-0.0477294	-0.103896	0.0279919	0.659097	NO
41	MBP	0.0821585	-0.0234154	0.21867	0.0732468	NO
42	MOG	-0.0142618	-0.0281621	0.0162163	0.787649	NO
43	NLGN1	0.712633	0.515637	0.928047	0.08668	NO
44	NLGN2	0.0975901	0.0642628	0.161141	0.0552465	NO
45	NLGN3	0.0325535	-0.00715667	0.105572	0.230895	NO
46	PDGFRA	0.0223525	0.0182631	0.025767	0.370024	NO
47	PSAP	-0.575832	-0.71797	-0.395719	0.111583	NO
48	PTPRM	0.0900833	-0.0263649	0.208436	0.0314455	NO
49	PVALB	0	0	0	1	NO
50	SCN1A	0.53283	0.412811	0.658399	0.000130241	UP
51	SCN2A	0.482774	0.315324	0.622946	0.0581493	NO
52	SCN3A	0.597173	0.480836	0.730086	1.35991418625365e-05	UP
53	SCN3B	0.0203456	-0.108227	0.173026	0.0435504	NO
54	SCN8A	0.382422	0.258326	0.509443	0.0408159	UP
55	SHPRH	0.669873	0.580542	0.822731	2.84167219574435e-07	UP
56	SLC17A6	0.00655306	-0.0180172	0.0621178	0.292059	NO
57	SLC17A7	-0.198686	-0.325566	-0.0128725	0.472508	NO
58	SLC1A2	-0.608968	-0.791872	-0.463836	0.0457887	DOWN
59	SNCG	-0.277164	-0.367098	-0.121202	0.0685127	NO
60	SOX11	0.00192782	0	0.00246027	0.844495	NO
61	SST	-0.0388927	-0.0602425	0.0013782	0.242459	NO
62	TNR	0.905251	0.788276	1.01894	1.62562802561486e-06	UP
63	VIP	-0.0369996	-0.0522679	0	0.21007	NO
64	VWF	0.0242144	0.0196267	0.0280262	0.369105	NO

## Sheet: jackknife100-MCI-GABAergic_degs
	feature	mean_logFC	lower_CI	upper_CI	mean_padj	diffexpressed
1	APOE	-0.762604	-0.867765	-0.656857	1.73310081956102e-25	DOWN
2	AQP4	-0.157204	-0.21221	-0.0904443	0.0161861	DOWN
3	BMF	0	0	0	1	NO
4	BMP7	0.0187522	0.00465353	0.0426039	0.704554	NO
5	BMPR1A	0.165067	0.112604	0.211355	0.0488463	UP
6	BMPR1B	0.00833083	-0.0159072	0.0350904	0.769857	NO
7	BMPR2	-0.0118708	-0.0878166	0.0697671	0.774691	NO
8	BSG	-0.370484	-0.442534	-0.294472	1.21486921454192e-05	DOWN
9	C1QB	-0.00601446	-0.0145887	0.0127106	0.793287	NO
10	CACNA1B	0.899187	0.789444	1.00265	3.8481978872981e-07	UP
11	CACNA1C	0.922348	0.79459	1.04157	6.60267759967607e-07	UP
12	CACNA1E	0.385234	0.300961	0.486218	0.00961428	UP
13	CACNA2D1	0.428742	0.319645	0.547439	0.00111068	UP
14	CACNG3	0.571515	0.503591	0.639235	1.30484784783022e-06	UP
15	CLDN11	-0.107186	-0.15628	-0.0507318	0.14329	NO
16	CLU	-0.3634	-0.469699	-0.257075	0.166146	NO
17	CSF1R	-0.0663183	-0.0946151	-0.020876	0.202231	NO
18	CSPG4	-0.0111601	-0.0183062	0.00502986	0.547881	NO
19	CST3	-0.622398	-0.715231	-0.514498	2.10030896765204e-18	DOWN
20	CTSS	-0.00016971	-0.0122765	0.0250996	0.687719	NO
21	EPHA3	0.0996801	0.0471679	0.160058	0.0969447	NO
22	EPHA4	0.0150464	-0.0512569	0.0982728	0.513595	NO
23	EPHA5	0.119129	0.0378811	0.20197	0.197521	NO
24	EPHA7	-0.0264209	-0.0966359	0.0608431	0.682373	NO
25	FBXO30	0.0485581	0.036855	0.0567433	0.0988983	NO
26	FLT1	0.0583773	0.0407245	0.0834348	0.231162	NO
27	GAD1	-0.261942	-0.378558	-0.154802	0.33405	NO
28	GAD2	-0.425168	-0.555227	-0.315696	0.00922989	DOWN
29	GJA1	-0.102598	-0.139521	-0.0542993	0.0201071	DOWN
30	GLS	0.259735	0.19045	0.337114	0.00678548	UP
31	GRIA2	0.250952	0.126961	0.34947	0.601437	NO
32	GRIA4	0.337952	0.155667	0.481087	0.156157	NO
33	GRIK2	-0.107152	-0.240018	0.0219374	0.0732627	NO
34	GRIN1	0.182843	0.0527498	0.311533	0.290175	NO
35	GRIN2B	0.206183	0.0939114	0.3205	0.691904	NO
36	GRM1	0.06937	-0.0143425	0.161971	0.394571	NO
37	GRM5	0.671156	0.539917	0.807504	0.00229601	UP
38	GRM8	0.198408	0.137676	0.271127	0.0276356	UP
39	IL33	0.00594028	0	0.00752314	0.719325	NO
40	LAMP5	-0.0392384	-0.0714506	0.0152654	0.795601	NO
41	MBP	-0.2135	-0.322045	-0.100286	0.449951	NO
42	MOG	-0.143719	-0.183744	-0.0760491	0.0555342	NO
43	NLGN1	0.105678	-0.0181922	0.235243	0.586607	NO
44	NLGN2	-0.0126149	-0.056996	0.0416995	0.764167	NO
45	NLGN3	-0.0599762	-0.104384	-0.0165479	0.811712	NO
46	PDGFRA	0.025823	0.00662755	0.0612337	0.2255	NO
47	PSAP	-0.511568	-0.612123	-0.398301	7.16999321982058e-05	DOWN
48	PTPRM	0.435123	0.319318	0.55538	0.0084975	UP
49	PVALB	0.00324177	0.00195825	0.00409273	0.71235	NO
50	SCN1A	-0.0806753	-0.194593	0.0288156	0.716066	NO
51	SCN2A	0.329758	0.210235	0.435112	0.0779405	NO
52	SCN3A	0.135715	0.0515594	0.229141	0.309546	NO
53	SCN3B	-0.072523	-0.134715	0.0110281	0.782987	NO
54	SCN8A	0.373129	0.28414	0.478053	0.00602347	UP
55	SHPRH	0.40242	0.304499	0.49815	0.0019454	UP
56	SLC17A6	0.00152522	0	0.001939	0.811421	NO
57	SLC17A7	0.119477	0.106899	0.132122	0.00593132	UP
58	SLC1A2	-0.182856	-0.258011	-0.0884935	0.590898	NO
59	SNCG	-0.113668	-0.147059	-0.0547274	0.0557436	NO
60	SOX11	0.0107278	0.00581856	0.0135034	0.492891	NO
61	SST	-0.0856971	-0.115706	-0.0538742	0.00109377	NO
62	TNR	0.323791	0.203451	0.433088	0.0279359	UP
63	VIP	-0.395348	-0.477075	-0.301225	2.247999689746e-08	DOWN
64	VWF	0.00416	-0.0104439	0.0301532	0.630539	NO

## Sheet: jackknife100-MCI-Endothelial_de
	feature	mean_logFC	lower_CI	upper_CI	mean_padj	diffexpressed
1	APOE	-0.0621119	-0.0817384	-0.0228494	0.746748	NO
2	AQP4	-0.189562	-0.244242	-0.0829808	0.560519	NO
3	BMF	0.0892332	-0.0254982	0.165687	0.454123	NO
4	BMP7	0	0	0	1	NO
5	BMPR1A	-0.0347567	-0.0459872	-0.0139765	0.800327	NO
6	BMPR1B	-0.118513	-0.152865	-0.0682679	0.55504	NO
7	BMPR2	-0.696575	-1.02758	-0.324679	0.120549	NO
8	BSG	-1.00664	-1.43322	-0.542037	0.078494	NO
9	C1QB	-0.0237474	-0.0310631	0	0.91295	NO
10	CACNA1B	0.910878	0.59942	1.29177	0.0028749	UP
11	CACNA1C	0.786024	0.383844	1.17818	0.238163	NO
12	CACNA1E	0.251749	0.0461189	0.442213	0.205995	NO
13	CACNA2D1	0.164524	-0.0455169	0.314874	0.305404	NO
14	CACNG3	0.0669345	0	0.106065	0.25	NO
15	CLDN11	0	0	0	1	NO
16	CLU	-0.204578	-0.376118	-0.0379112	0.744397	NO
17	CSF1R	-0.0388953	-0.0508922	0	0.854197	NO
18	CSPG4	0.0471289	0	0.0779462	0.273482	NO
19	CST3	-0.53681	-0.600943	-0.463506	0.0598366	NO
20	CTSS	-0.11578	-0.151482	-0.0587881	0.560042	NO
21	EPHA3	-0.559154	-0.793675	-0.358029	0.291203	NO
22	EPHA4	-0.819215	-1.0567	-0.598332	0.108339	NO
23	EPHA5	0.277448	0.021938	0.490887	0.212976	NO
24	EPHA7	0.206355	0.0409223	0.344994	0.208324	NO
25	FBXO30	-0.0608291	-0.0813436	-0.0299156	0.642446	NO
26	FLT1	0.215887	0.0117002	0.466136	0.64386	NO
27	GAD1	-0.0112925	-0.0145638	0	0.912196	NO
28	GAD2	0	0	0	1	NO
29	GJA1	-0.27183	-0.359907	-0.186576	0.396223	NO
30	GLS	-0.237345	-0.463567	-0.0513313	0.644287	NO
31	GRIA2	0.504664	0.227649	0.750469	0.0356574	UP
32	GRIA4	0.389073	0.131839	0.613549	0.0445358	UP
33	GRIK2	0.0598796	-0.0697002	0.140126	0.770079	NO
34	GRIN1	0.279136	-0.0133302	0.447947	0.154591	NO
35	GRIN2B	0.426184	0.191386	0.633127	0.0151685	UP
36	GRM1	0.102615	0	0.162605	0.25	NO
37	GRM5	0.48451	0.222006	0.713255	0.0203025	UP
38	GRM8	0.164461	0	0.259668	0.0690032	NO
39	IL33	0.0471289	0	0.0779462	0.273482	NO
40	LAMP5	0	0	0	1	NO
41	MBP	0.782626	0.44676	1.031	0.0233339	UP
42	MOG	-0.0285558	-0.0377706	0	0.913282	NO
43	NLGN1	0.569724	0.215906	0.860272	0.0821343	NO
44	NLGN2	0.088968	-0.091669	0.198366	0.900241	NO
45	NLGN3	0.0669345	0	0.106065	0.25	NO
46	PDGFRA	-0.0277406	-0.0355269	0	0.85294	NO
47	PSAP	-0.4407	-0.595578	-0.316507	0.161044	NO
48	PTPRM	-0.138517	-0.529499	0.250845	0.825403	NO
49	PVALB	0	0	0	1	NO
50	SCN1A	0.474117	0.173303	0.694789	0.00393857	UP
51	SCN2A	0.244554	0.00142511	0.434794	0.352064	NO
52	SCN3A	-0.0256432	-0.0334833	0	0.85413	NO
53	SCN3B	0.0669345	0	0.106065	0.25	NO
54	SCN8A	0.405717	0.152462	0.667111	0.150194	NO
55	SHPRH	-0.510816	-0.675455	-0.390673	0.265685	NO
56	SLC17A6	0	0	0	1	NO
57	SLC17A7	-0.0209618	-0.0257477	0	0.907682	NO
58	SLC1A2	-0.281353	-0.371738	-0.187822	0.468632	NO
59	SNCG	0.028277	-0.0669962	0.0976301	0.741702	NO
60	SOX11	0	0	0	1	NO
61	SST	0	0	0	1	NO
62	TNR	0.568239	0.229068	0.823017	0.014943	UP
63	VIP	-0.112724	-0.141901	-0.0683541	0.590306	NO
64	VWF	-0.402065	-0.880351	0.0129438	0.780751	NO

## Sheet: jackknife100-MCI-Astrocytes_deg
	feature	mean_logFC	lower_CI	upper_CI	mean_padj	diffexpressed
1	APOE	-1.26032	-1.27798	-1.24592	8.30033212950419e-107	DOWN
2	AQP4	-1.45606	-1.51455	-1.40701	4.41557992711303e-94	DOWN
3	BMF	-0.0015017	-0.00189995	-0.000981252	0.537126	NO
4	BMP7	-0.297228	-0.339844	-0.261166	3.12036705412767e-17	DOWN
5	BMPR1A	-0.753348	-0.786625	-0.715782	1.68659803425486e-38	DOWN
6	BMPR1B	-0.780022	-0.844515	-0.718026	1.22282570617516e-28	DOWN
7	BMPR2	-0.256708	-0.309558	-0.204593	1.19750464834366e-06	DOWN
8	BSG	-0.531745	-0.554803	-0.511468	8.98264040521421e-41	DOWN
9	C1QB	-0.0255696	-0.0315168	-0.0221324	0.00817553	NO
10	CACNA1B	0.119037	0.0736807	0.160755	0.742053	NO
11	CACNA1C	0.315723	0.272122	0.371749	1.3900467733811e-05	UP
12	CACNA1E	0.0889855	0.0675932	0.113958	0.0105306	NO
13	CACNA2D1	-0.240454	-0.286596	-0.197843	1.18852628890237e-08	DOWN
14	CACNG3	0.107226	0.0835095	0.124978	2.63587862826119e-09	UP
15	CLDN11	0.0368455	0.0221767	0.0481127	0.00712969	NO
16	CLU	-0.294281	-0.351704	-0.23807	0.00713715	DOWN
17	CSF1R	-0.0299803	-0.0368869	-0.0245188	0.00466832	NO
18	CSPG4	-0.007597	-0.00851505	-0.00653511	0.125051	NO
19	CST3	-1.0155	-1.04245	-0.989205	6.31592287653952e-79	DOWN
20	CTSS	-0.0163695	-0.0177549	-0.0148292	0.0284932	NO
21	EPHA3	0.0191346	0.00469988	0.0305568	0.599445	NO
22	EPHA4	-0.0517286	-0.0829932	-0.019271	0.000574111	NO
23	EPHA5	0.00522831	-0.0173967	0.0215119	0.249087	NO
24	EPHA7	0.0264304	0.0101499	0.0397273	0.720392	NO
25	FBXO30	-0.0535865	-0.0687068	-0.0400881	7.61290325219115e-06	NO
26	FLT1	0.0221414	0.00928532	0.0310287	0.450434	NO
27	GAD1	-0.0318294	-0.0389492	-0.0265231	0.00145703	NO
28	GAD2	-0.00344071	-0.00759336	-0.000476165	0.368159	NO
29	GJA1	-1.20679	-1.2558	-1.16997	2.85439207670998e-74	DOWN
30	GLS	-0.228276	-0.250796	-0.207692	5.08619307008955e-17	DOWN
31	GRIA2	-0.500448	-0.533941	-0.455475	5.91002929418567e-17	DOWN
32	GRIA4	0.199242	0.163882	0.233802	0.0157184	UP
33	GRIK2	0.216754	0.174917	0.252401	0.00331028	UP
34	GRIN1	0.132128	0.108661	0.154898	2.87119521364746e-10	UP
35	GRIN2B	0.226567	0.192221	0.254542	8.62347347223139e-19	UP
36	GRM1	0.0373964	0.0118949	0.0601356	0.569348	NO
37	GRM5	0.270865	0.236711	0.308588	4.74975754869682e-18	UP
38	GRM8	0.0279443	0.00685966	0.0454515	0.52603	NO
39	IL33	-0.35443	-0.376538	-0.334593	1.44838138603319e-27	DOWN
40	LAMP5	-0.00722626	-0.0116082	-0.00491364	0.149909	NO
41	MBP	0.272634	0.240782	0.305441	3.50810596152065e-17	UP
42	MOG	0.0155613	0.00487842	0.0234523	0.173439	NO
43	NLGN1	0.355953	0.310987	0.395981	2.92745691457569e-14	UP
44	NLGN2	-0.0996066	-0.12775	-0.0751159	3.80243302048968e-08	NO
45	NLGN3	-0.100625	-0.116795	-0.0850397	1.57644204994516e-08	DOWN
46	PDGFRA	0.0125661	0.00344207	0.016995	0.140863	NO
47	PSAP	-0.588175	-0.620455	-0.555494	4.06429414542278e-38	DOWN
48	PTPRM	-0.0520545	-0.0997733	0.00318513	0.701605	NO
49	PVALB	-0.000664624	-0.000819905	-0.000284526	0.691876	NO
50	SCN1A	-0.0607993	-0.08249	-0.042305	0.00398469	NO
51	SCN2A	0.0952976	0.0744581	0.116301	0.000113599	NO
52	SCN3A	0.104477	0.0808888	0.12793	9.29690767787705e-13	UP
53	SCN3B	0.0612221	0.0456224	0.0765479	0.000684246	NO
54	SCN8A	0.0611092	0.0294857	0.0923767	0.309664	NO
55	SHPRH	-0.115084	-0.158629	-0.0826187	0.00232692	DOWN
56	SLC17A6	-0.0006253	-0.000796766	-0.000320214	0.665414	NO
57	SLC17A7	0.0232949	0.0111431	0.0330326	0.190533	NO
58	SLC1A2	-0.906126	-0.955657	-0.849541	1.06546656837929e-40	DOWN
59	SNCG	-0.0885818	-0.0951711	-0.0830531	1.69841148272395e-08	NO
60	SOX11	-0.00185081	-0.00650282	0.000141165	0.675735	NO
61	SST	-0.00526208	-0.00621199	-0.0040252	0.357832	NO
62	TNR	0.0786942	0.0429498	0.113637	0.618856	NO
63	VIP	-0.000628858	-0.000786141	-9.51562e-05	0.775987	NO
64	VWF	-0.0100608	-0.0171136	-0.00645576	0.0409363	NO

## Sheet: jackknife100-AD-OPCs_degs
	feature	mean_logFC	lower_CI	upper_CI	mean_padj	diffexpressed
1	APOE	0.0881657	0.00715332	0.156602	0.718893	NO
2	AQP4	0.167057	0.0949693	0.233732	0.603371	NO
3	BMF	-4.15393e-05	-0.00539252	0.00308766	0.726035	NO
4	BMP7	-0.266615	-0.33625	-0.211129	5.11423625200676e-05	DOWN
5	BMPR1A	-0.082793	-0.156419	-0.0181302	0.114559	NO
6	BMPR1B	0.279851	0.206691	0.342963	0.00296177	UP
7	BMPR2	-0.238186	-0.316609	-0.175805	0.0106887	DOWN
8	BSG	0.0444597	-0.0107357	0.0921067	0.794866	NO
9	C1QB	-0.044285	-0.0605286	-0.0258223	0.132759	NO
10	CACNA1B	0.123755	0.0755145	0.166664	0.0746809	NO
11	CACNA1C	-0.213666	-0.306018	-0.129066	0.0174901	DOWN
12	CACNA1E	-0.0944361	-0.137027	-0.0552997	0.00976235	NO
13	CACNA2D1	-0.576895	-0.647268	-0.492635	1.06961079272494e-07	DOWN
14	CACNG3	0.0107547	-0.0028114	0.0256891	0.331547	NO
15	CLDN11	0.115005	0.0764599	0.156478	0.0077479	UP
16	CLU	0.274345	0.158916	0.365812	0.400094	NO
17	CSF1R	-0.0333299	-0.0546912	-0.0138194	0.445426	NO
18	CSPG4	-0.15608	-0.227604	-0.0937032	0.012409	DOWN
19	CST3	0.644094	0.510886	0.776772	0.000113635	UP
20	CTSS	0.00612415	-0.0159371	0.0187485	0.764979	NO
21	EPHA3	0.0255606	0.00342875	0.0483368	0.613639	NO
22	EPHA4	0.0869608	0.0512962	0.110199	0.00857856	NO
23	EPHA5	-0.029733	-0.079436	0.0235379	0.407405	NO
24	EPHA7	0.0249077	0.00738477	0.0378273	0.141694	NO
25	FBXO30	-0.0323112	-0.0499923	-0.0200386	0.0376296	NO
26	FLT1	0.0145123	-0.00811107	0.0289003	0.743379	NO
27	GAD1	-0.324819	-0.391857	-0.261951	1.22090214836778e-05	DOWN
28	GAD2	0.0254054	0.00322712	0.0428667	0.215765	NO
29	GJA1	0.18617	0.125763	0.243127	0.0694891	NO
30	GLS	-0.19294	-0.261067	-0.12089	0.00294971	DOWN
31	GRIA2	-0.42693	-0.513206	-0.324831	0.00858071	DOWN
32	GRIA4	-0.478161	-0.582406	-0.388528	0.0081897	DOWN
33	GRIK2	-0.57739	-0.678714	-0.484343	7.68565970672143e-05	DOWN
34	GRIN1	0.0350974	0.0107717	0.0538386	0.108155	NO
35	GRIN2B	-0.342854	-0.413235	-0.276278	5.0901273742375e-05	DOWN
36	GRM1	0.0509112	0.0266161	0.0708639	0.127179	NO
37	GRM5	-0.473973	-0.571235	-0.372159	0.00264622	DOWN
38	GRM8	-0.045435	-0.0889447	-0.00906129	0.305405	NO
39	IL33	0.0543821	0.0357603	0.0688024	0.0329422	NO
40	LAMP5	-0.0364336	-0.0626215	-0.0137637	0.11094	NO
41	MBP	-0.296287	-0.391297	-0.221215	0.000110695	DOWN
42	MOG	0.0302608	0.00270117	0.06024	0.723768	NO
43	NLGN1	-0.411026	-0.507716	-0.325139	0.000272615	DOWN
44	NLGN2	-0.0891849	-0.143537	-0.040933	0.0715195	NO
45	NLGN3	-0.158919	-0.222949	-0.109957	0.00137137	DOWN
46	PDGFRA	-0.329162	-0.400096	-0.257554	5.46416876130644e-05	DOWN
47	PSAP	0.0392788	-0.0403204	0.112248	0.733398	NO
48	PTPRM	-0.210032	-0.295039	-0.138695	0.0218324	DOWN
49	PVALB	0.0044362	0	0.0058224	0.323684	NO
50	SCN1A	-0.532576	-0.642808	-0.444356	0.000342831	DOWN
51	SCN2A	-0.151788	-0.219045	-0.0836653	0.0462627	DOWN
52	SCN3A	-0.275932	-0.349799	-0.185683	0.0173847	DOWN
53	SCN3B	-0.0146372	-0.0347502	0.00228388	0.244035	NO
54	SCN8A	-0.176696	-0.231323	-0.117375	0.00258974	DOWN
55	SHPRH	0.00392284	-0.0769262	0.0758124	0.680156	NO
56	SLC17A6	0.00734604	0	0.00992336	0.147315	NO
57	SLC17A7	0.0121448	-0.00599237	0.0280253	0.449171	NO
58	SLC1A2	0.154294	0.0516467	0.261372	0.125391	NO
59	SNCG	0.028677	0.002703	0.0457491	0.113917	NO
60	SOX11	-0.0184381	-0.0302448	-0.00762295	0.214158	NO
61	SST	-0.00751615	-0.0128948	-0.00180536	0.691327	NO
62	TNR	-0.694232	-0.792889	-0.585917	8.82498169925973e-07	DOWN
63	VIP	-0.0130471	-0.0174682	-0.00469226	0.454282	NO
64	VWF	-0.0033731	-0.0170402	0.00578945	0.578692	NO

## Sheet: jackknife100-AD-Oligodendrocyte
	feature	mean_logFC	lower_CI	upper_CI	mean_padj	diffexpressed
1	APOE	-1.05356	-1.10867	-1.00991	5.32442223608406e-77	DOWN
2	AQP4	-0.230713	-0.262663	-0.190645	1.09096568658673e-10	DOWN
3	BMF	0	0	0	1	NO
4	BMP7	-0.0113512	-0.0236935	0.00987088	0.747103	NO
5	BMPR1A	0.107358	0.0876354	0.12711	0.00255676	UP
6	BMPR1B	-0.0363429	-0.0489825	-0.0207343	0.0540091	NO
7	BMPR2	0.0399531	0.0184636	0.06882	0.183732	NO
8	BSG	-0.109327	-0.141576	-0.0842682	0.0184504	DOWN
9	C1QB	-0.0147661	-0.0220475	-0.002841	0.357503	NO
10	CACNA1B	-0.0450761	-0.060999	-0.0219977	0.0898417	NO
11	CACNA1C	-0.0650594	-0.085441	-0.0344403	0.0460292	NO
12	CACNA1E	-0.0264415	-0.0373594	-0.0138769	0.087706	NO
13	CACNA2D1	0.334018	0.280423	0.387442	2.4800677587895e-06	UP
14	CACNG3	-0.00124138	-0.00149775	0	0.269221	NO
15	CLDN11	0.910364	0.850282	0.971118	1.75931693833381e-21	UP
16	CLU	-0.424593	-0.478136	-0.368788	2.72714664750131e-09	DOWN
17	CSF1R	-0.0668748	-0.0821143	-0.0527318	6.14251505917151e-06	NO
18	CSPG4	-0.0111327	-0.0156651	-0.00391266	0.140254	NO
19	CST3	-0.725814	-0.77084	-0.677324	1.76052651410988e-46	DOWN
20	CTSS	0.00506998	-0.000478709	0.0114983	0.516913	NO
21	EPHA3	-0.0457046	-0.0620941	-0.0310557	0.0323962	NO
22	EPHA4	-0.00441361	-0.011336	0.00323224	0.741172	NO
23	EPHA5	-0.0139265	-0.0302311	0.000667709	0.77726	NO
24	EPHA7	-0.0232284	-0.034091	-0.00944719	0.268765	NO
25	FBXO30	-0.00391299	-0.00708664	-2.39467e-06	0.385308	NO
26	FLT1	-0.00364934	-0.0101918	0.00627883	0.808887	NO
27	GAD1	-0.0804029	-0.0985879	-0.0518652	0.000808991	NO
28	GAD2	-0.048728	-0.0630789	-0.0280234	0.005993	NO
29	GJA1	-0.160703	-0.180935	-0.134527	1.42266703483833e-09	DOWN
30	GLS	0.0812616	0.0558432	0.106496	0.0180124	NO
31	GRIA2	0.0541808	0.0170558	0.0947945	0.126592	NO
32	GRIA4	-0.188575	-0.229624	-0.136757	0.00776668	DOWN
33	GRIK2	-0.130826	-0.157785	-0.0924913	0.00755818	DOWN
34	GRIN1	-0.130352	-0.156732	-0.105061	2.76213266328744e-06	DOWN
35	GRIN2B	-0.0982859	-0.115539	-0.0764874	8.92478580503364e-06	NO
36	GRM1	-0.0128265	-0.0221294	-0.00157952	0.632164	NO
37	GRM5	-0.120875	-0.145306	-0.0934472	9.68433061574099e-05	DOWN
38	GRM8	0.04168	0.032345	0.0511692	0.0115639	NO
39	IL33	-0.0112151	-0.017803	-0.00122251	0.301549	NO
40	LAMP5	-0.0418819	-0.0547382	-0.0298683	0.00842445	NO
41	MBP	0.675492	0.613572	0.730415	6.64650157212483e-10	UP
42	MOG	0.0652816	0.0192283	0.116589	0.475319	NO
43	NLGN1	0.22208	0.167234	0.288852	0.822244	NO
44	NLGN2	0.00259498	-0.0143243	0.021033	0.672691	NO
45	NLGN3	0.0612013	0.0409553	0.0837083	0.0509646	NO
46	PDGFRA	-0.029258	-0.038321	-0.0178117	0.00485992	NO
47	PSAP	0.0333433	-0.0165289	0.0884147	0.659355	NO
48	PTPRM	0.355573	0.32494	0.394582	4.47963157501459e-12	UP
49	PVALB	0	0	0	1	NO
50	SCN1A	-0.0617365	-0.0766775	-0.0434886	0.00306128	NO
51	SCN2A	-0.0802602	-0.10076	-0.0594072	0.000188482	NO
52	SCN3A	-0.0628775	-0.0797922	-0.0461574	0.000194138	NO
53	SCN3B	-0.0501403	-0.0640518	-0.0340765	0.000343921	NO
54	SCN8A	-0.0453528	-0.0638527	-0.0228254	0.0921921	NO
55	SHPRH	0.205679	0.169279	0.23882	5.97252444968121e-05	UP
56	SLC17A6	0	0	0	1	NO
57	SLC17A7	-0.052485	-0.0641663	-0.0398017	0.000484114	NO
58	SLC1A2	-0.541271	-0.586584	-0.496867	6.64468956278625e-46	DOWN
59	SNCG	-0.0459073	-0.0594946	-0.0285098	0.00926916	NO
60	SOX11	0	0	0	1	NO
61	SST	-0.0748831	-0.0902859	-0.053512	2.51209136824528e-08	NO
62	TNR	-0.251825	-0.282077	-0.214287	1.88467255674948e-14	DOWN
63	VIP	-0.0989946	-0.11639	-0.0760917	1.27501453097741e-08	NO
64	VWF	-0.00712579	-0.00925429	-0.00294613	0.0156862	NO

## Sheet: jackknife100-AD-Microglia_degs
	feature	mean_logFC	lower_CI	upper_CI	mean_padj	diffexpressed
1	APOE	0.405451	0.362326	0.443127	5.20596214959607e-11	UP
2	AQP4	-0.112152	-0.124671	-0.100297	3.00410651063561e-09	DOWN
3	BMF	-0.0322843	-0.0403622	-0.0225609	0.0103673	NO
4	BMP7	-0.0112949	-0.0164942	-0.00749361	0.160427	NO
5	BMPR1A	-0.144454	-0.175376	-0.110949	8.82136843325447e-05	DOWN
6	BMPR1B	-0.0333857	-0.040799	-0.0261637	0.00890776	NO
7	BMPR2	-0.15921	-0.202584	-0.119471	0.00121772	DOWN
8	BSG	-0.0210243	-0.0347128	-0.0060342	0.029547	NO
9	C1QB	-0.436173	-0.473504	-0.396932	1.60134687609616e-14	DOWN
10	CACNA1B	-0.00448848	-0.0141446	0.00196318	0.538913	NO
11	CACNA1C	-0.00255812	-0.011253	0.00627457	0.387402	NO
12	CACNA1E	-0.00344411	-0.00968256	0.00156742	0.612606	NO
13	CACNA2D1	0.0180298	0.00205358	0.0303037	0.702541	NO
14	CACNG3	-0.00399432	-0.00784069	-0.00118691	0.365986	NO
15	CLDN11	0.0382214	0.0258748	0.0487821	0.000103882	NO
16	CLU	-0.165508	-0.182529	-0.145773	5.65986980213112e-11	DOWN
17	CSF1R	-0.67255	-0.708749	-0.625468	1.99209684666263e-33	DOWN
18	CSPG4	0.0014197	-0.00219696	0.00304174	0.846163	NO
19	CST3	0.00339143	-0.0361967	0.0420326	0.172628	NO
20	CTSS	-0.0586117	-0.0919517	-0.0165055	0.020563	NO
21	EPHA3	0.00381739	-0.00148738	0.00824956	0.832155	NO
22	EPHA4	-0.00199013	-0.00750352	0.00226136	0.649161	NO
23	EPHA5	0.000428222	-0.00765978	0.00718472	0.626882	NO
24	EPHA7	0.00255902	-0.00142944	0.00561991	0.668199	NO
25	FBXO30	0.00493163	-0.00951319	0.0189893	0.402042	NO
26	FLT1	0.0591826	0.0385012	0.0822389	0.560988	NO
27	GAD1	5.24010354174623e-05	-0.00611361	0.00362667	0.60192	NO
28	GAD2	0.00475082	-0.00372316	0.0108277	0.820274	NO
29	GJA1	-0.0639861	-0.0765907	-0.0518937	0.000130483	NO
30	GLS	-0.170418	-0.204092	-0.132338	0.00427609	DOWN
31	GRIA2	-0.0395806	-0.047408	-0.0323778	0.0072867	NO
32	GRIA4	0.0168981	0.00711813	0.025427	0.572488	NO
33	GRIK2	-0.0171541	-0.0278972	-0.00681169	0.168958	NO
34	GRIN1	0.00800585	0.000855338	0.0130445	0.686336	NO
35	GRIN2B	0.0135992	0.00289922	0.0210022	0.511794	NO
36	GRM1	0.00198007	-0.00436992	0.00663294	0.764456	NO
37	GRM5	-0.00421419	-0.0151382	0.00252209	0.27179	NO
38	GRM8	0.0126621	0.00251679	0.0217885	0.822521	NO
39	IL33	-0.00487568	-0.00982884	-0.00205149	0.245632	NO
40	LAMP5	-0.00768832	-0.0091575	-0.00590492	0.10894	NO
41	MBP	0.00559146	-0.0396408	0.0448337	0.750772	NO
42	MOG	0.00362582	-0.00365427	0.0076522	0.829694	NO
43	NLGN1	0.0149637	-0.000537272	0.0270847	0.793227	NO
44	NLGN2	-0.0145822	-0.0206037	-0.010824	0.0369351	NO
45	NLGN3	-0.00891109	-0.0155145	-0.00267889	0.141611	NO
46	PDGFRA	-0.00430847	-0.00540762	-0.00221696	0.406571	NO
47	PSAP	-0.29847	-0.335175	-0.258425	1.01295951151333e-07	DOWN
48	PTPRM	-0.00277929	-0.0485328	0.0366055	0.562378	NO
49	PVALB	0.00210206	-0.000528575	0.00319789	0.485042	NO
50	SCN1A	0.00872296	0.000930341	0.0149866	0.660516	NO
51	SCN2A	0.00915977	0.000575492	0.0161407	0.795278	NO
52	SCN3A	0.0068173	0.00278294	0.0103206	0.263218	NO
53	SCN3B	-0.00134933	-0.00592635	0.00267188	0.752977	NO
54	SCN8A	-0.00473708	-0.0114337	0.0037544	0.308224	NO
55	SHPRH	-0.178397	-0.211853	-0.143422	3.38096780439318e-06	DOWN
56	SLC17A6	0	0	0	1	NO
57	SLC17A7	-0.00712743	-0.0106784	-0.00439561	0.5091	NO
58	SLC1A2	-0.257195	-0.273017	-0.241577	1.43044193717127e-21	DOWN
59	SNCG	-0.0123405	-0.0148021	-0.00933296	0.0756537	NO
60	SOX11	0	0	0	1	NO
61	SST	-0.00739355	-0.00916089	-0.00525473	0.211261	NO
62	TNR	-0.0187517	-0.0280796	-0.0105689	0.0359934	NO
63	VIP	0.00319238	-0.00123766	0.00523613	0.463747	NO
64	VWF	-0.00242013	-0.00824506	0.00271328	0.355262	NO

[truncated: 18 more sheets: jackknife100-AD-Glutamatergic_d, jackknife100-AD-GABAergic_degs, jackknife100-AD-Endothelial_deg, jackknife100-AD-Astrocytes_degs, jackknife100-5xFAD-8mo-OPCs_deg, jackknife100-5xFAD-8mo-Oligoden, jackknife100-5xFAD-8mo-Microgli, jackknife100-5xFAD-8mo-Glutamat, jackknife100-5xFAD-8mo-GABAergi, jackknife100-5xFAD-8mo-Endothel, jackknife100-5xFAD-8mo-Astrocyt, jackknife100-5xFAD-2mo-OPCs_deg, jackknife100-5xFAD-2mo-Oligoden, jackknife100-5xFAD-2mo-Microgli, jackknife100-5xFAD-2mo-Glutamat, jackknife100-5xFAD-2mo-GABAergi, jackknife100-5xFAD-2mo-Endothel, jackknife100-5xFAD-2mo-Astrocyt]
