# Supplementary material for: Analysis of changes in intercellular communications in Alzheimer’s disease reveals conserved changes in glutamatergic transmission in mice and humans
Source: Sci Rep. 2025 Jul 19;15:26248. doi: 10.1038/s41598-025-10795-4 (PMC12276270; doi:10.1038/s41598-025-10795-4)
Supplement: Supplementary file 10 — Supplementary Material 10 [file 41598_2025_10795_MOESM10_ESM.xlsx]

## Sheet: Sheet1
Sample	Age	Sex	Braak	Amyloid	MMSE	ApoE
Smith et al - Control 1	91	F	I	0.822 (immunostain score)	N/A	N/A
Smith et al - Control 2	80	F	I	0.454	N/A	N/A
Smith et al - AD 1	68	F	III	0.066	N/A	N/A
Smith et al - AD 2	85	F	V	1.76	N/A	N/A
Grubman et al - Control 1	67.3	F	N/A	Occasional diffuse plaque in cortex	N/A	3/3
Grubman et al - Control 2	82.7	F	N/A	None	N/A	3/3
Grubman et al - AD 1	67.8	F	VI	Numerous diffuse & neuritic Ab plaques	15/30	N/A
Grubman et al - AD 2	83	F	VI	Numerous diffuse & neuritic Ab plaques	N/A	3/3
Bartas et al., MCI	85	F	II	Stage A	30	2/2
